# Supplementary material for: A three-dimensional (3-D) meshfree-based computational model to investigate stress-strain-time relationships of plant cells during drying
Source: PLoS One. 2020 Jul 7;15(7):e0235712. doi: 10.1371/journal.pone.0235712 (PMC7340284; doi:10.1371/journal.pone.0235712)
Supplement: S1 File — (XLSX) [file pone.0235712.s001.xlsx]

## Sheet: Fig 4 data
	Volume										Surface Area
	X/X0 = 1			X/X0 = 0.5			X/X0 = 0.1				X/X0 = 1			X/X0 = 0.5			X/X0 = 0.1
	T - micros	V - nl		T - micros	V - nl		T - micros	V - nl			T - micros	S-microm2		T - micros	S-microm2		T - micros	S-microm2
	0	1.7671		0	0.88357		0	0.17671			0	70580		0	70580		0	70580
	1.5	1.82098		1.5	0.893173		1.5	0.1739			1.5	71590		1.5	65512		1.5	58926
	3	1.87779		3	0.908754		3	0.17308			3	71892		3	64152		3	58864
	4.5	1.93139		4.5	0.918511		4.5	0.17258			4.5	71970		4.5	64360		4.5	58856
	6	1.97311		6	0.925327		6	0.17184			6	71966		6	64502		6	58854
	7.5	2.00853		7.5	0.93062		7.5	0.17166			7.5	71958		7.5	64482		7.5	58849
	9	2.03829		9	0.935042		9	0.17159			9	71960		9	64471		9	58850
	10.5	2.0636		10.5	0.938933		10.5	0.17158			10.5	71963		10.5	64473		10.5	58849
	12	2.08533		12	0.942314		12	0.17168			12	71965		12	64474		12	58850
	13.5	2.10429		13.5	0.945326		13.5	0.17176			13.5	71967		13.5	64474		13.5	58849
	15	2.12055		15	0.947776		15	0.17141			15	71969		15	64474		15	58849
	16.5	2.13477		16.5	0.949687		16.5	0.17084			16.5	71970		16.5	64474		16.5	58849
	18	2.14739		18	0.951178		18	0.17028			18	71971		18	64474		18	58850
	19.5	2.1585		19.5	0.952389		19.5	0.1697			19.5	71972		19.5	64474		19.5	58849
	21	2.16844		21	0.953379		21	0.16923			21	71973		21	64474		21	58849
	22.5	2.1774		22.5	0.954269		22.5	0.16878			22.5	71973		22.5	64474		22.5	58848
	24	2.18556		24	0.955289		24	0.16833			24	71974		24	64474		24	58849
	25.5	2.19346		25.5	0.956199		25.5	0.16797			25.5	71974		25.5	64474		25.5	58849
	27	2.20067		27	0.957039		27	0.16755			27	71975		27	64474		27	58849
	28.5	2.20675		28.5	0.957749		28.5	0.16721			28.5	71975		28.5	64474		28.5	58849
	30	2.21261		30	0.958359		30	0.16685			30	71976		30	64474		30	58849
	31.5	2.21757		31.5	0.9588		31.5	0.16646			31.5	71976		31.5	64474		31.5	58848
	33	2.22207		33	0.95926		33	0.16614			33	71976		33	64474		33	58849
	34.5	2.22644		34.5	0.95969		34.5	0.1657			34.5	71976		34.5	64474		34.5	58849
	36	2.23065		36	0.96002		36	0.16528			36	71976		36	64474		36	58849
	37.5	2.2343		37.5	0.96028		37.5	0.165			37.5	71977		37.5	64474		37.5	58848
	39	2.23758		39	0.96051		39	0.16469			39	71977		39	64474		39	58848
	40.5	2.24068		40.5	0.96074		40.5	0.16443			40.5	71977		40.5	64474		40.5	58848
	42	2.24333		42	0.96095		42	0.1642			42	71977		42	64474		42	58848
	43.5	2.24563		43.5	0.96116		43.5	0.16394			43.5	71977		43.5	64474		43.5	58849
	45	2.24771		45	0.96138		45	0.1637			45	71977		45	64474		45	58849
	46.5	2.24993		46.5	0.96153		46.5	0.1635			46.5	71977		46.5	64474		46.5	58848
	48	2.25181		48	0.96165		48	0.16335			48	71977		48	64474		48	58848
	49.5	2.25384		49.5	0.96176		49.5	0.16319			49.5	71977		49.5	64474		49.5	58848
	51	2.25465		51	0.961809		51	0.16312			51	71977		51	64474		51	58848
	52.5	2.25458		52.5	0.961819		52.5	0.16312			52.5	71974		52.5	64474		52.5	58849
	54	2.2544		54	0.961828		54	0.16312			54	71972		54	64474		54	58848
	55.5	2.25417		55.5	0.961598		55.5	0.16311			55.5	71979		55.5	64470		55.5	58849
	57	2.25395		57	0.961309		57	0.16311			57	71979		57	64473		57	58847
	58.5	2.25372		58.5	0.961405		58.5	0.16308			58.5	71975		58.5	64474		58.5	58848
	60	2.25282		60	0.961694		60	0.16308			60	71976		60	64473		60	58849
	61.5	2.25147		61.5	0.961309		61.5	0.16307			61.5	71985		61.5	64469		61.5	58848
	63	2.24968		63	0.960925		63	0.16307			63	72001		63	64467		63	58846
	64.5	2.24766		64.5	0.960541		64.5	0.16308			64.5	72014		64.5	64467		64.5	58842
	66	2.24475		66	0.959679		66	0.16309			66	72036		66	64468		66	58841
	67.5	2.24185		67.5	0.958818		67.5	0.16307			67.5	72053		67.5	64474		67.5	58838
	69	2.23806		69	0.957577		69	0.16306			69	72085		69	64472		69	58836
	70.5	2.23407		70.5	0.956149		70.5	0.16307			70.5	72112		70.5	64475		70.5	58837
	72	2.22921		72	0.95482		72	0.16305			72	72150		72	64479		72	58835
	73.5	2.22415		73.5	0.953117		73.5	0.16305			73.5	72192		73.5	64484		73.5	58829
	75	2.21846		75	0.951137		75	0.16305			75	72245		75	64492		75	58828

## Sheet: Fig 5, 6 & 7 data
		Sim371							Sim372							Sim373							Sim374							Sim375							Sim376
		Time (micros)	Time(s)	Strain	Stress	Stress(Mpa)			Time (micros)	Time(s)	Strain	Stress	Stress(Mpa)			Time (micros)	Time(s)	Strain	Stress	Stress(Mpa)			Time (micros)	Time(s)	Strain	Stress	Stress(Mpa)			Time (micros)	Time(s)	Strain	Stress	Stress(Mpa)			Time (micros)	Time(s)	Strain	Stress	Stress(Mpa)
		0	0	0	0	0			0	0	0	0	0			0	0	0	0	0			0	0	0	0	0			0	0	0	0	0			0	0	0	0	0
		1.5	1.5e-06	0	0	0			1.5	1.5e-06	0	0	0			1.5	1.5e-06	0	0	0			1.5	1.5e-06	0	0	0			1.5	1.5e-06	0	0	0			1.5	1.5e-06	0	0	0
		3	3e-06	0	0	0			3	3e-06	0	0	0			3	3e-06	0	0	0			3	3e-06	0	0	0			3	3e-06	0	0	0			3	3e-06	0	0	0
		4.5	4.5e-06	0	0	0			4.5	4.5e-06	0	0	0			4.5	4.5e-06	0	0	0			4.5	4.5e-06	0	0	0			4.5	4.5e-06	0	0	0			4.5	4.5e-06	0	0	0
		6	6e-06	0	0	0			6	6e-06	0	0	0			6	6e-06	0	0	0			6	6e-06	0	0	0			6	6e-06	0	0	0			6	6e-06	0	0	0
		7.5	7.5e-06	0	0	0			7.5	7.5e-06	0	0	0			7.5	7.5e-06	0	0	0			7.5	7.5e-06	0	0	0			7.5	7.5e-06	0	0	0			7.5	7.5e-06	0	0	0
		9	9e-06	0	0	0			9	9e-06	0	0	0			9	9e-06	0	0	0			9	9e-06	0	0	0			9	9e-06	0	0	0			9	9e-06	0	0	0
		10.5	1.05e-05	0	0	0			10.5	1.05e-05	0	0	0			10.5	1.05e-05	0	0	0			10.5	1.05e-05	0	0	0			10.5	1.05e-05	0	0	0			10.5	1.05e-05	0	0	0
		12	1.2e-05	0	0	0			12	1.2e-05	0	0	0			12	1.2e-05	0	0	0			12	1.2e-05	0	0	0			12	1.2e-05	0	0	0			12	1.2e-05	0	0	0
		13.5	1.35e-05	0	0	0			13.5	1.35e-05	0	0	0			13.5	1.35e-05	0	0	0			13.5	1.35e-05	0	0	0			13.5	1.35e-05	0	0	0			13.5	1.35e-05	0	0	0
		15	1.5e-05	0	0	0			15	1.5e-05	0	0	0			15	1.5e-05	0	0	0			15	1.5e-05	0	0	0			15	1.5e-05	0	0	0			15	1.5e-05	0	0	0
		16.5	1.65e-05	0	0	0			16.5	1.65e-05	0	0	0			16.5	1.65e-05	0	0	0			16.5	1.65e-05	0	0	0			16.5	1.65e-05	0	0	0			16.5	1.65e-05	0	0	0
		18	1.8e-05	0	0	0			18	1.8e-05	0	0	0			18	1.8e-05	0	0	0			18	1.8e-05	0	0	0			18	1.8e-05	0	0	0			18	1.8e-05	0	0	0
		19.5	1.95e-05	0	0	0			19.5	1.95e-05	0	0	0			19.5	1.95e-05	0	0	0			19.5	1.95e-05	0	0	0			19.5	1.95e-05	0	0	0			19.5	1.95e-05	0	0	0
		21	2.1e-05	0	0	0			21	2.1e-05	0	0	0			21	2.1e-05	0	0	0			21	2.1e-05	0	0	0			21	2.1e-05	0	0	0			21	2.1e-05	0	0	0
		22.5	2.25e-05	0	0	0			22.5	2.25e-05	0	0	0			22.5	2.25e-05	0	0	0			22.5	2.25e-05	0	0	0			22.5	2.25e-05	0	0	0			22.5	2.25e-05	0	0	0
		24	2.4e-05	0	0	0			24	2.4e-05	0	0	0			24	2.4e-05	0	0	0			24	2.4e-05	0	0	0			24	2.4e-05	0	0	0			24	2.4e-05	0	0	0
		25.5	2.55e-05	0	0	0			25.5	2.55e-05	0	0	0			25.5	2.55e-05	0	0	0			25.5	2.55e-05	0	0	0			25.5	2.55e-05	0	0	0			25.5	2.55e-05	0	0	0
		27	2.7e-05	0	0	0			27	2.7e-05	0	0	0			27	2.7e-05	0	0	0			27	2.7e-05	0	0	0			27	2.7e-05	0	0	0			27	2.7e-05	0	0	0
		28.5	2.85e-05	0	0	0			28.5	2.85e-05	0	0	0			28.5	2.85e-05	0	0	0			28.5	2.85e-05	0	0	0			28.5	2.85e-05	0	0	0			28.5	2.85e-05	0	0	0
		30	3e-05	0	0	0			30	3e-05	0	0	0			30	3e-05	0	0	0			30	3e-05	0	0	0			30	3e-05	0	0	0			30	3e-05	0	0	0
		31.5	3.15e-05	0	0	0			31.5	3.15e-05	0	0	0			31.5	3.15e-05	0	0	0			31.5	3.15e-05	0	0	0			31.5	3.15e-05	0	0	0			31.5	3.15e-05	0	0	0
		33	3.3e-05	0	0	0			33	3.3e-05	0	0	0			33	3.3e-05	0	0	0			33	3.3e-05	0	0	0			33	3.3e-05	0	0	0			33	3.3e-05	0	0	0
		34.5	3.45e-05	0	0	0			34.5	3.45e-05	0	0	0			34.5	3.45e-05	0	0	0			34.5	3.45e-05	0	0	0			34.5	3.45e-05	0	0	0			34.5	3.45e-05	0	0	0
		36	3.6e-05	0	0	0			36	3.6e-05	0	0	0			36	3.6e-05	0	0	0			36	3.6e-05	0	0	0			36	3.6e-05	0	0	0			36	3.6e-05	0	0	0
		37.5	3.75e-05	0	0	0			37.5	3.75e-05	0	0	0			37.5	3.75e-05	0	0	0			37.5	3.75e-05	0	0	0			37.5	3.75e-05	0	0	0			37.5	3.75e-05	0	0	0
		39	3.9e-05	0	0	0			39	3.9e-05	0	0	0			39	3.9e-05	0	0	0			39	3.9e-05	0	0	0			39	3.9e-05	0	0	0			39	3.9e-05	0	0	0
		40.5	4.05e-05	0	0	0			40.5	4.05e-05	0	0	0			40.5	4.05e-05	0	0	0			40.5	4.05e-05	0	0	0			40.5	4.05e-05	0	0	0			40.5	4.05e-05	0	0	0
		42	4.2e-05	0	0	0			42	4.2e-05	0	0	0			42	4.2e-05	0	0	0			42	4.2e-05	0	0	0			42	4.2e-05	0	0	0			42	4.2e-05	0	0	0
		43.5	4.35e-05	0	0	0			43.5	4.35e-05	0	0	0			43.5	4.35e-05	0	0	0			43.5	4.35e-05	0	0	0			43.5	4.35e-05	0	0	0			43.5	4.35e-05	0	0	0
		45	4.5e-05	0	0	0			45	4.5e-05	0	0	0			45	4.5e-05	0	0	0			45	4.5e-05	0	0	0			45	4.5e-05	0	0	0			45	4.5e-05	0	0	0
		46.5	4.65e-05	0	0	0			46.5	4.65e-05	0	0	0			46.5	4.65e-05	0	0	0			46.5	4.65e-05	0	0	0			46.5	4.65e-05	0	0	0			46.5	4.65e-05	0	0	0
		48	4.8e-05	0	0	0			48	4.8e-05	0	0	0			48	4.8e-05	0	0	0			48	4.8e-05	0	0	0			48	4.8e-05	0	0	0			48	4.8e-05	0	0	0
		49.5	4.95e-05	0	0	0			49.5	4.95e-05	0	0	0			49.5	4.95e-05	0	0	0			49.5	4.95e-05	0	0	0			49.5	4.95e-05	0	0	0			49.5	4.95e-05	0	0	0
		51	5.1e-05	1.6772e-05	0	0			51	5.1e-05	1.6772e-05	0	0			51	5.1e-05	4.2255e-06	0	0			51	5.1e-05	4.3425e-06	0	0			51	5.1e-05	7.3383e-06	0	0			51	5.1e-05	4.9283e-05	0	0
		52.5	5.25e-05	0.0044251	39337	0.039337			52.5	5.25e-05	2.6858e-06	0	0			52.5	5.25e-05	8.3995e-06	0	0			52.5	5.25e-05	1.0526e-05	0	0			52.5	5.25e-05	6.5564e-06	0	0			52.5	5.25e-05	0.00011218	0	0
		54	5.4e-05	0.020427	138380	0.13838			54	5.4e-05	0.016011	148730	0.14873			54	5.4e-05	0.0070071	46684	0.046684			54	5.4e-05	1.0157e-05	0	0			54	5.4e-05	4.1025e-06	0	0			54	5.4e-05	6.8579e-05	0	0
		55.5	5.55e-05	0.031105	96990	0.09699			55.5	5.55e-05	0.027936	135350	0.13535			55.5	5.55e-05	0.021736	107760	0.10776			55.5	5.55e-05	0.01468	107550	0.10755			55.5	5.55e-05	0.010006	75969	0.075969			55.5	5.55e-05	0.00012251	0	0
		57	5.7e-05	0.035182	85768	0.085768			57	5.7e-05	0.032586	87173	0.087173			57	5.7e-05	0.028769	101130	0.10113			57	5.7e-05	0.023524	78231	0.078231			57	5.7e-05	0.012748	26876	0.026876			57	5.7e-05	0.011041	36054	0.036054
		58.5	5.85e-05	0.054541	73377	0.073377			58.5	5.85e-05	0.044885	65568	0.065568			58.5	5.85e-05	0.027131	37486	0.037486			58.5	5.85e-05	0.023735	41475	0.041475			58.5	5.85e-05	0.013078	22880	0.02288			58.5	5.85e-05	0.012683	10579	0.010579
		60	6e-05	0.073876	177330	0.17733			60	6e-05	0.064276	67453	0.067453			60	6e-05	0.043938	25297	0.025297			60	6e-05	0.023407	5214.4	0.0052144			60	6e-05	0.013172	22795	0.022795			60	6e-05	0.008929	2951.5	0.0029515
		61.5	6.15e-05	0.093324	247560	0.24756			61.5	6.15e-05	0.08426	214360	0.21436			61.5	6.15e-05	0.06362	88523	0.088523			61.5	6.15e-05	0.043437	16382	0.016382			61.5	6.15e-05	0.022077	37634	0.037634			61.5	6.15e-05	0.0068572	0	0
		63	6.3e-05	0.11251	327930	0.32793			63	6.3e-05	0.10271	305630	0.30563			63	6.3e-05	0.083947	275140	0.27514			63	6.3e-05	0.064131	139690	0.13969			63	6.3e-05	0.042622	101670	0.10167			63	6.3e-05	0.022393	9864	0.009864
		64.5	6.45e-05	0.13228	418220	0.41822			64.5	6.45e-05	0.12317	345170	0.34517			64.5	6.45e-05	0.10385	270590	0.27059			64.5	6.45e-05	0.084813	221830	0.22183			64.5	6.45e-05	0.064007	97799	0.097799			64.5	6.45e-05	0.043367	134920	0.13492
		66	6.6e-05	0.15142	533920	0.53392			66	6.6e-05	0.14232	449990	0.44999			66	6.6e-05	0.12403	277140	0.27714			66	6.6e-05	0.10455	268640	0.26864			66	6.6e-05	0.085131	174200	0.1742			66	6.6e-05	0.065213	143900	0.1439
		67.5	6.75e-05	0.17056	747080	0.74708			67.5	6.75e-05	0.16295	536870	0.53687			67.5	6.75e-05	0.14301	512680	0.51268			67.5	6.75e-05	0.12606	265020	0.26502			67.5	6.75e-05	0.1055	250640	0.25064			67.5	6.75e-05	0.08715	168540	0.16854
		69	6.9e-05	0.18968	866860	0.86686			69	6.9e-05	0.18184	722070	0.72207			69	6.9e-05	0.16209	476410	0.47641			69	6.9e-05	0.14528	360930	0.36093			69	6.9e-05	0.12668	254570	0.25457			69	6.9e-05	0.1082	245900	0.2459
		70.5	7.05e-05	0.20915	1124700	1.1247			70.5	7.05e-05	0.20104	827840	0.82784			70.5	7.05e-05	0.18023	614120	0.61412			70.5	7.05e-05	0.16504	507810	0.50781			70.5	7.05e-05	0.14704	265950	0.26595			70.5	7.05e-05	0.12884	317130	0.31713
		72	7.2e-05	0.22677	1350100	1.3501			72	7.2e-05	0.22021	1028600	1.0286			72	7.2e-05	0.20025	652700	0.6527			72	7.2e-05	0.18613	504060	0.50406			72	7.2e-05	0.16933	359510	0.35951			72	7.2e-05	0.15013	271950	0.27195
		73.5	7.35e-05	0.24567	1707900	1.7079			73.5	7.35e-05	0.2391	1291600	1.2916			73.5	7.35e-05	0.21953	985750	0.98575			73.5	7.35e-05	0.207	580140	0.58014			73.5	7.35e-05	0.19014	407450	0.40745			73.5	7.35e-05	0.17131	399620	0.39962
		75	7.5e-05	0.26543	2070500	2.0705			75	7.5e-05	0.25689	1561200	1.5612			75	7.5e-05	0.23936	1029900	1.0299			75	7.5e-05	0.22707	738620	0.73862			75	7.5e-05	0.2103	492810	0.49281			75	7.5e-05	0.19293	494980	0.49498

## Sheet: Fig 9 & 10 data
	TP-200 kPa
	cc-371				cc-372				cc-373				cc-374				cc-375				cc-376				Exp (Oey) - Fresh				Exp (Oey) - Stored				Exp (Lewicki)
	strain	stress (Pa)	MPa		strain	stress (Pa)	MPa		strain	stress (Pa)	MPa		strain	stress (Pa)	MPa		strain	stress (Pa)	MPa		strain	stress (Pa)	MPa		strain	stress (Pa)	MPa		strain	stress (Pa)	MPa		strain
	1.6772e-05	0	0		1.1422e-05	0	0		4.2255e-06	0	0		4.3425e-06	0	0		7.3383e-06	0	0		4.9283e-05	0	0		0.05	30500	0.0305		0.05	10200	0.0102		0
	0.0044251	39337	0.039337		2.6858e-06	0	0		8.3995e-06	0	0		1.0526e-05	0	0		6.5564e-06	0	0		0.00011218	0	0		0.1	73700	0.0737		0.1	28400	0.0284		0.05
	0.020427	138380	0.13838		0.016011	148730	0.14873		0.0070071	46684	0.046684		1.0157e-05	0	0		4.1025e-06	0	0		6.8579e-05	0	0		0.15	148800	0.1488		0.15	59400	0.0594		0.1
	0.031105	96990	0.09699		0.027936	135350	0.13535		0.021736	107760	0.10776		0.01468	107550	0.10755		0.010006	75969	0.075969		0.00012251	0	0		0.2	284200	0.2842		0.2	119800	0.1198		0.15
	0.035182	85768	0.085768		0.032586	87173	0.087173		0.028769	101130	0.10113		0.023524	78231	0.078231		0.012748	26876	0.026876		0.011041	36054	0.036054		0.25	423600	0.4236		0.25	132000	0.132		0.2
	0.054541	73377	0.073377		0.044885	65568	0.065568		0.027131	37486	0.037486		0.023735	41475	0.041475		0.013078	22880	0.02288		0.012683	10579	0.010579		0.3	559000	0.559
	0.073876	177330	0.17733		0.064276	67453	0.067453		0.043938	25297	0.025297		0.023407	5214.4	0.0052144		0.013172	22795	0.022795		0.008929	2951.5	0.0029515
	0.093324	247560	0.24756		0.08426	214360	0.21436		0.06362	88523	0.088523		0.043437	16382	0.016382		0.022077	37634	0.037634		0.0068572	0	0
	0.11251	327930	0.32793		0.10271	305630	0.30563		0.083947	275140	0.27514		0.064131	139690	0.13969		0.042622	101670	0.10167		0.022393	9864	0.009864
	0.13228	418220	0.41822		0.12317	345170	0.34517		0.10385	270590	0.27059		0.084813	221830	0.22183		0.064007	97799	0.097799		0.043367	134920	0.13492
	0.15142	533920	0.53392		0.14232	449990	0.44999		0.12403	277140	0.27714		0.10455	268640	0.26864		0.085131	174200	0.1742		0.065213	143900	0.1439
	0.17056	747080	0.74708		0.16295	536870	0.53687		0.14301	512680	0.51268		0.12606	265020	0.26502		0.1055	250640	0.25064		0.08715	168540	0.16854
	0.18968	866860	0.86686		0.18184	722070	0.72207		0.16209	476410	0.47641		0.14528	360930	0.36093		0.12668	254570	0.25457		0.1082	245900	0.2459
	0.20915	1124700	1.1247		0.20104	827840	0.82784		0.18023	614120	0.61412		0.16504	507810	0.50781		0.14704	265950	0.26595		0.12884	317130	0.31713
	0.22677	1.3501e+06	1.3501		0.22021	1028600	1.0286		0.20025	652700	0.6527		0.18613	504060	0.50406		0.16933	359510	0.35951		0.15013	271950	0.27195
	0.24567	1.7079e+06	1.7079		0.2391	1.2916e+06	1.2916		0.21953	985750	0.98575		0.207	580140	0.58014		0.19014	407450	0.40745		0.17131	399620	0.39962
	0.26543	2.0705e+06	2.0705		0.25689	1.5612e+06	1.5612		0.23936	1029900	1.0299		0.22707	738620	0.73862		0.2103	492810	0.49281		0.19293	494980	0.49498
	TP-300 kPa
	cc-383				cc-384				cc-385				cc-386				cc-387				cc-388				Exp (Oey) - Fresh				Exp (Oey) - Stored
	strain	stress (Pa)	MPa		strain	stress (Pa)	MPa		strain	stress (Pa)	MPa		strain	stress (Pa)	MPa		strain	stress (Pa)	MPa		strain	stress (Pa)	MPa		strain	stress (Pa)	MPa		strain	stress (Pa)	MPa
	5.2073e-06	0	0		1.7516e-05	0	0		3.5228e-06	0	0		1.9102e-06	0	0		1.1574e-06	0	0		2.1091e-05	0	0		0.05	30500	0.0305		0.05	10200	0.0102
	0.0033996	36991	0.036991		3.7749e-05	0	0		1.0114e-05	0	0		6.0792e-06	0	0		9.1013e-06	0	0		5.6974e-05	0	0		0.1	73700	0.0737		0.1	28400	0.0284
	0.019835	149510	0.14951		0.01568	141390	0.14139		0.0067603	45373	0.045373		9.3784e-06	0	0		2.3381e-05	0	0		4.6632e-05	0	0		0.15	148800	0.1488		0.15	59400	0.0594
	0.030356	130920	0.13092		0.027833	164010	0.16401		0.021506	130940	0.13094		0.013972	104330	0.10433		0.0095247	82153	0.082153		3.599e-05	0	0		0.2	284200	0.2842		0.2	119800	0.1198
	0.035148	98749	0.098749		0.031494	100190	0.10019		0.028181	103440	0.10344		0.023816	88977	0.088977		0.012831	38260	0.03826		0.01407	55487	0.055487		0.25	423600	0.4236		0.25	132000	0.132
	0.054317	79088	0.079088		0.04482	70357	0.070357		0.025761	43855	0.043855		0.024107	44132	0.044132		0.013649	28778	0.028778		0.013886	4458.3	0.0044583		0.3	559000	0.559
	0.074001	176300	0.1763		0.064622	87715	0.087715		0.043734	23806	0.023806		0.023387	1390	0.00139		0.01335	19941	0.019941		0.012317	0	0
	0.093515	233820	0.23382		0.084286	226030	0.22603		0.064162	108800	0.1088		0.043353	13406	0.013406		0.022097	40196	0.040196		0.012328	0	0
	0.11299	439110	0.43911		0.10369	317510	0.31751		0.084072	235080	0.23508		0.06416	141260	0.14126		0.042718	117890	0.11789		0.026275	0	0
	0.13232	491630	0.49163		0.1235	344050	0.34405		0.10378	319520	0.31952		0.084756	199920	0.19992		0.064402	104780	0.10478		0.043245	132660	0.13266
	0.15114	612390	0.61239		0.14179	502540	0.50254		0.12367	359460	0.35946		0.10498	283850	0.28385		0.085444	156040	0.15604		0.065318	126520	0.12652
	0.16987	794630	0.79463		0.16227	560550	0.56055		0.14353	473390	0.47339		0.12596	305920	0.30592		0.10504	242280	0.24228		0.086759	170170	0.17017
	0.18893	931760	0.93176		0.18091	810810	0.81081		0.16328	493960	0.49396		0.14578	379880	0.37988		0.12699	238310	0.23831		0.1079	300670	0.30067
	0.20865	1151400	1.1514		0.20062	894870	0.89487		0.1814	705410	0.70541		0.16729	396770	0.39677		0.14717	361390	0.36139		0.12936	239030	0.23903
	0.22752	1451900	1.4519		0.21999	1117000	1.117		0.20043	751570	0.75157		0.18743	483260	0.48326		0.16844	417790	0.41779		0.15056	317150	0.31715
	0.24635	1769600	1.7696		0.23929	1370700	1.3707		0.21987	990450	0.99045		0.20742	651440	0.65144		0.19001	406930	0.40693		0.17149	401830	0.40183
	0.26564	2.1604e+06	2.1604		0.2583	1.802e+06	1.802		0.23964	1.1082e+06	1.1082		0.22834	631280	0.63128		0.21173	508170	0.50817		0.19334	509580	0.50958
	TP-100 kPa
	cc-395				cc-396				cc-397				cc-398				cc-399				cc-400				Exp (Oey) - Fresh				Exp (Oey) - Stored
	strain	stress (Pa)			strain	stress (Pa)			strain	stress (Pa)			strain	stress (Pa)			strain	stress (Pa)			strain	stress (Pa)			strain	stress (Pa)			strain	stress (Pa)
	1.5554e-05	0	0		3.4716e-06	0	0		2.1254e-05	0	0		7.2636e-06	0	0		7.5302e-06	0	0		4.3632e-05	0	0		0.05	30500	0.0305		0.05	10200	0.0102
	0.0043837	35021	0.035021		1.3673e-05	0	0		3.9758e-05	0	0		7.9646e-06	0	0		2.0624e-05	0	0		0.0001091	0	0		0.1	73700	0.0737		0.1	28400	0.0284
	0.019807	117330	0.11733		0.016132	138680	0.13868		0.0075746	57163	0.057163		1.517e-06	0	0		0.00011894	3190.6	0.0031906		0.0001523	0	0		0.15	148800	0.1488		0.15	59400	0.0594
	0.031639	116810	0.11681		0.027881	145770	0.14577		0.022228	99441	0.099441		0.01402	93480	0.09348		0.011541	23660	0.02366		0.00017021	0	0		0.2	284200	0.2842		0.2	119800	0.1198
	0.035193	116300	0.1163		0.033113	75210	0.07521		0.028684	98472	0.098472		0.02232	85309	0.085309		0.012207	14440	0.01444		0.01272	32211	0.032211		0.25	423600	0.4236		0.25	132000	0.132
	0.054539	103490	0.10349		0.044644	68692	0.068692		0.028873	35578	0.035578		0.02255	48240	0.04824		0.012788	16429	0.016429		0.013616	10481	0.010481		0.3	559000	0.559
	0.074202	130700	0.1307		0.064433	70281	0.070281		0.043861	39000	0.039		0.023281	9027.8	0.0090278		0.012707	14639	0.014639		0.009193	0	0
	0.093337	210120	0.21012		0.083916	172420	0.17242		0.064006	53609	0.053609		0.043492	32954	0.032954		0.021965	37413	0.037413		0.0084346	0	0
	0.11283	329260	0.32926		0.10329	242330	0.24233		0.084188	202300	0.2023		0.064054	145140	0.14514		0.042506	113770	0.11377		0.024571	0	0
	0.13184	352150	0.35215		0.12325	337470	0.33747		0.10396	267010	0.26701		0.084421	199130	0.19913		0.063961	111160	0.11116		0.043524	113080	0.11308
	0.14968	459060	0.45906		0.14268	387300	0.3873		0.12387	292860	0.29286		0.10498	252770	0.25277		0.085364	195030	0.19503		0.064712	172250	0.17225
	0.16755	607010	0.60701		0.16199	479750	0.47975		0.14365	396370	0.39637		0.12549	298010	0.29801		0.10548	287470	0.28747		0.08694	148100	0.1481
	0.18622	663780	0.66378		0.18079	682210	0.68221		0.1629	461530	0.46153		0.14544	337600	0.3376		0.12695	252520	0.25252		0.10776	283660	0.28366
	0.20501	808620	0.80862		0.19903	718610	0.71861		0.18344	590430	0.59043		0.16564	477610	0.47761		0.14781	309900	0.3099		0.12962	262260	0.26226
	0.22357	1089500	1.0895		0.21889	971470	0.97147		0.20285	628400	0.6284		0.18567	429240	0.42924		0.16883	373190	0.37319		0.15044	311240	0.31124
	0.24239	1.3385e+06	1.3385		0.23827	1081600	1.0816		0.22352	763760	0.76376		0.20642	583640	0.58364		0.19084	395090	0.39509		0.17158	390370	0.39037
	0.26142	1.7683e+06	1.7683		0.25763	1.3929e+06	1.3929		0.24322	1.0044e+06	1.0044		0.2285	636350	0.63635		0.21107	388760	0.38876		0.1925	473640	0.47364

## Sheet: Fig 11, 12 & 13 data
		V = 1 ms-1																			V = 2 ms-1																	V = 5ms-1
		X = 1.0						X = 0.5						X = 0.1							X = 1.0					X = 0.5					X = 0.1							X = 1.0					X = 0.5					X = 0.1
	micro s	time	strain	stress	MPa		micro s	time	strain	stress	MPa		micro s	time	strain	stress	MPa			micro s	time	strain	stress	MPa		time	strain	stress	MPa		time	strain	stress	MPa			micro s	time	strain	stress	MPa		time	strain	stress	MPa		time	strain
	0	0	0	0	0		0	0	0	0	0		0	0	0	0	0			0	0	0	0	0		0	0	0	0		0	0	0	0			0	0	0	0	0		0	0	0	0		0	0
	2	2e-06	0	0	0		2	2e-06	0	0	0		2	2e-06	0	0	0			1.5	1.5e-06	0	0	0		1.5e-06	0	0	0		1.5e-06	0	0	0			1.2	1.2e-06	0	0	0		1.2e-06	0	0	0		1.2e-06	0
	4	4e-06	0	0	0		4	4e-06	0	0	0		4	4e-06	0	0	0			3	3e-06	0	0	0		3e-06	0	0	0		3e-06	0	0	0			2.4	2.4e-06	0	0	0		2.4e-06	0	0	0		2.4e-06	0
	6	6e-06	0	0	0		6	6e-06	0	0	0		6	6e-06	0	0	0			4.5	4.5e-06	0	0	0		4.5e-06	0	0	0		4.5e-06	0	0	0			3.6	3.6e-06	0	0	0		3.6e-06	0	0	0		3.6e-06	0
	8	8e-06	0	0	0		8	8e-06	0	0	0		8	8e-06	0	0	0			6	6e-06	0	0	0		6e-06	0	0	0		6e-06	0	0	0			4.8	4.8e-06	0	0	0		4.8e-06	0	0	0		4.8e-06	0
	10	1e-05	0	0	0		10	1e-05	0	0	0		10	1e-05	0	0	0			7.5	7.5e-06	0	0	0		7.5e-06	0	0	0		7.5e-06	0	0	0			6	6e-06	0	0	0		6e-06	0	0	0		6e-06	0
	12	1.2e-05	0	0	0		12	1.2e-05	0	0	0		12	1.2e-05	0	0	0			9	9e-06	0	0	0		9e-06	0	0	0		9e-06	0	0	0			7.2	7.2e-06	0	0	0		7.2e-06	0	0	0		7.2e-06	0
	14	1.4e-05	0	0	0		14	1.4e-05	0	0	0		14	1.4e-05	0	0	0			10.5	1.05e-05	0	0	0		1.05e-05	0	0	0		1.05e-05	0	0	0			8.4	8.4e-06	0	0	0		8.4e-06	0	0	0		8.4e-06	0
	16	1.6e-05	0	0	0		16	1.6e-05	0	0	0		16	1.6e-05	0	0	0			12	1.2e-05	0	0	0		1.2e-05	0	0	0		1.2e-05	0	0	0			9.6	9.6e-06	0	0	0		9.6e-06	0	0	0		9.6e-06	0
	18	1.8e-05	0	0	0		18	1.8e-05	0	0	0		18	1.8e-05	0	0	0			13.5	1.35e-05	0	0	0		1.35e-05	0	0	0		1.35e-05	0	0	0			10.8	1.08e-05	0	0	0		1.08e-05	0	0	0		1.08e-05	0
	20	2e-05	0	0	0		20	2e-05	0	0	0		20	2e-05	0	0	0			15	1.5e-05	0	0	0		1.5e-05	0	0	0		1.5e-05	0	0	0			12	1.2e-05	0	0	0		1.2e-05	0	0	0		1.2e-05	0
	22	2.2e-05	0	0	0		22	2.2e-05	0	0	0		22	2.2e-05	0	0	0			16.5	1.65e-05	0	0	0		1.65e-05	0	0	0		1.65e-05	0	0	0			13.2	1.32e-05	0	0	0		1.32e-05	0	0	0		1.32e-05	0
	24	2.4e-05	0	0	0		24	2.4e-05	0	0	0		24	2.4e-05	0	0	0			18	1.8e-05	0	0	0		1.8e-05	0	0	0		1.8e-05	0	0	0			14.4	1.44e-05	0	0	0		1.44e-05	0	0	0		1.44e-05	0
	26	2.6e-05	0	0	0		26	2.6e-05	0	0	0		26	2.6e-05	0	0	0			19.5	1.95e-05	0	0	0		1.95e-05	0	0	0		1.95e-05	0	0	0			15.6	1.56e-05	0	0	0		1.56e-05	0	0	0		1.56e-05	0
	28	2.8e-05	0	0	0		28	2.8e-05	0	0	0		28	2.8e-05	0	0	0			21	2.1e-05	0	0	0		2.1e-05	0	0	0		2.1e-05	0	0	0			16.8	1.68e-05	0	0	0		1.68e-05	0	0	0		1.68e-05	0
	30	3e-05	0	0	0		30	3e-05	0	0	0		30	3e-05	0	0	0			22.5	2.25e-05	0	0	0		2.25e-05	0	0	0		2.25e-05	0	0	0			18	1.8e-05	0	0	0		1.8e-05	0	0	0		1.8e-05	0
	32	3.2e-05	0	0	0		32	3.2e-05	0	0	0		32	3.2e-05	0	0	0			24	2.4e-05	0	0	0		2.4e-05	0	0	0		2.4e-05	0	0	0			19.2	1.92e-05	0	0	0		1.92e-05	0	0	0		1.92e-05	0
	34	3.4e-05	0	0	0		34	3.4e-05	0	0	0		34	3.4e-05	0	0	0			25.5	2.55e-05	0	0	0		2.55e-05	0	0	0		2.55e-05	0	0	0			20.4	2.04e-05	0	0	0		2.04e-05	0	0	0		2.04e-05	0
	36	3.6e-05	0	0	0		36	3.6e-05	0	0	0		36	3.6e-05	0	0	0			27	2.7e-05	0	0	0		2.7e-05	0	0	0		2.7e-05	0	0	0			21.6	2.16e-05	0	0	0		2.16e-05	0	0	0		2.16e-05	0
	38	3.8e-05	0	0	0		38	3.8e-05	0	0	0		38	3.8e-05	0	0	0			28.5	2.85e-05	0	0	0		2.85e-05	0	0	0		2.85e-05	0	0	0			22.8	2.28e-05	0	0	0		2.28e-05	0	0	0		2.28e-05	0
	40	4e-05	0	0	0		40	4e-05	0	0	0		40	4e-05	0	0	0			30	3e-05	0	0	0		3e-05	0	0	0		3e-05	0	0	0			24	2.4e-05	0	0	0		2.4e-05	0	0	0		2.4e-05	0
	42	4.2e-05	0	0	0		42	4.2e-05	0	0	0		42	4.2e-05	0	0	0			31.5	3.15e-05	0	0	0		3.15e-05	0	0	0		3.15e-05	0	0	0			25.2	2.52e-05	0	0	0		2.52e-05	0	0	0		2.52e-05	0
	44	4.4e-05	0	0	0		44	4.4e-05	0	0	0		44	4.4e-05	0	0	0			33	3.3e-05	0	0	0		3.3e-05	0	0	0		3.3e-05	0	0	0			26.4	2.64e-05	0	0	0		2.64e-05	0	0	0		2.64e-05	0
	46	4.6e-05	0	0	0		46	4.6e-05	0	0	0		46	4.6e-05	0	0	0			34.5	3.45e-05	0	0	0		3.45e-05	0	0	0		3.45e-05	0	0	0			27.6	2.76e-05	0	0	0		2.76e-05	0	0	0		2.76e-05	0
	48	4.8e-05	0	0	0		48	4.8e-05	0	0	0		48	4.8e-05	0	0	0			36	3.6e-05	0	0	0		3.6e-05	0	0	0		3.6e-05	0	0	0			28.8	2.88e-05	0	0	0		2.88e-05	0	0	0		2.88e-05	0
	50	5e-05	1	0	0		50	5e-05	1	0	0		50	5e-05	1	0	0			37.5	3.75e-05	0	0	0		3.75e-05	0	0	0		3.75e-05	0	0	0			30	3e-05	0	0	0		3e-05	0	0	0		3e-05	0
	52	5.2e-05	2.1096e-05	0	0		52	5.2e-05	8.6219e-06	0	0		52	5.2e-05	2.6189e-05	0	0			39	3.9e-05	0	0	0		3.9e-05	0	0	0		3.9e-05	0	0	0			31.2	3.12e-05	0	0	0		3.12e-05	0	0	0		3.12e-05	0
	54	5.4e-05	1.9443e-05	0	0		54	5.4e-05	1.1664e-05	0	0		54	5.4e-05	3.136e-05	0	0			40.5	4.05e-05	0	0	0		4.05e-05	0	0	0		4.05e-05	0	0	0			32.4	3.24e-05	0	0	0		3.24e-05	0	0	0		3.24e-05	0
	56	5.6e-05	0.0093619	69130	0.06913		56	5.6e-05	9.6145e-06	0	0		56	5.6e-05	2.0703e-05	0	0			42	4.2e-05	0	0	0		4.2e-05	0	0	0		4.2e-05	0	0	0			33.6	3.36e-05	0	0	0		3.36e-05	0	0	0		3.36e-05	0
	58	5.8e-05	0.016993	64655	0.064655		58	5.8e-05	8.4379e-06	0	0		58	5.8e-05	2.0819e-05	0	0			43.5	4.35e-05	0	0	0		4.35e-05	0	0	0		4.35e-05	0	0	0			34.8	3.48e-05	0	0	0		3.48e-05	0	0	0		3.48e-05	0
	60	6e-05	0.018119	34596	0.034596		60	6e-05	0.0096596	53772	0.053772		60	6e-05	1.3098e-06	0	0			45	4.5e-05	0	0	0		4.5e-05	0	0	0		4.5e-05	0	0	0			36	3.6e-05	0	0	0		3.6e-05	0	0	0		3.6e-05	0
	62	6.2e-05	0.022448	16218	0.016218		62	6.2e-05	0.013673	34647	0.034647		62	6.2e-05	0.00079676	5691.7	0.0056917			46.5	4.65e-05	0	0	0		4.65e-05	0	0	0		4.65e-05	0	0	0			37.2	3.72e-05	0	0	0		3.72e-05	0	0	0		3.72e-05	0
	64	6.4e-05	0.035436	19237	0.019237		64	6.4e-05	0.01188	5948.4	0.0059484		64	6.4e-05	0.0065955	12427	0.012427			48	4.8e-05	0	0	0		4.8e-05	0	0	0		4.8e-05	0	0	0			38.4	3.84e-05	0	0	0		3.84e-05	0	0	0		3.84e-05	0
	66	6.6e-05	0.048433	87860	0.08786		66	6.6e-05	0.0078826	0	0		66	6.6e-05	0.0035493	0	0			49.5	4.95e-05	0	0	0		4.95e-05	0	0	0		4.95e-05	0	0	0			39.6	3.96e-05	0	0	0		3.96e-05	0	0	0		3.96e-05	0
	68	6.8e-05	0.061438	99851	0.099851		68	6.8e-05	0.013481	0	0		68	6.8e-05	0.0033468	0	0			51	5.1e-05	2.4736e-06	0	0		5.1e-05	3.3084e-06	0	0		5.1e-05	6.1518e-05	0	0			40.8	4.08e-05	0	0	0		4.08e-05	0	0	0		4.08e-05	0
	70	7e-05	0.073727	216570	0.21657		70	7e-05	0.023813	0	0		70	7e-05	0.0033767	0	0			52.5	5.25e-05	0.0041793	36913	0.036913		5.25e-05	1.1471e-05	0	0		5.25e-05	7.9902e-05	0	0			42	4.2e-05	0	0	0		4.2e-05	0	0	0		4.2e-05	0
	72	7.2e-05	0.08644	197820	0.19782		72	7.2e-05	0.036872	76801	0.076801		72	7.2e-05	0.0060433	0	0			54	5.4e-05	0.020334	143910	0.14391		5.4e-05	1.1708e-05	0	0		5.4e-05	7.1831e-05	0	0			43.2	4.32e-05	0	0	0		4.32e-05	0	0	0		4.32e-05	0
	74	7.4e-05	0.099396	274450	0.27445		74	7.4e-05	0.050544	114280	0.11428		74	7.4e-05	0.01331	0	0			55.5	5.55e-05	0.031194	117190	0.11719		5.55e-05	0.014713	107560	0.10756		5.55e-05	9.0661e-05	0	0			44.4	4.44e-05	0	0	0		4.44e-05	0	0	0		4.44e-05	0
	76	7.6e-05	0.11264	279320	0.27932		76	7.6e-05	0.06433	117310	0.11731		76	7.6e-05	0.022567	34422	0.034422			57	5.7e-05	0.035195	85171	0.085171		5.7e-05	0.023542	78184	0.078184		5.7e-05	0.012175	30349	0.030349			45.6	4.56e-05	0	0	0		4.56e-05	0	0	0		4.56e-05	0
	78	7.8e-05	0.12477	391310	0.39131		78	7.8e-05	0.077712	146130	0.14613		78	7.8e-05	0.036942	70923	0.070923			58.5	5.85e-05	0.054649	67191	0.067191		5.85e-05	0.023738	41299	0.041299		5.85e-05	0.013096	7951.5	0.0079515			46.8	4.68e-05	0	0	0		4.68e-05	0	0	0		4.68e-05	0
	80	8e-05	0.13705	409750	0.40975		80	8e-05	0.090799	210920	0.21092		80	8e-05	0.050619	104360	0.10436			60	6e-05	0.07402	158780	0.15878		6e-05	0.023403	5099.6	0.0050996		6e-05	0.0090794	2095.9	0.0020959			48	4.8e-05	0	0	0		4.8e-05	0	0	0		4.8e-05	0
	82	8.2e-05	0.14969	493610	0.49361		82	8.2e-05	0.10437	220470	0.22047		82	8.2e-05	0.065275	102470	0.10247			61.5	6.15e-05	0.093775	226810	0.22681		6.15e-05	0.043425	16644	0.016644		6.15e-05	0.0057027	0	0			49.2	4.92e-05	0	0	0		4.92e-05	0	0	0		4.92e-05	0
	84	8.4e-05	0.16209	589110	0.58911		84	8.4e-05	0.11791	222900	0.2229		84	8.4e-05	0.079636	156310	0.15631			63	6.3e-05	0.11309	367330	0.36733		6.3e-05	0.064134	139260	0.13926		6.3e-05	0.022026	17341	0.017341			50.4	5.04e-05	1.1168e-05	0	0		5.04e-05	5.2103e-07	0	0		5.04e-05	4.5056e-05
	86	8.6e-05	0.17519	779840	0.77984		86	8.6e-05	0.13156	264490	0.26449		86	8.6e-05	0.093695	201540	0.20154			64.5	6.45e-05	0.13232	447010	0.44701		6.45e-05	0.084915	220960	0.22096		6.45e-05	0.043165	130150	0.13015			51.6	5.16e-05	0.020246	304600	0.3046		5.16e-05	3.5921e-06	0	0		5.16e-05	5.2574e-05
	88	8.8e-05	0.18795	816910	0.81691		88	8.8e-05	0.14451	373440	0.37344		88	8.8e-05	0.10792	257330	0.25733			66	6.6e-05	0.15139	547890	0.54789		6.6e-05	0.10442	269680	0.26968		6.6e-05	0.065202	89204	0.089204			52.8	5.28e-05	0.052282	549630	0.54963		5.28e-05	0.028489	307590	0.30759		5.28e-05	0.016894
	90	9e-05	0.20057	940200	0.9402		90	9e-05	0.15865	362070	0.36207		90	9e-05	0.12251	294020	0.29402			67.5	6.75e-05	0.17116	759700	0.7597		6.75e-05	0.1259	268080	0.26808		6.75e-05	0.086508	188370	0.18837			54	5.4e-05	0.074195	444160	0.44416		5.4e-05	0.048196	245210	0.24521		5.4e-05	0.024041
	92	9.2e-05	0.21475	1038600	1.0386		92	9.2e-05	0.17329	395620	0.39562		92	9.2e-05	0.13673	249150	0.24915			69	6.9e-05	0.19032	833450	0.83345		6.9e-05	0.14501	361560	0.36156		6.9e-05	0.1076	298520	0.29852			55.2	5.52e-05	0.11234	322450	0.32245		5.52e-05	0.063426	200300	0.2003		5.52e-05	0.021665
	94	9.4e-05	0.22666	1264100	1.2641		94	9.4e-05	0.18648	429090	0.42909		94	9.4e-05	0.15103	291260	0.29126			70.5	7.05e-05	0.2095	1194900	1.1949		7.05e-05	0.16489	445700	0.4457		7.05e-05	0.12899	273770	0.27377			56.4	5.64e-05	0.15112	493010	0.49301		5.64e-05	0.10462	226330	0.22633		5.64e-05	0.064915
	96	9.6e-05	0.23923	1423100	1.4231		96	9.6e-05	0.19979	483910	0.48391		96	9.6e-05	0.16573	369830	0.36983			72	7.2e-05	0.22818	1306300	1.3063		7.2e-05	0.18626	512460	0.51246		7.2e-05	0.15039	314450	0.31445			57.6	5.76e-05	0.18964	1050500	1.0505		5.76e-05	0.1452	404230	0.40423		5.76e-05	0.10745
	98	9.8e-05	0.25212	1726900	1.7269		98	9.8e-05	0.2143	563720	0.56372		98	9.8e-05	0.18061	346740	0.34674			73.5	7.35e-05	0.24655	1624500	1.6245		7.35e-05	0.20708	582350	0.58235		7.35e-05	0.17248	365420	0.36542			58.8	5.88e-05	0.22752	1604700	1.6047		5.88e-05	0.18523	760030	0.76003		5.88e-05	0.14991
	100	0.0001	0.26496	1934600	1.9346		100	0.0001	0.2289	628100	0.6281		100	0.0001	0.19462	479160	0.47916			75	7.5e-05	0.2651	2148500	2.1485		7.5e-05	0.22683	700510	0.70051		7.5e-05	0.19398	548790	0.54879			60	6e-05	0.26473	2327000	2.327		6e-05	0.22518	931630	0.93163		6e-05	0.19329
[truncated: 15 more columns]

## Sheet: Fig 14 data
	TP-200: X-1						TP-200: X-0.5						TP-200: X-0.1							TP-300: X-1						TP-300: X-0.5						TP-300: X-0.1							TP-100: X-1						TP-100: X-0.5
	Time'	Time(s)	Strain	Stress	Force on P		Time'	Time(s)	Strain	Stress	Force on P		Time'	Time(s)	Strain	Stress	Force on P			Time'	Time(s)	Strain	Stress	Force on P		Time'	Time(s)	Strain	Stress	Force on P		Time'	Time(s)	Strain	Stress	Force on P			Time'	Time(s)	Strain	Stress	Force on P		Time'	Time(s)	Strain	Stress	Force on P
	0	0	0	0	0		0	0	0	0	0		0	0	0	0	0			0	0			0		0	0			0		0	0			0			0				0		0				0
	1.5	1.5e-06	0	0	0		1.5	1.5e-06	0	0	0		1.5	1.5e-06	0	0	0			1.5	1.5e-06			0		1.5	1.5e-06			0		1.5	1.5e-06			0			1.5				0		1.5				0
	3	3e-06	0	0	0		3	3e-06	0	0	0		3	3e-06	0	0	0			3	3e-06			0		3	3e-06			0		3	3e-06			0			3				0		3				0
	4.5	4.5e-06	0	0	0		4.5	4.5e-06	0	0	0		4.5	4.5e-06	0	0	0			4.5	4.5e-06			0		4.5	4.5e-06			0		4.5	4.5e-06			0			4.5				0		4.5				0
	6	6e-06	0	0	0		6	6e-06	0	0	0		6	6e-06	0	0	0			6	6e-06			0		6	6e-06			0		6	6e-06			0			6				0		6				0
	7.5	7.5e-06	0	0	0		7.5	7.5e-06	0	0	0		7.5	7.5e-06	0	0	0			7.5	7.5e-06			0		7.5	7.5e-06			0		7.5	7.5e-06			0			7.5				0		7.5				0
	9	9e-06	0	0	0		9	9e-06	0	0	0		9	9e-06	0	0	0			9	9e-06			0		9	9e-06			0		9	9e-06			0			9				0		9				0
	10.5	1.05e-05	0	0	0		10.5	1.05e-05	0	0	0		10.5	1.05e-05	0	0	0			10.5	1.05e-05			0		10.5	1.05e-05			0		10.5	1.05e-05			0			10.5				0		10.5				0
	12	1.2e-05	0	0	0		12	1.2e-05	0	0	0		12	1.2e-05	0	0	0			12	1.2e-05			0		12	1.2e-05			0		12	1.2e-05			0			12				0		12				0
	13.5	1.35e-05	0	0	0		13.5	1.35e-05	0	0	0		13.5	1.35e-05	0	0	0			13.5	1.35e-05			0		13.5	1.35e-05			0		13.5	1.35e-05			0			13.5				0		13.5				0
	15	1.5e-05	0	0	0		15	1.5e-05	0	0	0		15	1.5e-05	0	0	0			15	1.5e-05			0		15	1.5e-05			0		15	1.5e-05			0			15				0		15				0
	16.5	1.65e-05	0	0	0		16.5	1.65e-05	0	0	0		16.5	1.65e-05	0	0	0			16.5	1.65e-05			0		16.5	1.65e-05			0		16.5	1.65e-05			0			16.5				0		16.5				0
	18	1.8e-05	0	0	0		18	1.8e-05	0	0	0		18	1.8e-05	0	0	0			18	1.8e-05			0		18	1.8e-05			0		18	1.8e-05			0			18				0		18				0
	19.5	1.95e-05	0	0	0		19.5	1.95e-05	0	0	0		19.5	1.95e-05	0	0	0			19.5	1.95e-05			0		19.5	1.95e-05			0		19.5	1.95e-05			0			19.5				0		19.5				0
	21	2.1e-05	0	0	0		21	2.1e-05	0	0	0		21	2.1e-05	0	0	0			21	2.1e-05			0		21	2.1e-05			0		21	2.1e-05			0			21				0		21				0
	22.5	2.25e-05	0	0	0		22.5	2.25e-05	0	0	0		22.5	2.25e-05	0	0	0			22.5	2.25e-05			0		22.5	2.25e-05			0		22.5	2.25e-05			0			22.5				0		22.5				0
	24	2.4e-05	0	0	0		24	2.4e-05	0	0	0		24	2.4e-05	0	0	0			24	2.4e-05			0		24	2.4e-05			0		24	2.4e-05			0			24				0		24				0
	25.5	2.55e-05	0	0	0		25.5	2.55e-05	0	0	0		25.5	2.55e-05	0	0	0			25.5	2.55e-05			0		25.5	2.55e-05			0		25.5	2.55e-05			0			25.5				0		25.5				0
	27	2.7e-05	0	0	0		27	2.7e-05	0	0	0		27	2.7e-05	0	0	0			27	2.7e-05			0		27	2.7e-05			0		27	2.7e-05			0			27				0		27				0
	28.5	2.85e-05	0	0	0		28.5	2.85e-05	0	0	0		28.5	2.85e-05	0	0	0			28.5	2.85e-05			0		28.5	2.85e-05			0		28.5	2.85e-05			0			28.5				0		28.5				0
	30	3e-05	0	0	0		30	3e-05	0	0	0		30	3e-05	0	0	0			30	3e-05			0		30	3e-05			0		30	3e-05			0			30				0		30				0
	31.5	3.15e-05	0	0	0		31.5	3.15e-05	0	0	0		31.5	3.15e-05	0	0	0			31.5	3.15e-05			0		31.5	3.15e-05			0		31.5	3.15e-05			0			31.5				0		31.5				0
	33	3.3e-05	0	0	0		33	3.3e-05	0	0	0		33	3.3e-05	0	0	0			33	3.3e-05			0		33	3.3e-05			0		33	3.3e-05			0			33				0		33				0
	34.5	3.45e-05	0	0	0		34.5	3.45e-05	0	0	0		34.5	3.45e-05	0	0	0			34.5	3.45e-05			0		34.5	3.45e-05			0		34.5	3.45e-05			0			34.5				0		34.5				0
	36	3.6e-05	0	0	0		36	3.6e-05	0	0	0		36	3.6e-05	0	0	0			36	3.6e-05			0		36	3.6e-05			0		36	3.6e-05			0			36				0		36				0
	37.5	3.75e-05	0	0	0		37.5	3.75e-05	0	0	0		37.5	3.75e-05	0	0	0			37.5	3.75e-05			0		37.5	3.75e-05			0		37.5	3.75e-05			0			37.5				0		37.5				0
	39	3.9e-05	0	0	0		39	3.9e-05	0	0	0		39	3.9e-05	0	0	0			39	3.9e-05			0		39	3.9e-05			0		39	3.9e-05			0			39				0		39				0
	40.5	4.05e-05	0	0	0		40.5	4.05e-05	0	0	0		40.5	4.05e-05	0	0	0			40.5	4.05e-05			0		40.5	4.05e-05			0		40.5	4.05e-05			0			40.5				0		40.5				0
	42	4.2e-05	0	0	0		42	4.2e-05	0	0	0		42	4.2e-05	0	0	0			42	4.2e-05			0		42	4.2e-05			0		42	4.2e-05			0			42				0		42				0
	43.5	4.35e-05	0	0	0		43.5	4.35e-05	0	0	0		43.5	4.35e-05	0	0	0			43.5	4.35e-05			0		43.5	4.35e-05			0		43.5	4.35e-05			0			43.5				0		43.5				0
	45	4.5e-05	0	0	0		45	4.5e-05	0	0	0		45	4.5e-05	0	0	0			45	4.5e-05			0		45	4.5e-05			0		45	4.5e-05			0			45				0		45				0
	46.5	4.65e-05	0	0	0		46.5	4.65e-05	0	0	0		46.5	4.65e-05	0	0	0			46.5	4.65e-05			0		46.5	4.65e-05			0		46.5	4.65e-05			0			46.5				0		46.5				0
	48	4.8e-05	0	0	0		48	4.8e-05	0	0	0		48	4.8e-05	0	0	0			48	4.8e-05			0		48	4.8e-05			0		48	4.8e-05			0			48				0		48				0
	49.5	4.95e-05	0	0	0		49.5	4.95e-05	0	0	0		49.5	4.95e-05	0	0	0			49.5	4.95e-05			0		49.5	4.95e-05			0		49.5	4.95e-05			0			49.5				0		49.5				0
	51	5.1e-05	1.9921e-05	0	0		51	5.1e-05	4.328e-06	0	0		51	5.1e-05	2.5224e-05	0	0			51	5.1e-05			0		51	5.1e-05			0		51	5.1e-05			0			51				0		51				0
	52.5	5.25e-05	0.0042839	38255	0.00034417		52.5	5.25e-05	1.0524e-05	0	0		52.5	5.25e-05	9.7281e-06	0	0			52.5	5.25e-05			0.00033287		52.5	5.25e-05			0		52.5	5.25e-05			0			52.5				0.00032561		52.5				0
	54	5.4e-05	0.020255	141810	0.0012758		54	5.4e-05	1.0204e-05	0	0		54	5.4e-05	7.7606e-05	0	0			54	5.4e-05			0.0013453		54	5.4e-05			0		54	5.4e-05			0			54				0.0011189		54				0
	55.5	5.55e-05	0.031299	106430	0.00095756		55.5	5.55e-05	0.01468	107550	0.00086672		55.5	5.55e-05	5.0607e-05	0	0			55.5	5.55e-05			0.0011781		55.5	5.55e-05			0.00084072		55.5	5.55e-05			3.0244e-05			55.5				0.0011069		55.5				0.0008354
	57	5.7e-05	0.035044	111260	0.001001		57	5.7e-05	0.023525	78283	0.0006309		57	5.7e-05	0.012485	33468	0.00024619			57	5.7e-05			0.00088867		57	5.7e-05			0.00071708		57	5.7e-05			0.0004664			57				0.00099481		57				0.00067723
	58.5	5.85e-05	0.054343	69640	0.00062654		58.5	5.85e-05	0.023736	41478	0.00033428		58.5	5.85e-05	0.014392	14734	0.00010839			58.5	5.85e-05			0.00071169		58.5	5.85e-05			0.00035567		58.5	5.85e-05			4.6388e-05			58.5				0.00084474		58.5				0.00038335
	60	6e-05	0.073991	158090	0.0014223		60	6e-05	0.023407	5212.2	4.2005e-05		60	6e-05	0.010014	0	0			60	6e-05			0.0015866		60	6e-05			1.1193e-05		60	6e-05			0			60				0.0011972		60				6.7113e-05
	61.5	6.15e-05	0.093069	219270	0.001973		61.5	6.15e-05	0.043437	16387	0.00013206		61.5	6.15e-05	0.0088336	0	0			61.5	6.15e-05			0.0021046		61.5	6.15e-05			0.00010803		61.5	6.15e-05			0			61.5				0.0019442		61.5				0.00025318
	63	6.3e-05	0.11212	359960	0.0032395		63	6.3e-05	0.064131	139690	0.0011256		63	6.3e-05	0.024445	0	0			63	6.3e-05			0.0039529		63	6.3e-05			0.0011383		63	6.3e-05			0			63				0.002798		63				0.0011747
	64.5	6.45e-05	0.13133	453550	0.0040827		64.5	6.45e-05	0.084813	221840	0.0017877		64.5	6.45e-05	0.043669	124190	0.00091343			64.5	6.45e-05			0.0044268		64.5	6.45e-05			0.0016111		64.5	6.45e-05			0.0008485			64.5				0.0031203		64.5				0.00165
	66	6.6e-05	0.14969	519780	0.0046802		66	6.6e-05	0.10455	268730	0.0021656		66	6.6e-05	0.065752	134530	0.00098946			66	6.6e-05			0.0055161		66	6.6e-05			0.0022875		66	6.6e-05			0.0012478			66				0.0041463		66				0.0020409
	67.5	6.75e-05	0.16926	742970	0.0066914		67.5	6.75e-05	0.12606	264960	0.0021354		67.5	6.75e-05	0.087348	179940	0.0013234			67.5	6.75e-05			0.0071604		67.5	6.75e-05			0.0024655		67.5	6.75e-05			0.001242			67.5				0.0048712		67.5				0.0023673
	69	6.9e-05	0.1871	795990	0.0071721		69	6.9e-05	0.14528	360880	0.0029083		69	6.9e-05	0.10781	288980	0.0021252			69	6.9e-05			0.0083998		69	6.9e-05			0.0030615		69	6.9e-05			0.0020337			69				0.0060978		69				0.0027557
	70.5	7.05e-05	0.20598	998930	0.0090044		70.5	7.05e-05	0.16504	507250	0.0040881		70.5	7.05e-05	0.12943	276600	0.0020343			70.5	7.05e-05			0.010382		70.5	7.05e-05			0.0031989		70.5	7.05e-05			0.0018825			70.5				0.0074872		70.5				0.0038101
	72	7.2e-05	0.22528	1349300	0.012169		72	7.2e-05	0.18614	497620	0.0040108		72	7.2e-05	0.15092	267480	0.0019672			72	7.2e-05			0.013098		72	7.2e-05			0.0038959		72	7.2e-05			0.0020705			72				0.010012		72				0.0036642
	73.5	7.35e-05	0.24359	1598200	0.014421		73.5	7.35e-05	0.20698	586210	0.0047252		73.5	7.35e-05	0.17313	360960	0.0026545			73.5	7.35e-05			0.015977		73.5	7.35e-05			0.0052513		73.5	7.35e-05			0.0028524			73.5				0.011893		73.5				0.0045552
	75	7.5e-05	0.26151	2023900	0.018273		75	7.5e-05	0.22709	737490	0.0059453		75	7.5e-05	0.1932	533560	0.0039232			75	7.5e-05			0.019473		75	7.5e-05			0.0050851		75	7.5e-05			0.0036686			75				0.014824		75				0.0051697

## Sheet: Fig 15 data
	G = 0.18 MPa			G = 1.8 MPa			G = 9 MPa			G = 18 MPa			Experimental
	cc-545			cc-527			cc-533			cc-371			Exp (Oey) - Fresh
	strain	stress (Pa)	MPa	strain	stress (Pa)	MPa	strain	stress (Pa)	MPa	strain	stress (Pa)	MPa	strain	stress (Pa)	MPa
	4.8454e-05	0	0	5.3439e-08	0	0	2.617e-05	0	0	1.6772e-05	0	0	0.05	30500	0.0305
	0.0041501	38040	0.03804	0.0040423	35367	0.035367	0.0039263	36789	0.036789	0.0044251	39337	0.039337	0.1	73700	0.0737
	0.020421	140960	0.14096	0.020128	134980	0.13498	0.019967	150910	0.15091	0.020427	138380	0.13838	0.15	148800	0.1488
	0.031345	116460	0.11646	0.030896	126020	0.12602	0.030836	121310	0.12131	0.031105	96990	0.09699	0.2	284200	0.2842
	0.035479	110240	0.11024	0.035803	94637	0.094637	0.035108	92816	0.092816	0.035182	85768	0.085768	0.25	423600	0.4236
	0.054707	68889	0.068889	0.054903	59148	0.059148	0.054308	68083	0.068083	0.054541	73377	0.073377	0.3	559000	0.559
	0.074595	142240	0.14224	0.07471	153710	0.15371	0.073783	162280	0.16228	0.073876	177330	0.17733
	0.093775	246000	0.246	0.093955	231680	0.23168	0.092945	238350	0.23835	0.093324	247560	0.24756
	0.11328	371420	0.37142	0.11342	409490	0.40949	0.11281	386180	0.38618	0.11251	327930	0.32793
	0.13243	382970	0.38297	0.13279	426870	0.42687	0.13189	441460	0.44146	0.13228	418220	0.41822
	0.15183	547400	0.5474	0.1522	586200	0.5862	0.15055	579690	0.57969	0.15142	533920	0.53392
	0.17116	782250	0.78225	0.171	782550	0.78255	0.17016	736330	0.73633	0.17056	747080	0.74708
	0.19021	809140	0.80914	0.19026	809250	0.80925	0.18902	808490	0.80849	0.18968	866860	0.86686
	0.20909	929340	0.92934	0.20937	1103600	1.1036	0.20792	1048400	1.0484	0.20915	1124700	1.1247
	0.22834	1401500	1.4015	0.22834	1406200	1.4062	0.22684	1346700	1.3467	0.22677	1350100	1.3501
	0.24637	1644000	1.644	0.24687	1770100	1.7701	0.24505	1645800	1.6458	0.24567	1707900	1.7079
	0.26568	1937000	1.937	0.26547	1933700	1.9337	0.26344	1963900	1.9639	0.26543	2070500	2.0705
	G = 0.18 MPa			G = 1.8 MPa			G = 9 MPa			G = 18 MPa			Experimental
	cc-548			cc-530			cc-536			cc-374			Exp (Oey) - Stored
	strain	stress (Pa)	MPa	strain	stress (Pa)	MPa	strain	stress (Pa)	MPa	strain	stress (Pa)	MPa	strain	stress (Pa)	MPa
	2.8373e-05	0	0	7.4369e-06	0	0	6.3627e-06	0	0	4.3425e-06	0	0	0.05	10200	0.0102
	2.3369e-05	0	0	9.4726e-06	0	0	9.7164e-06	0	0	1.0526e-05	0	0	0.1	28400	0.0284
	2.2037e-05	0	0	1.4321e-05	0	0	1.8053e-05	0	0	1.0157e-05	0	0	0.15	59400	0.0594
	0.013499	87547	0.087547	0.013478	85740	0.08574	0.013968	94894	0.094894	0.01468	107550	0.10755	0.2	119800	0.1198
	0.023251	97295	0.097295	0.023716	98914	0.098914	0.023652	85059	0.085059	0.023524	78231	0.078231	0.25	132000	0.132
	0.023885	49160	0.04916	0.024006	48629	0.048629	0.024058	48932	0.048932	0.023735	41475	0.041475
	0.021282	8432.6	0.0084326	0.02133	14737	0.014737	0.022028	10687	0.010687	0.023407	5214.4	0.0052144
	0.041912	16207	0.016207	0.04187	24454	0.024454	0.042683	18351	0.018351	0.043437	16382	0.016382
	0.062479	125590	0.12559	0.062593	140440	0.14044	0.063186	141720	0.14172	0.064131	139690	0.13969
	0.083101	198500	0.1985	0.083332	205330	0.20533	0.083814	221630	0.22163	0.084813	221830	0.22183
	0.10321	276740	0.27674	0.10299	264030	0.26403	0.10343	269840	0.26984	0.10455	268640	0.26864
	0.12409	245830	0.24583	0.124	285710	0.28571	0.12494	273950	0.27395	0.12606	265020	0.26502
	0.14336	410710	0.41071	0.1444	321390	0.32139	0.14398	390730	0.39073	0.14528	360930	0.36093
	0.16486	381590	0.38159	0.16586	370980	0.37098	0.16466	450120	0.45012	0.16504	507810	0.50781
	0.18421	513070	0.51307	0.18466	492750	0.49275	0.18572	500870	0.50087	0.18613	504060	0.50406
	0.20502	682970	0.68297	0.20468	588230	0.58823	0.20659	601770	0.60177	0.207	580140	0.58014
	0.22636	683060	0.68306	0.22624	642420	0.64242	0.22738	657290	0.65729	0.22707	738620	0.73862
	G = 0.18 MPa			G = 1.8 MPa			G = 9 MPa			G = 18 MPa			Experimental
	cc-550			cc-532			cc-538			cc-376			Exp (Oey) - Stored
	strain	stress (Pa)	MPa	strain	stress (Pa)	MPa	strain	stress (Pa)	MPa	strain	stress (Pa)	MPa	strain	stress (Pa)	MPa
	4.8734e-05	0	0	1.1911e-05	0	0	1.6124e-05	0	0	4.9283e-05	0	0	0.05	10200	0.0102
	0.00010185	0	0	7.0052e-05	0	0	1.8166e-05	0	0	0.00011218	0	0	0.1	28400	0.0284
	8.1949e-05	0	0	9.9937e-05	0	0	4.7418e-06	0	0	6.8579e-05	0	0	0.15	59400	0.0594
	0.014024	61729	0.061729	0.01218	31176	0.031176	0.0093194	56433	0.056433	0.00012251	0	0	0.2	119800	0.1198
	0.013614	3872.3	0.0038723	0.013855	8134.5	0.0081345	0.013809	21505	0.021505	0.011041	36054	0.036054	0.25	132000	0.132
	0.012279	0	0	0.010583	604.93	0.00060493	0.010228	543.91	0.00054391	0.012683	10579	0.010579
	0.012166	0	0	0.0094207	0	0	0.0085638	0	0	0.008929	2951.5	0.0029515
	0.012168	0	0	0.0092739	0	0	0.0084003	0	0	0.0068572	0	0
	0.02571	0	0	0.023243	0	0	0.023957	0	0	0.022393	9864	0.009864
	0.039256	104280	0.10428	0.039188	91386	0.091386	0.040977	122970	0.12297	0.043367	134920	0.13492
	0.061104	93531	0.093531	0.061117	119000	0.119	0.062905	119380	0.11938	0.065213	143900	0.1439
	0.082656	175840	0.17584	0.082987	192790	0.19279	0.084558	165790	0.16579	0.08715	168540	0.16854
	0.10359	240900	0.2409	0.10442	210290	0.21029	0.10572	254120	0.25412	0.1082	245900	0.2459
	0.12475	276570	0.27657	0.1253	252200	0.2522	0.12706	271130	0.27113	0.12884	317130	0.31713
	0.14652	253240	0.25324	0.147	342000	0.342	0.14862	311250	0.31125	0.15013	271950	0.27195
	0.16767	376870	0.37687	0.16869	311210	0.31121	0.17016	357190	0.35719	0.17131	399620	0.39962
	0.18779	484360	0.48436	0.18943	474450	0.47445	0.19147	506380	0.50638	0.19293	494980	0.49498

## Sheet: Fig 16 data
	t = 0.1 um			t = 0.6 um			t = 1 um			t = 6 um			t = 12 um			t = 100 um			Experimental
	cc-581			cc-587			cc-593			cc-623			cc-659			cc-665			Exp (Oey) - Fresh
	strain	stress (Pa)	MPa	strain	stress (Pa)	MPa	strain	stress (Pa)	MPa	strain	stress (Pa)	MPa	strain	stress (Pa)	MPa	strain	stress (Pa)	MPa	strain	stress (Pa)
	3.9557e-05	0	0	6.4531e-08	0	0	7.5585e-06	0	0	1.6772e-05	0	0	9.3415e-07	0	0	1.3958e-05	0	0	0.05	30500	0.0305
	0.0037683	33297	0.033297	0.0040394	35347	0.035347	0.0036463	32027	0.032027	0.0044251	39337	0.039337	0.0036677	34518	0.034518	0.003074	30957	0.030957	0.1	73700	0.0737
	0.019953	140220	0.14022	0.020126	135010	0.13501	0.019774	140640	0.14064	0.020427	138380	0.13838	0.019767	141390	0.14139	0.019117	139650	0.13965	0.15	148800	0.1488
	0.030856	118290	0.11829	0.030895	126060	0.12606	0.030718	120890	0.12089	0.031105	96990	0.09699	0.030585	123290	0.12329	0.02878	160470	0.16047	0.2	284200	0.2842
	0.035842	103100	0.1031	0.035804	94571	0.094571	0.03546	101530	0.10153	0.035182	85768	0.085768	0.03479	105350	0.10535	0.031529	101150	0.10115	0.25	423600	0.4236
	0.054946	64356	0.064356	0.054903	59172	0.059172	0.054832	68966	0.068966	0.054541	73377	0.073377	0.053932	66373	0.066373	0.050408	78158	0.078158	0.3	559000	0.559
	0.07475	157230	0.15723	0.07471	153750	0.15375	0.074315	159790	0.15979	0.073876	177330	0.17733	0.073539	164840	0.16484	0.070422	132510	0.13251
	0.094058	227550	0.22755	0.093956	231700	0.2317	0.094073	229850	0.22985	0.093324	247560	0.24756	0.092739	275670	0.27567	0.089664	313680	0.31368
	0.11366	379490	0.37949	0.11342	409470	0.40947	0.113	385150	0.38515	0.11251	327930	0.32793	0.11155	362820	0.36282	0.10839	487760	0.48776
	0.13315	420510	0.42051	0.13279	426830	0.42683	0.1328	396710	0.39671	0.13228	418220	0.41822	0.13025	422310	0.42231	0.12708	503220	0.50322
	0.15234	501590	0.50159	0.1522	586190	0.58619	0.15229	538170	0.53817	0.15142	533920	0.53392	0.14891	545100	0.5451	0.14532	865960	0.86596
	0.17159	723110	0.72311	0.171	782590	0.78259	0.17197	643780	0.64378	0.17056	747080	0.74708	0.16803	664480	0.66448	0.16538	803760	0.80376
	0.19045	862350	0.86235	0.19026	809210	0.80921	0.191	873010	0.87301	0.18968	866860	0.86686	0.18698	822130	0.82213	0.18518	918200	0.9182
	0.20942	1018600	1.0186	0.20937	1103900	1.1039	0.21033	1028500	1.0285	0.20915	1124700	1.1247	0.20568	1098800	1.0988	0.20473	1224600	1.2246
	0.2283	1308800	1.3088	0.22834	1406100	1.4061	0.22901	1368200	1.3682	0.22677	1350100	1.3501	0.22288	1355700	1.3557	0.22362	1580400	1.5804
	0.24791	1586700	1.5867	0.24687	1760200	1.7602	0.24724	1644600	1.6446	0.24567	1707900	1.7079	0.24422	1650100	1.6501	0.24296	2053300	2.0533
	0.26666	1967200	1.9672	0.26546	1932800	1.9328	0.26548	2023900	2.0239	0.26543	2070500	2.0705	0.26312	2037200	2.0372	0.26183	2394000	2.394
	t = 0.1 um			t = 0.6 um			t = 1 um			t = 6 um			t = 12 um			t = 100 um			Experimental
	cc-584			cc-590			cc-596			cc-626			cc-662			cc-668			Exp (Oey) - Stored
	strain	stress (Pa)	MPa	strain	stress (Pa)	MPa	strain	stress (Pa)	MPa	strain	stress (Pa)	MPa	strain	stress (Pa)	MPa	strain	stress (Pa)	MPa	strain	stress (Pa)	MPa
	3.4584e-06	0	0	7.4771e-06	0	0	9.8486e-06	0	0	4.3266e-06	0	0	3.5669e-06	0	0	9.6975e-07	0	0	0.05	10200	0.0102
	7.2597e-06	0	0	9.5254e-06	0	0	1.6256e-05	0	0	1.0521e-05	0	0	1.4115e-06	0	0	6.1086e-07	0	0	0.1	28400	0.0284
	1.3376e-06	0	0	1.441e-05	0	0	1.4053e-05	0	0	1.0206e-05	0	0	3.239e-06	0	0	0.0058672	47949	0.047949	0.15	59400	0.0594
	0.01364	87855	0.087855	0.013477	85698	0.085698	0.013624	90603	0.090603	0.01468	107550	0.10755	0.014106	103520	0.10352	0.017654	104150	0.10415	0.2	119800	0.1198
	0.023462	92523	0.092523	0.023717	98931	0.098931	0.023384	89190	0.08919	0.023525	78279	0.078279	0.023472	75828	0.075828	0.021335	63972	0.063972	0.25	132000	0.132
	0.02374	50197	0.050197	0.024006	48631	0.048631	0.02516	42014	0.042014	0.023736	41477	0.041477	0.024122	44664	0.044664	0.019141	26656	0.026656
	0.021273	9569.3	0.0095693	0.02133	14740	0.01474	0.022319	5011.5	0.0050115	0.023407	5212	0.005212	0.024973	4453.4	0.0044534	0.038889	42606	0.042606
	0.042007	15956	0.015956	0.04187	24453	0.024453	0.042033	15228	0.015228	0.043437	16386	0.016386	0.045168	20728	0.020728	0.058446	199500	0.1995
	0.062611	130420	0.13042	0.062593	140460	0.14046	0.062702	102920	0.10292	0.064131	139680	0.13968	0.065733	129050	0.12905	0.079307	273560	0.27356
	0.082803	213860	0.21386	0.083332	205350	0.20535	0.083722	205560	0.20556	0.084814	221830	0.22183	0.086352	199120	0.19912	0.098927	362920	0.36292
	0.10296	242780	0.24278	0.10299	264020	0.26402	0.10379	286960	0.28696	0.10455	268710	0.26871	0.10544	268860	0.26886	0.11789	352910	0.35291
	0.1243	257970	0.25797	0.124	286200	0.2862	0.1244	260440	0.26044	0.12606	264960	0.26496	0.12695	321490	0.32149	0.13782	588590	0.58859
	0.14404	390590	0.39059	0.14441	321180	0.32118	0.14527	335240	0.33524	0.14528	360890	0.36089	0.14759	374680	0.37468	0.15729	625340	0.62534
	0.16538	403070	0.40307	0.16587	370170	0.37017	0.16554	384100	0.3841	0.16504	507390	0.50739	0.16724	449020	0.44902	0.17795	601310	0.60131
	0.18582	481300	0.4813	0.18466	493170	0.49317	0.18569	559490	0.55949	0.18614	497820	0.49782	0.18809	505140	0.50514	0.19847	636540	0.63654
	0.20598	681110	0.68111	0.20469	587420	0.58742	0.20614	555020	0.55502	0.20698	585040	0.58504	0.20846	652030	0.65203	0.22058	878760	0.87876
	0.22694	645650	0.64565	0.22625	657490	0.65749	0.22609	671870	0.67187	0.22709	737710	0.73771	0.22847	742670	0.74267	0.24007	1122600	1.1226
	t = 0.1 um			t = 0.6 um			t = 1 um			t = 6 um			t = 12 um			t = 100 um			Experimental
	cc-586			cc-592			cc-598			cc-628			cc-664			cc-670			Exp (Oey) - Stored
	strain	stress (Pa)	MPa	strain	stress (Pa)	MPa	strain	stress (Pa)	MPa	strain	stress (Pa)	MPa	strain	stress (Pa)	MPa	strain	stress (Pa)	MPa	strain	stress (Pa)	MPa
	5.6752e-05	0	0	9.8735e-06	0	0	2.7739e-06	0	0	2.2982e-06	0	0	0.00011397	0	0	2.7121e-05	0	0	0.05	10200	0.0102
	0.00012466	0	0	2.5207e-05	0	0	2.8498e-05	0	0	5.4647e-05	0	0	0.00044756	0	0	1.2591e-05	0	0	0.1	28400	0.0284
	0.00044482	8320.4	0.0083204	6.6779e-05	0	0	1.8148e-05	0	0	4.075e-05	0	0	0.00042844	0	0	0.00012091	0	0	0.15	59400	0.0594
	0.014182	58926	0.058926	0.013246	34359	0.034359	0.010091	56134	0.056134	1.219e-05	578.65	0.00057865	0.011449	49276	0.049276	9.1183e-05	0	0	0.2	119800	0.1198
	0.012903	5055	0.005055	0.014762	17302	0.017302	0.014429	18785	0.018785	0.014401	52010	0.05201	0.015216	17355	0.017355	0.010071	36838	0.036838	0.25	132000	0.132
	0.0087939	0	0	0.0095048	0	0	0.012044	0	0	0.013522	7948	0.007948	0.013014	2284	0.002284	0.0098402	4375.1	0.0043751
	0.0075387	0	0	0.0083899	0	0	0.011771	0	0	0.0088735	0	0	0.010757	0	0	0.014744	1538.3	0.0015383
	0.0075057	0	0	0.0083979	0	0	0.011894	0	0	0.0082419	0	0	0.010584	0	0	0.035076	126690	0.12669
	0.022174	0	0	0.0247	0	0	0.024831	0	0	0.024283	0	0	0.026546	12340	0.01234	0.055736	172560	0.17256
	0.038327	102730	0.10273	0.039884	122590	0.12259	0.040563	108470	0.10847	0.043332	125100	0.1251	0.046847	112480	0.11248	0.076004	257300	0.2573
	0.059993	129790	0.12979	0.061777	140780	0.14078	0.062053	102190	0.10219	0.065339	139640	0.13964	0.069171	153680	0.15368	0.095893	251230	0.25123
	0.082139	191380	0.19138	0.083122	184260	0.18426	0.083323	195040	0.19504	0.087321	178240	0.17824	0.090998	140640	0.14064	0.11693	380470	0.38047
	0.10382	209700	0.2097	0.10438	252020	0.25202	0.10476	222910	0.22291	0.10775	271310	0.27131	0.11185	308210	0.30821	0.13683	488010	0.48801
	0.12471	305600	0.3056	0.12558	287560	0.28756	0.1258	304490	0.30449	0.12946	314910	0.31491	0.13328	311800	0.3118	0.15665	513890	0.51389
	0.14606	281100	0.2811	0.14574	321770	0.32177	0.14846	296910	0.29691	0.15184	285760	0.28576	0.15493	335160	0.33516	0.17753	665210	0.66521
	0.16843	361350	0.36135	0.16729	381650	0.38165	0.17048	314060	0.31406	0.17346	325400	0.3254	0.17582	451560	0.45156	0.19843	766680	0.76668
	0.18937	511670	0.51167	0.18838	472350	0.47235	0.19158	459590	0.45959	0.19372	450480	0.45048	0.19659	550740	0.55074	0.21781	828230	0.82823

## Sheet: Fig 18 data
	X = 1											X = 0.5											X = 0.1										Experimental
	cc-769						cc-901					cc-772						cc-904					cc-774						cc-906
	apple						large					apple						large					apple						large				Exp (Oey) - Fresh				Exp (Oey) - Fresh				Exp (Lewicki)
	strain	stress	stress (MPa)				strain	stress	stress (MPa)			strain	stress	stress (MPa)				strain	stress	stress (MPa)			strain	stress	stress (MPa)				strain	stress	stress (MPa)		strain	stress (Pa)	stress (MPa)		strain	stress (Pa)	stress (MPa)		strain	strain	stress (MPa)
	2.4736e-06	0	0				2.3231e-05	0	0			3.3084e-06	0	0				2.3646e-06	0	0			6.1518e-05	0	0				3.988e-05	0	0		0.05	30500	0.0305		0.05	10200	0.0102		0	0	0
	0.0041793	36913	0.036913				2.7577e-05	0	0			1.1471e-05	0	0				2.902e-06	0	0			7.9902e-05	0	0				7.9551e-06	0	0		0.1	73700	0.0737		0.1	28400	0.0284		0.05	34892.1	0.0348921
	0.020334	143910	0.14391				0.022254	214220	0.21422			1.1708e-05	0	0				7.6811e-06	0	0			7.1831e-05	0	0				1.7949e-05	0	0		0.15	148800	0.1488		0.15	59400	0.0594		0.1	71582.7	0.0715827
	0.031194	117190	0.11719				0.044462	279850	0.27985			0.014713	107560	0.10756				0.020838	152980	0.15298			9.0661e-05	0	0				0.0043241	30092	0.030092		0.2	284200	0.2842		0.2	119800	0.1198		0.15	108633	0.108633
	0.035195	85171	0.085171				0.057042	308620	0.30862			0.023542	78184	0.078184				0.039831	181160	0.18116			0.012175	30349	0.030349				0.021141	75034	0.075034		0.25	423600	0.4236		0.25	132000	0.132		0.2	148201	0.148201
	0.054649	67191	0.067191				0.061182	275260	0.27526			0.023738	41299	0.041299				0.048191	122530	0.12253			0.013096	7951.5	0.0079515				0.021124	18337	0.018337		0.3	559000	0.559
	0.07402	158780	0.15878				0.081576	153150	0.15315			0.023403	5099.6	0.0050996				0.049695	85006	0.085006			0.0090794	2095.9	0.0020959				0.018566	4153.4	0.0041534
	0.093775	226810	0.22681				0.10723	98304	0.098304			0.043425	16644	0.016644				0.058619	52522	0.052522			0.0057027	0	0				0.017467	1440.2	0.0014402
	0.11309	367330	0.36733				0.13273	236490	0.23649			0.064134	139260	0.13926				0.085479	41189	0.041189			0.022026	17341	0.017341				0.044226	77909	0.077909
	0.13232	447010	0.44701				0.1581	541540	0.54154			0.084915	220960	0.22096				0.11265	145650	0.14565			0.043165	130150	0.13015				0.072221	114160	0.11416
	0.15139	547890	0.54789				0.18279	901840	0.90184			0.10442	269680	0.26968				0.13953	332900	0.3329			0.065202	89204	0.089204				0.10046	163620	0.16362
	0.17116	759700	0.7597				0.20803	1158600	1.1586			0.1259	268080	0.26808				0.16679	301590	0.30159			0.086508	188370	0.18837				0.12933	179560	0.17956
	0.19032	833450	0.83345				0.23311	1394400	1.3944			0.14501	361560	0.36156				0.19274	443230	0.44323			0.1076	298520	0.29852				0.15743	238120	0.23812
	0.2095	1194900	1.1949				0.25793	1820100	1.8201			0.16489	445700	0.4457				0.21993	564660	0.56466			0.12899	273770	0.27377				0.18487	318260	0.31826
	0.22818	1306300	1.3063				0.28273	2609800	2.6098			0.18626	512460	0.51246				0.24725	607230	0.60723			0.15039	314450	0.31445				0.21245	341030	0.34103
	0.24655	1624500	1.6245									0.20708	582350	0.58235									0.17248	365420	0.36542
	0.2651	2148500	2.1485									0.22683	700510	0.70051									0.19398	548790	0.54879
