# Supplementary material for: A three-dimensional (3-D) meshfree-based computational model to investigate stress-strain-time relationships of plant cells during drying
Source: PLoS One. 2020 Jul 7;15(7):e0235712. doi: 10.1371/journal.pone.0235712 (PMC7340284; doi:10.1371/journal.pone.0235712)
Supplement: S2 File — (ZIP) [file pone.0235712.s002.zip]

Archive with 12 entries (12 files):
- Simulation sample data outputs/Sample-2-a-X-0.1.txt
- Simulation sample data outputs/Sample-2-a-X-0.3.txt
- Simulation sample data outputs/Sample-2-a-X-0.5.txt
- Simulation sample data outputs/Sample-2-a-X-0.7.txt
- Simulation sample data outputs/Sample-2-a-X-0.9.txt
- Simulation sample data outputs/Sample-2-a-X-1.0.txt
- Simulation sample data outputs/Sample-2-b-X-0.1.txt
- Simulation sample data outputs/Sample-2-b-X-0.3.txt
- Simulation sample data outputs/Sample-2-b-X-0.5.txt
- Simulation sample data outputs/Sample-2-b-X-0.7.txt
- Simulation sample data outputs/Sample-2-b-X-0.9.txt
- Simulation sample data outputs/Sample-2-b-X-1.0.txt
