# Supplementary material for: A three-dimensional (3-D) meshfree-based computational model to investigate stress-strain-time relationships of plant cells during drying
Source: PLoS One. 2020 Jul 7;15(7):e0235712. doi: 10.1371/journal.pone.0235712 (PMC7340284; doi:10.1371/journal.pone.0235712)
Supplement: S2 File — (ZIP) [file pone.0235712.s002.zip › Simulation sample data outputs/Sample-2-b-X-0.3.txt]

21962
model information for the single cell
1 1 -3.0238433110564e-05 -5.54741716136563e-05 -1.52726371919376e-05 0.0
2 1 -3.27349633468486e-05 -5.17686573258049e-05 -2.17584074179124e-05 0.0
3 1 -3.09903148402466e-05 -5.02130898756718e-05 -2.72625382391313e-05 0.0
4 1 -3.79852386684766e-05 -4.63606584612483e-05 -2.51557347405788e-05 0.0
5 1 -3.26661836945767e-05 -4.5349077863363e-05 -3.31870694665077e-05 0.0
6 1 -4.53757316021172e-05 -3.89787533724419e-05 -2.54302923125742e-05 0.0
7 1 -5.14907877990254e-05 -3.10290607511285e-05 -2.47163136559342e-05 0.0
8 1 -3.78975527793416e-05 -5.0218905655696e-05 -1.63351464052612e-05 0.0
9 1 -3.44884820732468e-05 -5.45106502016772e-05 -8.00834682526411e-06 0.0
10 1 -4.26287119800592e-05 -4.83093332616928e-05 -8.60239703407471e-06 0.0
11 1 -3.82060413990108e-05 -5.25861046343716e-05 0 0.0
12 1 -2.63225788580191e-05 -5.89050239471892e-05 -7.89430149186256e-06 0.0
13 1 -1.60464868911278e-05 -6.22900884787947e-05 -9.35174506478794e-06 0.0
14 1 -7.47053232597849e-06 -6.27113889951513e-05 -1.53776733306872e-05 0.0
15 1 -2.74770884313383e-05 -5.23591829940433e-05 -9.47608190052186e-06 0.0
16 1 -5.48337350566574e-05 -3.38146373663791e-05 8.65053752760903e-06 0.0
17 1 -4.44085722826843e-05 -4.42726710266492e-05 1.71116716886369e-05 0.0
18 1 -5.10409074733482e-05 -3.62160964704772e-05 -1.75561989262538e-05 0.0
19 1 -4.42617094050174e-05 -4.42577492625081e-05 -1.75257727579344e-05 0.0
20 1 -4.18323173700568e-05 -4.90122771168384e-05 8.53545050205813e-06 0.0
21 1 -4.89341267495008e-05 -4.18713707470587e-05 8.78860347416693e-06 0.0
22 1 -5.61397911147679e-05 -2.29473867199744e-05 -2.3382499787537e-05 0.0
23 1 -5.61749041461613e-05 -2.78514519858404e-05 -1.71369999255999e-05 0.0
24 1 -5.95436287611083e-05 -2.45453669592158e-05 -8.77959194933046e-06 0.0
25 1 -4.59619407771256e-05 -4.59619407771256e-05 0 0.0
26 1 -5.79154240722439e-05 -2.95093824830705e-05 0 0.0
27 1 -5.25861046343716e-05 -3.82060413990107e-05 0 0.0
28 1 -4.96922175932806e-05 -3.07006506297665e-05 -1.21787335561382e-05 0.0
29 1 -4.91219576459761e-05 -4.16543017620065e-05 -8.77225294588785e-06 0.0
30 1 -5.49048763291537e-05 -3.36457514872309e-05 -8.85539169883719e-06 0.0
31 1 -3.71555380903258e-05 -4.50453863115714e-05 -1.72634585885927e-06 0.0
32 1 -2.33572269044194e-05 -5.60704588552404e-05 2.31418148618094e-05 0.0
33 1 -2.95093824830705e-05 -5.79154240722439e-05 0 0.0
34 1 -3.36457514872309e-05 -5.49048763291537e-05 8.8553916988372e-06 0.0
35 1 -2.86504642231662e-05 -5.60306272007654e-05 1.62702094419805e-05 0.0
36 1 -2.9364118798469e-05 -5.00827280034124e-05 1.09422222384868e-05 0.0
37 1 -2.49093974751447e-05 -5.95378914403138e-05 7.73054980364623e-06 0.0
38 1 -2.00861046343716e-05 -6.18186735591849e-05 0 0.0
39 1 -2.0248459651069e-05 -5.99897697448864e-05 1.47046729890381e-05 0.0
40 1 -1.5471804336836e-05 -6.27430188789967e-05 6.99548801103422e-06 0.0
41 1 -3.05882031181396e-05 -4.55775417297499e-05 -1.87717027674924e-05 0.0
42 1 -2.67845314686828e-05 -4.98487681176311e-05 -1.63249775985473e-05 0.0
43 1 -2.37665606853105e-05 -5.84286615948365e-05 -1.56921030275589e-05 0.0
44 1 -1.66338898046405e-05 -5.94477311879859e-05 -2.03538931550708e-05 0.0
45 1 -2.56887339042713e-05 -5.47837529314006e-05 -2.37450913905758e-05 0.0
46 1 -2.57526034642588e-05 -4.4958528449653e-05 -3.92496386538065e-05 0.0
47 1 -1.77215289689842e-05 -5.00933398388027e-05 -3.74380116298352e-05 0.0
48 1 -2.53811972600757e-05 -4.81405982065245e-05 -2.38148658867408e-05 0.0
49 1 -2.52801474261115e-05 -5.0652161438584e-05 -3.19417076518098e-05 0.0
50 1 -1.76227143907051e-05 -5.52219457428646e-05 -2.94104853050022e-05 0.0
51 1 -6.79579442679761e-06 -6.41720058953376e-05 -7.7955652442562e-06 0.0
52 1 -1.0168240227615e-05 -6.41997421386839e-05 0 0.0
53 1 -7.36177053475151e-06 -6.42627579884322e-05 6.41110523341014e-06 0.0
54 1 -1.38064656467249e-05 -5.76244728418714e-05 -1.54664265448035e-06 0.0
55 1 -4.03489689110948e-06 -5.90667019203878e-05 -1.16106706651544e-05 0.0
56 1 -1.17465368368047e-05 -5.27635208006633e-05 -2.33224203274591e-05 0.0
57 1 -8.84056641544527e-06 -5.92073256605778e-05 -2.53246317559877e-05 0.0
58 1 -6.21367758020319e-06 -5.49071168618103e-05 -1.73715353642506e-05 0.0
59 1 -1.13559061052686e-20 -6.1818673559185e-05 -2.00861046343716e-05 0.0
60 1 -9.14690315811755e-06 -5.44302432814122e-05 -3.43319498272717e-05 0.0
61 1 -1.17933013074337e-20 -6.4199742138684e-05 -1.0168240227615e-05 0.0
62 1 -1.19403062916867e-20 -6.5e-05 0 0.0
63 1 6.22207983045146e-06 -6.4362930459601e-05 6.61051474819099e-06 0.0
64 1 1.92581435016189e-05 -5.99242645230162e-05 -1.62236380089864e-05 0.0
65 1 -3.95182378358296e-05 -3.98274706467611e-05 -3.28189192422935e-05 0.0
66 1 -2.54616801621888e-05 -3.87195087373235e-05 -4.5579627976309e-05 0.0
67 1 -3.30246023427129e-05 -3.89926276731314e-05 -4.01740043716111e-05 0.0
68 1 -3.23054731628978e-05 -3.2934022156369e-05 -4.57898087823599e-05 0.0
69 1 -4.4513470956804e-05 -3.32470648649239e-05 -1.93691419355904e-05 0.0
70 1 -3.78434613415571e-05 -4.12289879129776e-05 -1.00563617461931e-05 0.0
71 1 -3.62826162979057e-05 -3.79842737472819e-05 -1.88279239615455e-05 0.0
72 1 -2.87094313509188e-05 -4.21533962744129e-05 -2.29636254046047e-05 0.0
73 1 -2.76904045062113e-05 -4.35660240257151e-05 -2.93875676603869e-05 0.0
74 1 -3.31315574090503e-05 -3.78023362090404e-05 -2.71543710221245e-05 0.0
75 1 -2.87299668537737e-05 -3.75663663656538e-05 -3.47038257763993e-05 0.0
76 1 -6.1818673559185e-05 -2.00861046343716e-05 0 0.0
77 1 -5.6064998904797e-05 -2.01486307281886e-05 -4.24936609018758e-06 0.0
78 1 -5.99242658479638e-05 -1.92581463025498e-05 -1.62236297902828e-05 0.0
79 1 -6.28121422805497e-05 -1.51170096797183e-05 -7.14918180432398e-06 0.0
80 1 -4.70017980960045e-05 -2.86055407894466e-05 -1.91069269084034e-05 0.0
81 1 -5.13824114981508e-05 -2.44192257659018e-05 -3.14412022929884e-05 0.0
82 1 -4.57906197277097e-05 -3.24154812940999e-05 -3.28246205983273e-05 0.0
83 1 -3.9388111327309e-05 -3.28693526228469e-05 -3.99146883267609e-05 0.0
84 1 -3.80810812726089e-05 -3.14264627567853e-05 -2.64527537000359e-05 0.0
85 1 -4.42312995513909e-05 -2.77846377310444e-05 -2.63230327915909e-05 0.0
86 1 -4.97692653608465e-05 -2.44951211465133e-05 -1.92962036794111e-05 0.0
87 1 -5.56192313376009e-05 -1.59340974732607e-05 -2.9624409582759e-05 0.0
88 1 -5.13940789353136e-05 -1.78244525757449e-05 -1.5778762411845e-05 0.0
89 1 -5.89562492805158e-05 -1.57904194477509e-05 -2.23567288402792e-05 0.0
90 1 -6.24656599047292e-05 -9.52375299041098e-06 -1.52426855128728e-05 0.0
91 1 -5.91833282059464e-05 -7.83311866554022e-06 -2.57094518502202e-05 0.0
92 1 -4.00719146838001e-05 -3.953967687563e-05 3.24939318357292e-05 0.0
93 1 -5.17142185128052e-05 -3.12050924070877e-05 2.40183640465988e-05 0.0
94 1 -5.05505950970738e-05 -3.72607917639857e-05 1.67711279421686e-05 0.0
95 1 -4.58535717682164e-05 -3.86444861841956e-05 2.50809418414968e-05 0.0
96 1 -4.12428153043299e-05 -3.83744971487386e-05 1.12659815330531e-05 0.0
97 1 -4.4773766272232e-05 -3.40759191488889e-05 6.37783123511688e-06 0.0
98 1 -3.41346613838175e-05 -4.36156307565815e-05 7.64860580313102e-06 0.0
99 1 -3.69151978934523e-05 -5.07207785022408e-05 1.70197177595246e-05 0.0
100 1 -3.91436579620101e-05 -4.54351390383661e-05 2.50683502033441e-05 0.0
101 1 -3.14561118141631e-05 -5.14358202290611e-05 2.42872276494987e-05 0.0
102 1 -3.30481803110578e-05 -4.59233511373749e-05 3.19978686546647e-05 0.0
103 1 -1.62649216660498e-05 -5.88101016180406e-05 2.24014345717634e-05 0.0
104 1 -1.65286129587631e-05 -5.55854351654324e-05 2.93609323954283e-05 0.0
105 1 -2.49242627926782e-05 -5.13078383568415e-05 3.11654752472948e-05 0.0
106 1 -1.17933013074337e-20 -6.4199742138684e-05 1.0168240227615e-05 0.0
107 1 7.27750074041983e-06 -6.27777276104621e-05 1.51985163433741e-05 0.0
108 1 -9.51401854878087e-06 -6.24760570346146e-05 1.52061089191494e-05 0.0
109 1 -9.07772773648865e-06 -5.92279981963158e-05 2.51920441568244e-05 0.0
110 1 -1.13559061052686e-20 -6.1818673559185e-05 2.00861046343716e-05 0.0
111 1 1.50214610572399e-05 -6.25703197523387e-05 9.18209092723021e-06 0.0
112 1 -5.9339326313205e-05 -2.51964357980039e-05 8.30565926173467e-06 0.0
113 1 -5.58727305998242e-05 -2.91644065570812e-05 1.58957656466354e-05 0.0
114 1 -5.61811528065086e-05 -2.33053127319037e-05 2.29246694152804e-05 0.0
115 1 -5.89589536350336e-05 -2.22725783812167e-05 1.5898869095458e-05 0.0
116 1 -2.20606456027177e-05 -5.36442127426101e-05 -1.72191243421928e-06 0.0
117 1 -2.87315804905612e-05 -4.87442616894307e-05 -3.99780187661476e-06 0.0
118 1 -3.20731288932911e-05 -4.51480111938991e-05 -9.41366675656717e-06 0.0
119 1 -2.99037626878889e-05 -4.6753685806533e-05 2.53387846858335e-06 0.0
120 1 -1.04887223107874e-05 -5.73011343304411e-05 -8.73836363784737e-06 0.0
121 1 -1.7630468246427e-05 -5.52920576318006e-05 -7.10890321900464e-06 0.0
122 1 -1.48230775101761e-05 -5.41170216290956e-05 -1.40652043664808e-05 0.0
123 1 -2.17112398717783e-05 -4.88746690596452e-05 -1.03744303160751e-05 0.0
124 1 -2.61179612030398e-05 -4.34426614511059e-05 -1.04120719867862e-05 0.0
125 1 -2.91854920973959e-05 -3.90313234873952e-05 -1.45611563390518e-05 0.0
126 1 -5.03932354108296e-05 -2.76259853630158e-05 5.99456553513961e-06 0.0
127 1 -4.70029506207994e-05 -3.10955311355862e-05 1.3731895634847e-05 0.0
128 1 -5.31078129925557e-05 -2.16716838755085e-05 2.70078864749598e-06 0.0
129 1 -5.00177302777657e-05 -2.41287706719372e-05 1.6988403204796e-05 0.0
130 1 -4.65054741974506e-05 -2.47025887518434e-05 2.49024922130298e-05 0.0
131 1 -5.14107389161377e-05 -2.47283405265547e-05 3.11519678174505e-05 0.0
132 1 -4.63691708987351e-05 -3.22942345376373e-05 3.21244829653642e-05 0.0
133 1 -3.98467237810012e-05 -3.29740549612813e-05 3.93694082166724e-05 0.0
134 1 -3.34407691947753e-05 -3.96682392735781e-05 3.91554051006488e-05 0.0
135 1 -3.30274823823006e-05 -3.42836747649361e-05 4.42585025966639e-05 0.0
136 1 -3.6664330694467e-05 -3.34516834796635e-05 3.25918030183556e-05 0.0
137 1 -2.59701957119793e-05 -4.55608989631399e-05 3.84025184115839e-05 0.0
138 1 -2.62776074459844e-05 -3.90144826389048e-05 4.48593077446959e-05 0.0
139 1 -2.94032984351946e-05 -3.81837621678439e-05 3.40568511027085e-05 0.0
140 1 -3.54713820430625e-05 -4.21526039673379e-05 1.58594930509823e-05 0.0
141 1 -3.56342607945809e-05 -3.80818615123227e-05 2.63739952606622e-05 0.0
142 1 -4.06322371607743e-05 -3.6605026676057e-05 1.8853997192268e-05 0.0
143 1 -4.31384745616245e-05 -3.45977172849193e-05 -1.26665199787e-05 0.0
144 1 -4.06776420842121e-05 -3.83758986114862e-05 3.67687755489594e-06 0.0
145 1 -5.6006709357162e-05 -1.67291228857302e-05 2.84321113260432e-05 0.0
146 1 -4.92580333805495e-05 -1.82292889639206e-05 -2.45906369570741e-05 0.0
147 1 -5.13626060624618e-05 -2.37076139495863e-05 -9.98815345153629e-06 0.0
148 1 -4.52196726321213e-05 -2.79239656480211e-05 -1.37999247484083e-05 0.0
149 1 -4.24798923578443e-05 -3.44955090901011e-05 -3.01551038957931e-06 0.0
150 1 -4.90873385357985e-05 -2.65075681061564e-05 -2.4997539147969e-06 0.0
151 1 -4.5758170756583e-05 -3.08394227947823e-05 -7.64826898555919e-06 0.0
152 1 -2.55330374346627e-05 -3.28975517330064e-05 -4.99080663754295e-05 0.0
153 1 -4.52625279763679e-05 -2.51657010622158e-05 -3.9280924775719e-05 0.0
154 1 -3.80090958355109e-05 -2.56804272075704e-05 -4.60524081042851e-05 0.0
155 1 -2.98155028341506e-05 -2.56218359972103e-05 -5.17644406023944e-05 0.0
156 1 -2.73756176653316e-05 -2.62378737746624e-05 -4.40563479818413e-05 0.0
157 1 -1.28253171651638e-05 -4.75967158482233e-05 -3.0927985715917e-05 0.0
158 1 -1.81281433264872e-05 -3.66056378221951e-05 -5.05608316700251e-05 0.0
159 1 -2.28113589912883e-05 -3.21485668592527e-05 -4.44277592961946e-05 0.0
160 1 -1.78299616873926e-05 -4.40570244096428e-05 -4.43403999349831e-05 0.0
161 1 -9.21582769617587e-06 -4.86143480347098e-05 -4.21510816591283e-05 0.0
162 1 -9.25421289253879e-06 -4.1773532257871e-05 -4.89319072430268e-05 0.0
163 1 -8.44307154829605e-21 -4.59619407771256e-05 -4.59619407771256e-05 0.0
164 1 -1.99227668031346e-05 -3.61851988311822e-05 -4.01209590545079e-05 0.0
165 1 -1.10563327379652e-05 -4.0973031777478e-05 -3.89979529864963e-05 0.0
166 1 8.88340230527028e-06 -4.15433230648999e-05 -4.91959091003315e-05 0.0
167 1 -3.30242485733757e-05 -3.92347024076594e-05 -1.89897998031061e-06 0.0
168 1 -2.87723603361217e-05 -3.72882160767816e-05 -9.06276462130331e-06 0.0
169 1 -2.25090594419208e-05 -5.3232506389042e-05 1.39485660930252e-05 0.0
170 1 -1.61235388783315e-05 -5.38404807491471e-05 1.65769599244081e-05 0.0
171 1 -2.17773140043099e-05 -5.00080723411881e-05 2.12766534910214e-05 0.0
172 1 -2.43832026180808e-05 -5.07967971434041e-05 3.83287062777888e-06 0.0
173 1 -2.59496200271489e-05 -4.01738759995456e-05 4.88304020267864e-06 0.0
174 1 -2.65398345794074e-05 -4.72530608383578e-05 1.59586209789462e-05 0.0
175 1 -2.61646061117221e-05 -4.55023875334413e-05 9.9765019784142e-06 0.0
176 1 -1.71471134535553e-05 -5.49907271335335e-05 7.65806081275596e-06 0.0
177 1 -1.06835153544783e-05 -5.60080117892024e-05 3.78769469603807e-06 0.0
178 1 -1.19904227007571e-05 -5.47195253888857e-05 1.53532759345682e-05 0.0
179 1 -7.96973238969337e-06 -5.5472228225731e-05 8.82213597164078e-06 0.0
180 1 -2.58190422938349e-06 -5.7059686233802e-05 1.1063489415772e-05 0.0
181 1 -2.19771312971867e-05 -4.18386383119772e-05 -1.82797375027414e-05 0.0
182 1 -1.77098908903405e-05 -4.92756335638107e-05 -2.02608410437993e-05 0.0
183 1 -2.01807811630914e-05 -3.99963927470257e-05 -3.37311359586266e-05 0.0
184 1 -1.92264227342455e-05 -4.32496049984449e-05 -2.63178956746709e-05 0.0
185 1 -1.26128476566432e-05 -4.28963015533851e-05 -1.84511315579346e-05 0.0
186 1 -2.96273562702079e-06 -5.82199076345856e-05 -4.81788170038738e-06 0.0
187 1 -3.25037255798696e-06 -5.71175859983402e-05 1.91462923677024e-06 0.0
188 1 -1.03313005199064e-05 -4.85856116718697e-05 -1.50101827391371e-05 0.0
189 1 -1.65894034954233e-05 -4.97932727903111e-05 2.30678427760692e-06 0.0
190 1 -1.74446910658348e-05 -5.10492035450588e-05 -3.09328530896069e-06 0.0
191 1 2.43777214655685e-06 -5.65892631370651e-05 -1.20049062527756e-05 0.0
192 1 -9.44081149948483e-06 -5.17432865533278e-05 -2.00319843397262e-06 0.0
193 1 -4.6982533080607e-06 -5.17989993373778e-05 -8.4321214635399e-06 0.0
194 1 -5.59301746126978e-06 -5.16407587612246e-05 4.09593336251119e-06 0.0
195 1 -9.1405491642328e-06 -4.60567458864249e-05 -2.36124929021844e-05 0.0
196 1 9.52375384463909e-06 -6.24656595828876e-05 -1.52426862980748e-05 0.0
197 1 -1.97018259106434e-06 -4.93823103279274e-05 -1.56435505613988e-05 0.0
198 1 -3.38056833581525e-07 -4.31404778870535e-05 -3.91975037550036e-05 0.0
199 1 -4.8485609914227e-06 -4.46294274314722e-05 -3.5119046611689e-05 0.0
200 1 -4.60978323739098e-06 -5.17073094677683e-05 -2.61316582637861e-05 0.0
201 1 -9.65991070801664e-21 -5.25861046343716e-05 -3.82060413990108e-05 0.0
202 1 -3.33061538217682e-07 -5.46397014740039e-05 -2.28094828571646e-05 0.0
203 1 7.83266721026881e-06 -5.91832628888386e-05 -2.57097397537159e-05 0.0
204 1 -1.06388908067003e-20 -5.79154240722439e-05 -2.95093824830705e-05 0.0
205 1 4.75922931928792e-06 -5.43678205380155e-05 -1.79342910766592e-05 0.0
206 1 1.5790416166315e-05 -5.89562490441776e-05 -2.2356731781177e-05 0.0
207 1 1.33569450023911e-05 -5.37508769729561e-05 -1.54568478152193e-05 0.0
208 1 -3.46862257012203e-06 -4.5237270620995e-05 -2.93490307201362e-05 0.0
209 1 2.45456159444017e-05 -5.9543526256637e-05 -8.77959104031106e-06 0.0
210 1 2.51964357980038e-05 -5.93393263132051e-05 8.30565926173467e-06 0.0
211 1 7.73642057867074e-06 -6.42011166673296e-05 -6.58516630753129e-06 0.0
212 1 9.29205787314064e-06 -5.68080621760738e-05 -1.04633227311611e-05 0.0
213 1 1.65171040903686e-05 -5.57842229820232e-05 -9.04957004782057e-06 0.0
214 1 2.00861046343716e-05 -6.1818673559185e-05 0 0.0
215 1 1.0168240227615e-05 -6.41997421386839e-05 0 0.0
216 1 1.5117010166289e-05 -6.28121422088408e-05 -7.14918140549445e-06 0.0
217 1 3.11933775389505e-06 -5.79868969051245e-05 6.846518978809e-06 0.0
218 1 4.57011224633524e-06 -5.80965739179505e-05 -2.97920295437422e-08 0.0
219 1 1.13429355144336e-05 -5.68627790870022e-05 5.40636603857029e-06 0.0
220 1 1.07559334763045e-05 -5.56737275968832e-05 1.27885170075244e-05 0.0
221 1 2.82431862971312e-06 -5.29803208089364e-05 -6.55647033900389e-06 0.0
222 1 9.17793291601682e-06 -5.10990147585558e-05 -1.07529986555259e-05 0.0
223 1 1.60117681118705e-05 -4.89977678840046e-05 -1.00409541618965e-05 0.0
224 1 8.76292010922388e-06 -4.85387508845187e-05 -4.23343937446846e-05 0.0
225 1 8.12960561523417e-06 -5.46390288796128e-05 -3.42561824439559e-05 0.0
226 1 1.59347903367207e-05 -5.56141147346411e-05 -2.96336413423482e-05 0.0
227 1 1.01116845798062e-05 -4.18941654252015e-05 -3.91674111079547e-05 0.0
228 1 1.66534486871542e-05 -5.03489452346669e-05 -3.75851880476982e-05 0.0
229 1 1.74969170063978e-05 -4.37616851482095e-05 -4.47635209546815e-05 0.0
230 1 2.08811670195629e-05 -5.33942838444923e-05 -1.56725143603624e-05 0.0
231 1 2.78518771063725e-05 -5.61767569497668e-05 -1.71302340981772e-05 0.0
232 1 2.2949498997821e-05 -5.61448529079743e-05 -2.3368268821009e-05 0.0
233 1 2.50093930838176e-05 -4.53052406629068e-05 -3.93314813610573e-05 0.0
234 1 2.4339846413357e-05 -5.13511664141201e-05 -3.15535985979972e-05 0.0
235 1 1.69487000964437e-05 -5.53738090014237e-05 1.07073299470871e-05 0.0
236 1 1.55738630871169e-05 -5.99878032041391e-05 1.95938320724971e-05 0.0
237 1 -1.80096674891373e-05 -4.4068040709252e-05 4.42567471124847e-05 0.0
238 1 -3.64625440269086e-05 -3.02705156404098e-05 -3.26453096968085e-05 0.0
239 1 -2.52990716941028e-05 -3.18946066602697e-05 -3.71071226579482e-05 0.0
240 1 -3.19585838404046e-05 -2.89811481429784e-05 -3.83871050206906e-05 0.0
241 1 -3.89858888258296e-05 -2.90398551345426e-05 -1.81900183233916e-05 0.0
242 1 -3.45509498283129e-05 -3.32084807914368e-05 -9.75416970187628e-06 0.0
243 1 -3.0590920145557e-05 -3.20926233681145e-05 -1.45605115311492e-05 0.0
244 1 -3.27593308643128e-05 -3.14278175487621e-05 -2.07609953704433e-05 0.0
245 1 -2.73230744281197e-05 -3.41585755603423e-05 -2.08034950501378e-05 0.0
246 1 -2.38513182924074e-05 -3.67003182885921e-05 -2.76937804049249e-05 0.0
247 1 -2.96947002243139e-05 -3.22255160922374e-05 -2.9318356740494e-05 0.0
248 1 -1.90744222574203e-05 -3.41275460908129e-05 -2.19129032595694e-05 0.0
249 1 -6.42011166603864e-05 -7.73642040882129e-06 -6.58516657476725e-06 0.0
250 1 -5.74123645277886e-05 -1.32792118495794e-05 -3.06255094193819e-06 0.0
251 1 -5.66466378292046e-05 -1.58254571799861e-05 3.12009114891054e-06 0.0
252 1 -6.25703197523386e-05 -1.50214610572399e-05 9.18209092723023e-06 0.0
253 1 -6.41997421386839e-05 -1.0168240227615e-05 0 0.0
254 1 -5.99878032041391e-05 -1.5573863087117e-05 1.9593832072497e-05 0.0
255 1 -6.27777276104621e-05 -7.27750074041983e-06 1.51985163433741e-05 0.0
256 1 -6.4362930459601e-05 -6.22207983045146e-06 6.61051474819101e-06 0.0
257 1 -3.16835114012573e-05 -2.61178354875876e-05 -2.46954768369746e-05 0.0
258 1 -4.2634384141584e-05 -2.14716874868983e-05 -1.60703321673939e-05 0.0
259 1 -3.63060080943912e-05 -2.28495107175023e-05 -2.20602009257958e-05 0.0
260 1 -5.04946230040876e-05 -1.79293883048493e-05 -2.71471302642756e-06 0.0
261 1 -4.79885143720194e-05 -1.52556514747136e-05 -1.00849839076672e-05 0.0
262 1 -5.30509373020634e-05 -1.43202483536483e-05 -6.97578321566233e-06 0.0
263 1 -5.58652972364806e-05 -9.22711816418391e-06 -1.10561476643312e-05 0.0
264 1 -4.86862533033222e-05 -1.47737492426537e-05 -3.09774809242482e-05 0.0
265 1 -5.04786569303819e-05 -1.65699523859147e-05 -3.744785537829e-05 0.0
266 1 -5.46577632301906e-05 -8.08059162339123e-06 -3.42378877515597e-05 0.0
267 1 -4.14571584322887e-05 -2.22743974970605e-05 -2.31696269687255e-05 0.0
268 1 -4.3576261501451e-05 -2.16383377487535e-05 -3.14149806298011e-05 0.0
269 1 -3.63537611963832e-05 -2.33726652044696e-05 -3.61240283768807e-05 0.0
270 1 -3.62379420185231e-05 -2.33602437697278e-05 -2.9033639720472e-05 0.0
271 1 -4.33496498351305e-05 -1.61921733861518e-05 -3.61255446368185e-05 0.0
272 1 -3.56342146982647e-05 -1.75466358532922e-05 -5.14520972660001e-05 0.0
273 1 -4.38120011730851e-05 -1.72611067878789e-05 -4.48058338351942e-05 0.0
274 1 -4.45752309704574e-05 -1.56231130782876e-05 -1.84075799961722e-05 0.0
275 1 -5.15326936518235e-05 -9.26371051924417e-06 -2.73705883613949e-05 0.0
276 1 -4.91494821748189e-05 -9.7201651434996e-06 -1.85371249615505e-05 0.0
277 1 -5.60020701063384e-05 -4.62710054943903e-06 -1.74884773199675e-05 0.0
278 1 -5.35099525832534e-05 -2.76159294574803e-06 -2.35748657808417e-05 0.0
279 1 -6.41997421386839e-05 7.86220087162247e-21 -1.0168240227615e-05 0.0
280 1 -6.1818673559185e-05 7.5706040701791e-21 -2.00861046343716e-05 0.0
281 1 -5.79154240722439e-05 7.09259387113351e-21 -2.95093824830705e-05 0.0
282 1 -4.58550719429909e-05 -2.11731849631164e-05 8.11328709138653e-07 0.0
283 1 -4.14989705917915e-05 -2.84617529611924e-05 2.12738413240692e-06 0.0
284 1 -3.48838492310481e-05 -3.61054557367673e-05 1.30976240445922e-05 0.0
285 1 -3.40968340750123e-05 -3.36416277452413e-05 6.1847136502592e-06 0.0
286 1 -4.01468959579129e-05 -3.1313623227535e-05 2.66716764895549e-05 0.0
287 1 -4.3328092023817e-05 -3.00430124309418e-05 2.11590127165685e-05 0.0
288 1 -3.88645577448492e-05 -2.93163332963051e-05 1.13527824865306e-05 0.0
289 1 -4.16080009178825e-05 -2.41156838425383e-05 1.75788798977472e-05 0.0
290 1 -2.77838392105075e-05 -3.84944911792282e-05 1.32298016345173e-05 0.0
291 1 -2.98674420582326e-05 -4.29981818805528e-05 2.16627760986044e-05 0.0
292 1 -2.35933571038481e-05 -4.24136174865916e-05 2.77101212802455e-05 0.0
293 1 -2.82834839499722e-05 -3.69107592640153e-05 2.70737520736599e-05 0.0
294 1 -2.72658483011765e-05 -3.06213215948682e-05 5.04371706204946e-05 0.0
295 1 -1.83547006405692e-05 -3.6729279533024e-05 5.03891356284276e-05 0.0
296 1 -9.65991070801664e-21 -5.25861046343716e-05 3.82060413990108e-05 0.0
297 1 -1.70990474194542e-05 -4.68566424210322e-05 3.18147044062846e-05 0.0
298 1 -8.81241153153808e-06 -5.47267118926511e-05 3.39459630651065e-05 0.0
299 1 -1.71185033811231e-05 -5.04050638629933e-05 3.72999514605319e-05 0.0
300 1 -9.23300441645849e-06 -4.85723436504175e-05 4.21957232637552e-05 0.0
301 1 8.27947147171468e-06 -5.96167022307087e-05 2.4541784109638e-05 0.0
302 1 -1.06388908067003e-20 -5.79154240722439e-05 2.95093824830705e-05 0.0
303 1 -1.11618459473707e-05 -5.16735950618827e-05 2.43176403153015e-05 0.0
304 1 -1.61230814164693e-05 -4.66024799677609e-05 2.54699851674265e-05 0.0
305 1 -4.72756844761251e-06 -5.12329417791827e-05 2.73873530897582e-05 0.0
306 1 -5.31249253314532e-06 -4.90859950014826e-05 2.19121759675268e-05 0.0
307 1 3.48412915166957e-06 -5.53510848938698e-05 1.50893583953956e-05 0.0
308 1 -5.12510688926272e-06 -5.28928377943318e-05 1.73164330958104e-05 0.0
309 1 -1.5514898124542e-06 -5.34674538336858e-05 2.19633587686651e-05 0.0
310 1 -6.28154743368171e-09 -5.18701287643977e-05 7.01165900261995e-06 0.0
311 1 -1.56787312779899e-05 -4.05329168683255e-05 2.87164967376854e-05 0.0
312 1 2.22725783812167e-05 -5.89589536350336e-05 1.5898869095458e-05 0.0
313 1 2.91644065570812e-05 -5.58727305998241e-05 1.58957656466354e-05 0.0
314 1 1.67291228857303e-05 -5.6006709357162e-05 2.84321113260432e-05 0.0
315 1 1.24532688541617e-05 -5.1647057452629e-05 1.88476947750101e-05 0.0
316 1 -5.42497649087159e-05 -1.88586047892257e-05 1.04742394211742e-05 0.0
317 1 -4.98642857319463e-05 -1.60785945587702e-05 4.07553360548068e-06 0.0
318 1 -4.98688482065011e-05 -1.94337716171587e-05 2.35637480639647e-05 0.0
319 1 -5.12864948317788e-05 -1.29083471548009e-05 2.55887440687522e-05 0.0
320 1 -5.13610843402682e-05 -1.58599437600327e-05 1.79727860205883e-05 0.0
321 1 -6.1818673559185e-05 7.5706040701791e-21 2.00861046343716e-05 0.0
322 1 -5.96167022307087e-05 -8.27947147171463e-06 2.45417841096379e-05 0.0
323 1 -6.5e-05 7.96020419445779e-21 0 0.0
324 1 -6.41779403557055e-05 6.73145713651419e-06 -7.80252885408136e-06 0.0
325 1 -2.15622866137385e-05 -4.55832059690849e-05 -3.2279093637184e-06 0.0
326 1 -2.50490193341335e-05 -3.97604278223795e-05 -3.49663140939675e-06 0.0
327 1 -1.39728086575981e-05 -4.9045022977656e-05 -7.8332576332146e-06 0.0
328 1 -1.59324468918107e-05 -4.48066444963841e-05 -1.28793747580422e-05 0.0
329 1 -2.10239244260634e-05 -3.9203043816902e-05 -1.03380860773244e-05 0.0
330 1 -2.25418175445839e-05 -3.43154968970542e-05 -1.49067349937943e-05 0.0
331 1 -1.56363209019716e-05 -3.79609146757787e-05 -1.67208505005599e-05 0.0
332 1 -4.51396626344535e-05 -2.08866110326031e-05 8.78179990522958e-06 0.0
333 1 -4.50692329347443e-05 -1.75425930958335e-05 1.55728210766439e-05 0.0
334 1 -5.06919386067541e-05 -1.68901904655526e-05 3.70141706151364e-05 0.0
335 1 -4.09329293683565e-05 -2.08775228188412e-05 2.40262334109191e-05 0.0
336 1 -4.40896409093225e-05 -1.86159049719868e-05 3.17841967054822e-05 0.0
337 1 -4.05412780722568e-05 -2.63471590088715e-05 3.18328466460845e-05 0.0
338 1 -4.50641459224823e-05 -2.51762414610949e-05 3.95016407022527e-05 0.0
339 1 -3.67726232893949e-05 -2.60865514920674e-05 4.68216403777993e-05 0.0
340 1 -3.49402016785454e-05 -2.83739350458127e-05 3.76422310453921e-05 0.0
341 1 -2.94137184248883e-05 -3.27718300664621e-05 3.79350592059613e-05 0.0
342 1 -2.86627675566662e-05 -2.88400577799994e-05 4.28884079544186e-05 0.0
343 1 -3.17702285097761e-05 -3.17285491184648e-05 3.01996497098329e-05 0.0
344 1 -3.46020248594723e-05 -2.75486990510102e-05 3.10058105525993e-05 0.0
345 1 -1.50869570019264e-05 -4.12683312352799e-05 3.79590331125414e-05 0.0
346 1 -1.99100015384491e-05 -3.86684069288048e-05 3.34407234275573e-05 0.0
347 1 -2.18604027909582e-05 -3.46029907895059e-05 4.125565762109e-05 0.0
348 1 -2.5044457289328e-05 -3.26659509109864e-05 3.27392495241447e-05 0.0
349 1 -3.31174851119962e-05 -3.28214965362969e-05 2.03210850383176e-05 0.0
350 1 -2.7198248293787e-05 -3.11218620578837e-05 2.64399367241034e-05 0.0
351 1 -3.95958350786587e-05 -2.78154428786519e-05 -9.61392017532617e-06 0.0
352 1 -3.56961357251488e-05 -2.98077823558672e-05 -1.57967092350529e-06 0.0
353 1 -3.21345049985857e-05 -2.72637707408339e-05 -8.04606586224696e-06 0.0
354 1 -5.49935947529276e-05 -8.39346807318551e-06 3.36192538563125e-05 0.0
355 1 -2.55748937155135e-05 -2.38833719004612e-05 5.47769053352272e-05 0.0
356 1 -4.29118833729914e-05 -1.31848599106338e-05 -2.6016529337987e-05 0.0
357 1 -4.38545425044419e-05 -2.10294210205079e-05 -8.60017952718686e-06 0.0
358 1 -4.00042206086516e-05 -2.44143495250927e-05 -3.87914543485377e-06 0.0
359 1 -4.13329982854466e-05 -1.45128178228612e-05 -1.20360108158528e-05 0.0
360 1 -4.38978592079064e-05 -1.35240879016562e-05 4.81462047570807e-06 0.0
361 1 -5.56376368363491e-05 1.33177902141254e-06 -4.76809609202074e-06 0.0
362 1 -2.09945228413059e-05 -2.66870276953392e-05 -4.74084583422959e-05 0.0
363 1 -9.81324573171071e-06 -3.30188236927069e-05 -5.51222050553041e-05 0.0
364 1 -7.01833594610846e-21 -3.82060413990107e-05 -5.25861046343716e-05 0.0
365 1 3.58412491700265e-06 -3.84324261068836e-05 -4.24145182701197e-05 0.0
366 1 1.04843991767822e-05 -3.70456493442194e-05 -3.71773101786299e-05 0.0
367 1 -1.98926054915235e-05 -2.75766104967882e-05 -5.53968843913359e-05 0.0
368 1 -1.69496799728732e-05 -1.70337173971049e-05 -6.03950397007299e-05 0.0
369 1 -2.62056310388834e-05 -1.77341492082138e-05 -5.67782075598968e-05 0.0
370 1 -3.55156918167181e-05 -1.89334382214407e-05 -4.1122116809497e-05 0.0
371 1 -2.76675639726481e-05 -1.98873222563897e-05 -4.73318627389313e-05 0.0
372 1 3.62120840007787e-05 -5.10105108600423e-05 -1.76525565887225e-05 0.0
373 1 -1.40905350753347e-05 -7.9653300997274e-06 -6.29524450493635e-05 0.0
374 1 -9.41695869811441e-06 -2.36525762797511e-05 -5.98069939405799e-05 0.0
375 1 -8.04694623272114e-06 -1.40898471417633e-05 -6.29422184535105e-05 0.0
376 1 3.54945029418988e-06 -3.2410249826489e-05 -4.73119397557217e-05 0.0
377 1 -5.42078562040609e-21 -2.95093824830705e-05 -5.79154240722439e-05 0.0
378 1 -1.96201336361675e-05 -2.70749828209849e-05 -3.95903094306616e-05 0.0
379 1 -2.73611482234377e-05 -2.09923444928475e-05 -3.95866963938551e-05 0.0
380 1 -1.36334843494895e-05 -2.62374240257461e-05 -4.95200623447524e-05 0.0
381 1 -9.19383380414581e-06 -2.49119943441718e-05 -5.33487238932834e-05 0.0
382 1 -1.9656911804914e-05 -1.8516897182599e-05 -5.14666773871743e-05 0.0
383 1 -2.1125944338918e-05 -1.9549554603277e-05 -4.4653987591763e-05 0.0
384 1 -9.74882368444765e-06 -3.99335805185739e-05 -3.11240130505769e-05 0.0
385 1 -1.85655337286571e-05 -3.1135178019476e-05 -3.19939196298102e-05 0.0
386 1 -1.35121177783359e-05 -3.24707950609595e-05 -4.44286484107022e-05 0.0
387 1 -4.69580942868656e-06 -3.67469427874883e-05 -4.42831548414222e-05 0.0
388 1 -1.19553938316304e-05 -3.36818163966117e-05 -3.6937669832143e-05 0.0
389 1 -3.16438661468116e-06 -3.54257347284059e-05 -3.68022782261136e-05 0.0
390 1 1.06902664249749e-05 -3.4718743831391e-05 -4.44973429735881e-05 0.0
391 1 1.80032887392852e-05 -3.73082376403729e-05 -4.17791492636054e-05 0.0
392 1 1.76225780196738e-05 -3.57134365944044e-05 -5.13711513454581e-05 0.0
393 1 9.19098687049047e-06 -3.29028415654464e-05 -5.52985422707109e-05 0.0
394 1 -2.82816567370333e-05 -3.21268230370294e-05 -1.54831319866518e-06 0.0
395 1 -2.5302213981071e-05 -3.07016100921191e-05 -8.47780953713415e-06 0.0
396 1 -1.8434625331507e-05 -4.17538672387434e-05 1.23764726896496e-06 0.0
397 1 -2.45538792755459e-05 -3.2596063427936e-05 5.93910806202376e-06 0.0
398 1 -2.12149103386e-05 -3.68378946796227e-05 3.46707918413903e-06 0.0
399 1 -1.1998618105594e-05 -4.76911917534078e-05 1.8449246859778e-05 0.0
400 1 -1.76965324556892e-05 -4.88698164611826e-05 1.19211061625772e-05 0.0
401 1 -2.11772182955845e-05 -4.31686168685505e-05 1.94395301522615e-05 0.0
402 1 -2.13170857348902e-05 -3.65282102559633e-05 1.01521912415407e-05 0.0
403 1 -1.93510626063223e-05 -4.29173385719472e-05 7.05801375703044e-06 0.0
404 1 -2.13633462263224e-05 -4.15040966126011e-05 1.2424897697734e-05 0.0
405 1 -1.69916176675639e-05 -3.86697475359614e-05 2.31028202794005e-05 0.0
406 1 -1.13690920298947e-05 -4.08831712573261e-05 2.36432882853164e-05 0.0
407 1 -1.15031850558932e-05 -4.73611831822184e-05 7.12954382139795e-06 0.0
408 1 -4.32659117263636e-06 -4.86722604744706e-05 1.1133481051692e-05 0.0
409 1 -7.27118996839032e-06 -4.37220858950478e-05 1.68711389899749e-05 0.0
410 1 -1.37015479427794e-05 -3.89747005497285e-05 -2.29260716395109e-05 0.0
411 1 -1.32195419112859e-05 -3.57822172056257e-05 -2.77854971613059e-05 0.0
412 1 -7.24276842375577e-06 -4.01877904730413e-05 -2.40550714326868e-05 0.0
413 1 -1.02560557411542e-05 -3.88410953062151e-05 -1.40636637877945e-05 0.0
414 1 -4.16881139804039e-06 -4.21387868727967e-05 -1.71697018143151e-05 0.0
415 1 2.99983361877434e-07 -5.11064533028833e-05 -4.59118395158503e-07 0.0
416 1 -8.1539805458404e-06 -4.47988881222878e-05 -8.45979527893898e-06 0.0
417 1 -1.20427077644734e-05 -4.4369550156922e-05 -1.25398299410649e-06 0.0
418 1 -5.18985288616718e-07 -4.58691975656601e-05 -8.31285801859732e-06 0.0
419 1 4.45763915138944e-06 -4.78313307598905e-05 -1.29838669585299e-05 0.0
420 1 -2.98069917428375e-06 -4.55719976778362e-05 -1.13480849208276e-07 0.0
421 1 2.74088271563781e-06 -3.83768423821322e-05 -3.26778139009443e-05 0.0
422 1 1.45869043745184e-06 -4.67510670545998e-05 -2.27053915174536e-05 0.0
423 1 1.12752159820731e-05 -5.18025697772363e-05 -2.29756480506862e-05 0.0
424 1 2.88932849536286e-06 -4.20455663906817e-05 -1.6197622638268e-05 0.0
425 1 3.78858072753485e-06 -4.54670884077195e-05 -3.23807713778829e-05 0.0
426 1 4.0524646020683e-06 -5.09905909047033e-05 -2.76182228677086e-05 0.0
427 1 3.16384051465345e-07 -4.00908928604027e-05 -2.46293138756961e-05 0.0
428 1 9.20784855369505e-06 -4.78088889017181e-05 -1.69483043512077e-05 0.0
429 1 1.87550227167152e-05 -4.89828211024396e-05 -2.64361728866889e-05 0.0
430 1 1.048419140964e-05 -4.31723657909146e-05 -1.32960882268891e-05 0.0
431 1 1.62512778652315e-05 -4.56940758202996e-05 -1.95396750604002e-05 0.0
432 1 -3.78686785852553e-06 -3.49840453574939e-05 -2.76088979546597e-05 0.0
433 1 3.85986498681904e-06 -3.52243192281725e-05 -2.7149787456554e-05 0.0
434 1 2.55820567075782e-05 -3.79614132425858e-05 -4.61463918333371e-05 0.0
435 1 3.36457514872309e-05 -5.49048763291537e-05 -8.8553916988372e-06 0.0
436 1 2.95093824830705e-05 -5.79154240722439e-05 0 0.0
437 1 2.47488067816588e-05 -5.16982783184584e-05 -7.93396570070377e-06 0.0
438 1 2.07283845939662e-05 -5.219952457016e-05 -4.13613716106362e-06 0.0
439 1 2.59851801874243e-05 -5.26995559688831e-05 2.35491235234851e-06 0.0
440 1 3.38146373663791e-05 -5.48337350566575e-05 8.65053752760902e-06 0.0
441 1 2.4865647760147e-05 -5.15883150620169e-05 1.06932529934461e-05 0.0
442 1 1.10744805863189e-05 -5.35102918473775e-05 -4.05062481522569e-06 0.0
443 1 1.62377396153608e-05 -5.38405672664761e-05 3.9301522789771e-07 0.0
444 1 8.3218599155563e-06 -5.01353568958273e-05 1.0055254957442e-05 0.0
445 1 7.11746846474087e-06 -5.08890049773813e-05 2.19097794864542e-06 0.0
446 1 1.36681792297275e-05 -4.98411916688319e-05 7.18957917124735e-06 0.0
447 1 1.7281139453548e-05 -4.74713600202935e-05 1.23840933547488e-05 0.0
448 1 2.06099037328286e-05 -4.77678687378236e-05 4.99017598066017e-06 0.0
449 1 7.8163451983879e-06 -4.53175495128716e-05 -6.17123229188595e-06 0.0
450 1 1.7958181640282e-05 -4.61551258309634e-05 -2.34605212834027e-06 0.0
451 1 1.47472167566598e-05 -4.39239986372006e-05 -6.31878021762188e-06 0.0
452 1 2.16165788252942e-05 -4.62305211964099e-05 -1.41153815241299e-05 0.0
453 1 2.18204912826281e-05 -4.53227685761364e-05 -7.49787052764678e-06 0.0
454 1 2.84274717065986e-05 -4.715792824798e-05 -1.10842203264888e-05 0.0
455 1 1.77156529868466e-05 -4.09861788008102e-05 -1.14514774965808e-05 0.0
456 1 2.7275208129673e-05 -4.66875248452306e-05 -1.63291888712652e-05 0.0
457 1 3.28735882748278e-05 -3.93435791541437e-05 -3.99550994652589e-05 0.0
458 1 1.18944232536027e-05 -4.46999934482897e-05 -3.08823435182443e-05 0.0
459 1 1.76417746184376e-05 -4.14196939546973e-05 -3.43491318697552e-05 0.0
460 1 2.46850652321886e-05 -3.69030535985109e-05 -3.44945575039829e-05 0.0
461 1 2.46016205064406e-05 -4.62245867104129e-05 -2.17739351860827e-05 0.0
462 1 2.59151146165499e-05 -4.21338720979099e-05 -2.8503536602595e-05 0.0
463 1 3.10520535787499e-05 -5.14942885800629e-05 -2.46801177504413e-05 0.0
464 1 3.23806488567159e-05 -4.58310150772847e-05 -3.28026163072973e-05 0.0
465 1 1.89924201400543e-05 -5.00003938440086e-05 1.81564063485075e-05 0.0
466 1 2.33053127319037e-05 -5.61811528065086e-05 2.29246694152804e-05 0.0
467 1 3.82060413990107e-05 -5.25861046343716e-05 0 0.0
468 1 3.26619403060122e-05 -4.31113941610892e-05 -1.75791923695342e-05 0.0
469 1 3.89233619841403e-05 -4.53522813973624e-05 -2.55566520480684e-05 0.0
470 1 3.47260792668729e-05 -4.51004558623791e-05 -9.77868316085635e-06 0.0
471 1 4.16260136823436e-05 -4.91311080694186e-05 -8.85489722066001e-06 0.0
472 1 -1.39423518317513e-05 -3.41475683518594e-05 4.65262746741875e-05 0.0
473 1 -9.2083664734319e-06 -4.1801151274753e-05 4.89169678025548e-05 0.0
474 1 -8.84527068499527e-06 -3.40360779316839e-05 5.46654057474881e-05 0.0
475 1 2.47283405265548e-05 -5.14107389161377e-05 3.11519678174504e-05 0.0
476 1 9.76586768131645e-06 -4.93990540789409e-05 2.88890026750106e-05 0.0
477 1 1.68901904655526e-05 -5.06919386067541e-05 3.70141706151364e-05 0.0
478 1 8.39346807318551e-06 -5.49935947529276e-05 3.36192538563126e-05 0.0
479 1 8.85386358702062e-06 -4.89444161579381e-05 4.18455878981404e-05 0.0
480 1 -8.44307154829605e-21 -4.59619407771256e-05 4.59619407771256e-05 0.0
481 1 -2.7002198956662e-05 -2.49474437993721e-05 -3.23967414539976e-05 0.0
482 1 -3.04556751180651e-05 -1.87231064499049e-05 -3.21401039366869e-05 0.0
483 1 -3.39427539919918e-05 -2.34724741849004e-05 -1.45147907513999e-05 0.0
484 1 -2.60527430599453e-05 -2.74353517877623e-05 -1.65012051158694e-05 0.0
485 1 -1.29162832992226e-05 -2.91029986586391e-05 -2.42029187661052e-05 0.0
486 1 -2.20606611106222e-05 -2.82885550611719e-05 -2.64909833145073e-05 0.0
487 1 -1.23385712030855e-05 -3.1057689894521e-05 -1.62206581205155e-05 0.0
488 1 -1.86385713087073e-05 -2.77087589652816e-05 -1.59491395103346e-05 0.0
489 1 -2.1017377603491e-05 -2.27192172502451e-05 -2.0319738366338e-05 0.0
490 1 -6.41997421386839e-05 7.86220087162247e-21 1.0168240227615e-05 0.0
491 1 -6.42627567068332e-05 7.36178536533137e-06 6.41110104998816e-06 0.0
492 1 -5.57091647700142e-05 -5.87279474445436e-06 -3.27057501573262e-07 0.0
493 1 -4.9744076421593e-05 -1.03067996385185e-05 1.17909625374656e-06 0.0
494 1 -5.66627073102417e-05 -9.98329865795045e-06 8.54432802628313e-06 0.0
495 1 -5.74935165782711e-05 1.92768585764821e-07 5.19710221974543e-06 0.0
496 1 -5.44550940001781e-05 -1.00682664843038e-05 1.73266646210635e-05 0.0
497 1 -5.68919354894033e-05 -2.59455855327295e-06 1.46620925967725e-05 0.0
498 1 -5.40518015939007e-05 -1.53984083755829e-06 2.08287559976779e-05 0.0
499 1 -5.24376584435289e-05 3.9560383329424e-06 2.37795664764832e-06 0.0
500 1 -3.33335970644654e-05 -1.56760585512831e-05 -2.63324983765456e-05 0.0
501 1 -2.88695432852998e-05 -1.98471350388201e-05 -2.23317733865534e-05 0.0
502 1 -3.75528965930224e-05 -1.55735367404526e-05 -1.94843289387553e-05 0.0
503 1 -3.22680449958547e-05 -1.43590350276889e-05 -1.54052581812792e-05 0.0
504 1 -4.33241877924289e-05 -1.42162484360768e-05 -3.6096194318383e-06 0.0
505 1 -4.8030069273297e-05 -7.68228620967916e-06 -7.75782746822157e-06 0.0
506 1 -5.42106504102097e-05 7.29802250655282e-07 -1.18550531869732e-05 0.0
507 1 -4.77871401399808e-05 -4.3485461822853e-06 -1.34589614644314e-05 0.0
508 1 -3.92794988183583e-05 -8.17200028274661e-06 -1.40762350242939e-05 0.0
509 1 -4.93155486311768e-05 -3.5878787146927e-08 -2.98584625942219e-05 0.0
510 1 -4.86463260606246e-05 -8.71636146641623e-06 -4.22203742710811e-05 0.0
511 1 -5.25861046343716e-05 6.43994047201109e-21 -3.82060413990108e-05 0.0
512 1 -4.5082203265648e-05 -8.37278679424025e-06 -3.32390736535523e-05 0.0
513 1 -3.79688104646237e-05 -1.54549594389654e-05 -3.25612679393341e-05 0.0
514 1 -4.00770272085064e-05 -1.07625708068424e-05 -3.94624035296097e-05 0.0
515 1 -4.38311261332304e-05 -2.49013244143419e-06 -3.74870922485763e-05 0.0
516 1 -2.49437523188229e-05 -1.35461807338732e-05 -5.07535543742011e-05 0.0
517 1 -4.14298673758644e-05 -8.94018046022823e-06 -4.92812262688018e-05 0.0
518 1 -3.29457306593009e-05 -9.05115360582591e-06 -5.52960708344503e-05 0.0
519 1 -4.59619407771256e-05 5.6287143655307e-21 -4.59619407771256e-05 0.0
520 1 -2.97799463672117e-05 -1.24200569138978e-05 -4.54780917223749e-05 0.0
521 1 -3.54316558220085e-05 -1.03071057353979e-05 -4.40522119123256e-05 0.0
522 1 -4.23559805895578e-05 -6.31352696541333e-06 -1.98948588749187e-05 0.0
523 1 -4.50504023353814e-05 -4.17490811662952e-06 -2.52385971051339e-05 0.0
524 1 -3.62534804623331e-05 -8.72630285165521e-06 -2.07978233822126e-05 0.0
525 1 -2.35762885881333e-05 -8.42738637254915e-06 -5.99844794537456e-05 0.0
526 1 -4.91607282803569e-05 -1.80340220918011e-07 -1.97761638091744e-05 0.0
527 1 -5.31525393251284e-05 3.62149829735023e-06 -2.49580288257338e-05 0.0
528 1 -5.48114420398292e-05 3.78742628444339e-06 -1.82288304827769e-05 0.0
529 1 -5.5046748101884e-05 7.60555269960823e-06 -9.54982803702722e-06 0.0
530 1 -6.26028671566298e-05 7.43281096819944e-06 -1.58314353386034e-05 0.0
531 1 -5.46192955632958e-05 8.90122499068134e-06 -3.40954651799122e-05 0.0
532 1 -5.93578223268224e-05 8.19200475567546e-06 -2.5190077147567e-05 0.0
533 1 -5.98513523179091e-05 1.53903943353085e-05 -2.01482353550186e-05 0.0
534 1 -5.56017476354656e-05 1.67599470666066e-05 -2.9198456024361e-05 0.0
535 1 -6.41997421386839e-05 1.0168240227615e-05 0 0.0
536 1 -6.24759781693596e-05 9.51422474796611e-06 1.52063039305049e-05 0.0
537 1 -5.79700539399144e-05 8.36901742688016e-06 5.57313238850657e-06 0.0
538 1 -6.23542450008275e-05 1.57191727486446e-05 -9.47922668127765e-06 0.0
539 1 -5.87584378896528e-05 2.26170992153126e-05 -1.61527954191378e-05 0.0
540 1 -6.27430258262304e-05 1.54717775275781e-05 6.99548499434563e-06 0.0
541 1 -3.78238569367941e-05 -2.13766435952401e-05 2.25686327496265e-06 0.0
542 1 -2.82923765192162e-05 -3.03853154619833e-05 1.32551277307446e-05 0.0
543 1 -2.9584049598388e-05 -2.56888016677643e-05 5.06541391477355e-06 0.0
544 1 -3.50857871935759e-05 -2.15455642588565e-05 1.08433425820663e-05 0.0
545 1 -3.78505410760565e-05 -1.73611654640937e-05 1.6248073150583e-05 0.0
546 1 -3.46977779962638e-05 -2.47970532566376e-05 2.42620867433542e-05 0.0
547 1 -3.26566488580442e-05 -2.3429059973742e-05 1.65700142172437e-05 0.0
548 1 -2.24121129085815e-05 -3.54059939639671e-05 1.98922948728344e-05 0.0
549 1 -1.99173480598782e-05 -3.40335320274493e-05 2.76691685215271e-05 0.0
550 1 -2.3156446115938e-05 -2.69688615250179e-05 3.95286257105018e-05 0.0
551 1 -3.13172074367976e-05 -2.26450490920726e-05 5.22631253368779e-05 0.0
552 1 -2.79759460307307e-05 -2.21222091998577e-05 4.60161774760477e-05 0.0
553 1 -4.37234248777044e-05 -1.7629399974881e-05 4.47489259478862e-05 0.0
554 1 -3.6364226022802e-05 -1.6770491709209e-05 5.11995475916919e-05 0.0
555 1 -4.89444161579382e-05 -8.85386358702063e-06 4.18455878981403e-05 0.0
556 1 -5.79154240722439e-05 7.09259387113351e-21 2.95093824830705e-05 0.0
557 1 -5.25861046343716e-05 6.43994047201109e-21 3.82060413990108e-05 0.0
558 1 -4.51621485281941e-05 -1.01545189157168e-05 3.25704269832119e-05 0.0
559 1 -2.07402882391846e-05 -2.62714400104865e-05 4.80587338082123e-05 0.0
560 1 -1.83721186373855e-05 -2.84402299490104e-05 5.54853005508778e-05 0.0
561 1 -2.11787746760632e-05 -2.1169086648254e-05 5.76916742147362e-05 0.0
562 1 -8.36069857226236e-06 -2.67735636558777e-05 5.86368059204151e-05 0.0
563 1 -1.55268400277363e-05 -2.16042563311974e-05 5.93057615002876e-05 0.0
564 1 -5.42078562040609e-21 -2.95093824830705e-05 5.79154240722439e-05 0.0
565 1 2.81656333072688e-08 -4.68544422968717e-05 3.41295875607382e-05 0.0
566 1 -9.97060808679621e-06 -4.47767679819281e-05 3.24104846808469e-05 0.0
567 1 -8.11224882273296e-06 -3.92105699130208e-05 3.90535011019081e-05 0.0
568 1 3.15993100099587e-06 -4.92565068777206e-05 2.43431636788811e-05 0.0
569 1 -5.35350675431862e-06 -4.44805123993713e-05 2.54197120321346e-05 0.0
570 1 -1.0948074911542e-05 -3.60947846176953e-05 3.12385940624085e-05 0.0
571 1 -1.05944571888302e-06 -4.54733060887865e-05 1.9046656014697e-05 0.0
572 1 -5.33632173329521e-06 -3.86224297863307e-05 2.28825816993871e-05 0.0
573 1 2.56459189593097e-06 -4.75378927639121e-05 1.4344904245989e-05 0.0
574 1 2.48151380295442e-06 -4.49853680975676e-05 6.29916893519239e-06 0.0
575 1 8.74977211157036e-06 -4.16104885565346e-05 4.91630830001749e-05 0.0
576 1 -7.01833594610846e-21 -3.82060413990107e-05 5.25861046343716e-05 0.0
577 1 -1.30078989862527e-05 -3.36502498457698e-05 2.50079681359787e-05 0.0
578 1 2.5273998461088e-05 -4.8617841303879e-05 1.61594558148868e-05 0.0
579 1 3.72607917639858e-05 -5.05505950970738e-05 1.67711279421685e-05 0.0
580 1 3.23132134382973e-05 -4.7735444959936e-05 1.11770661056759e-05 0.0
581 1 3.12050924070878e-05 -5.17142185128052e-05 2.40183640465988e-05 0.0
582 1 2.57191128160589e-05 -4.48445874358098e-05 2.95603195492143e-05 0.0
583 1 1.78883538014871e-05 -4.7339834118307e-05 2.57691330174897e-05 0.0
584 1 1.04743339137512e-05 -4.36648743844813e-05 2.54957797726724e-05 0.0
585 1 4.34367149605868e-06 -4.2532480323473e-05 2.94140144164969e-05 0.0
586 1 1.00275769866318e-05 -4.34801070696202e-05 1.85558321658369e-05 0.0
587 1 1.67913314402422e-05 -4.09435170104314e-05 2.23683508690007e-05 0.0
588 1 -1.14128576955768e-05 -2.61910979083432e-05 5.06967341780636e-05 0.0
589 1 -4.94604455970568e-05 -1.20520059463288e-05 1.06649252779103e-05 0.0
590 1 -4.78520390092865e-05 -8.32526613307593e-06 1.79208805185193e-05 0.0
591 1 -4.85845755463489e-05 -6.43687366818604e-06 2.48162614244264e-05 0.0
592 1 -4.41743369340341e-05 -1.32030217279621e-05 2.40669324481399e-05 0.0
593 1 -3.69894074650769e-05 -1.47506293006231e-05 2.39788161583415e-05 0.0
594 1 -4.33810207955524e-05 -1.18215132612792e-05 1.15308279132552e-05 0.0
595 1 -4.05584315439563e-05 -1.19307613225232e-05 1.78785154648647e-05 0.0
596 1 -5.92252884829651e-05 9.07156583217388e-06 2.52006328782055e-05 0.0
597 1 -5.88092824937208e-05 1.62668278313505e-05 2.24022008936386e-05 0.0
598 1 -5.44601965300582e-05 4.17485254343998e-06 2.01857725306756e-05 0.0
599 1 -5.09688693453375e-05 -5.51801395941998e-07 2.64894455747223e-05 0.0
600 1 -4.95678861883515e-05 5.96923386994633e-06 -1.43684631872747e-05 0.0
601 1 -5.61640406627896e-05 9.79650739811781e-06 -7.53610388805252e-07 0.0
602 1 -1.9333657479882e-05 -3.30952475894523e-05 -1.26815300076614e-06 0.0
603 1 -1.50108251208232e-05 -3.96834751723574e-05 -5.8554776783097e-06 0.0
604 1 -1.67783203207923e-05 -3.32230081076211e-05 -1.02915095259515e-05 0.0
605 1 -9.88570493901412e-06 -3.40986747216193e-05 -1.05963410558406e-05 0.0
606 1 -3.13204025939976e-06 -3.88933644416355e-05 -9.27059724251595e-06 0.0
607 1 -5.10644266068113e-05 1.27453273915349e-05 -7.69837783466222e-06 0.0
608 1 -3.84929697527865e-05 -1.52338155695352e-05 8.33753532060557e-06 0.0
609 1 -4.08142025274065e-05 -1.16517451563986e-05 3.83079570907607e-05 0.0
610 1 -3.75775377185274e-05 -1.3817073034509e-05 3.08748391790135e-05 0.0
611 1 -3.52181030650967e-05 -2.14762245414156e-05 3.05954685504805e-05 0.0
612 1 -3.84247071331391e-05 -1.98636958652778e-05 3.77923704677895e-05 0.0
613 1 -3.30290259877903e-05 -2.07194162005234e-05 4.18660715773814e-05 0.0
614 1 -2.91891312683594e-05 -2.48618244772207e-05 3.61953987879708e-05 0.0
615 1 -2.88240350140643e-05 -2.5340218246756e-05 2.95252687280431e-05 0.0
616 1 -1.62346554549851e-05 -3.14673690956192e-05 3.5696907047007e-05 0.0
617 1 -1.53878852547682e-05 -2.53197770735655e-05 4.13799652862477e-05 0.0
618 1 -2.17926111906979e-05 -2.83980902920719e-05 3.1483347785266e-05 0.0
619 1 -2.0917936593352e-05 -2.35745350622252e-05 3.68058701632574e-05 0.0
620 1 -2.49370495338787e-05 -2.69714365041629e-05 2.26210109255781e-05 0.0
621 1 -2.08317231542402e-05 -2.97247133557848e-05 1.48487197924167e-05 0.0
622 1 -3.44370673635279e-05 -2.03474662213e-05 -6.80300327575628e-06 0.0
623 1 -3.03367913563919e-05 -2.24465075562523e-05 -2.62967079508453e-06 0.0
624 1 -2.08172208298317e-05 -2.49651649322593e-05 -8.25989771411348e-06 0.0
625 1 -2.70251888560451e-05 -2.36171183309204e-05 -7.46242894673643e-06 0.0
626 1 -2.42386215702483e-05 -2.02506904224225e-05 7.3840438531704e-07 0.0
627 1 -4.78704251815923e-05 8.91708946091925e-06 -1.31610101606773e-06 0.0
628 1 -4.48231311362951e-05 -7.33314160554165e-06 7.15652148605647e-06 0.0
629 1 -4.59619407771256e-05 5.6287143655307e-21 4.59619407771256e-05 0.0
630 1 -4.49562598284279e-05 -2.60918681899004e-06 3.85783981841491e-05 0.0
631 1 -4.57159338800333e-05 -2.97046115228312e-06 3.10865316369187e-05 0.0
632 1 -5.47219954417529e-05 8.94436993102811e-06 3.39190427549141e-05 0.0
633 1 -2.72706078569716e-05 -1.56083540468411e-05 5.69007313754378e-05 0.0
634 1 -2.28834573891046e-05 -1.71407136122821e-05 5.09971132200193e-05 0.0
635 1 -2.06393937122697e-05 -1.99185269135509e-05 4.3543324212533e-05 0.0
636 1 -3.64755155899947e-05 -7.89052397724229e-06 -2.76374935459855e-05 0.0
637 1 -3.87948141605953e-05 -8.35999815252792e-06 7.37506160617603e-06 0.0
638 1 -3.65801273674688e-05 -1.36858483821786e-05 -6.19497684058058e-06 0.0
639 1 -3.75795986501733e-05 -1.24739117772722e-05 1.17096596096325e-06 0.0
640 1 -4.12474610906428e-05 -6.07215997850519e-06 -3.8765503808792e-08 0.0
641 1 -4.60596801417803e-05 5.48659744735509e-07 -3.79666135901258e-06 0.0
642 1 -4.6840760280589e-05 6.4505519612188e-06 -7.92013479038321e-06 0.0
643 1 8.84513446290746e-06 -2.34693185243534e-05 -5.99662795605624e-05 0.0
644 1 9.0658637515154e-06 -3.4496328854978e-05 -3.11760144638416e-05 0.0
645 1 5.32326541334246e-06 -3.28333414809159e-05 -3.82258628725767e-05 0.0
646 1 1.75216035336197e-06 -3.23582268956327e-05 -3.236701107418e-05 0.0
647 1 -1.40032966546118e-05 -2.32433258667227e-05 -4.35676301927192e-05 0.0
648 1 -1.22072524984846e-05 -2.72097387972827e-05 -3.77865670934479e-05 0.0
649 1 -4.68946363151054e-06 -2.76738021160863e-05 -4.83658573688686e-05 0.0
650 1 2.29761001208045e-07 -3.04788975934783e-05 -4.23508741342143e-05 0.0
651 1 1.44741949429666e-05 -3.16884234171645e-05 -3.73277466181273e-05 0.0
652 1 -3.68975756217329e-21 -2.00861046343715e-05 -6.1818673559185e-05 0.0
653 1 -1.86787542715651e-21 -1.0168240227615e-05 -6.41997421386839e-05 0.0
654 1 -7.1900316176804e-06 -7.19003161768039e-06 -6.41997421386839e-05 0.0
655 1 -1.27580894394992e-05 -1.88373349311634e-05 -5.24805262132518e-05 0.0
656 1 -1.24825849952066e-05 -1.32994219575716e-05 -5.58307578393634e-05 0.0
657 1 -1.86217590658848e-05 -1.05646013720585e-05 -5.46103839244342e-05 0.0
658 1 -1.68716535726105e-05 -1.12436011215582e-05 -4.85308089481091e-05 0.0
659 1 -3.02978166509588e-05 -1.21689290716898e-05 -3.57267424859034e-05 0.0
660 1 -2.28407169846172e-05 -1.23567893230006e-05 -4.22878733458033e-05 0.0
661 1 3.87475261765402e-05 -4.22105839453015e-05 -1.43522256512499e-05 0.0
662 1 4.42873835552935e-05 -4.4241980115175e-05 -1.75007100803017e-05 0.0
663 1 -2.00861046343716e-05 2.45983837478219e-21 -6.1818673559185e-05 0.0
664 1 -1.0168240227615e-05 1.245250284771e-21 -6.41997421386839e-05 0.0
665 1 -1.12212929066489e-05 -6.30594864489979e-06 -5.54700513093195e-05 0.0
666 1 -1.68686806697789e-05 -3.40652417647133e-06 -5.55440260659582e-05 0.0
667 1 -5.29219570192619e-06 -1.84136251664983e-05 -5.45666178873134e-05 0.0
668 1 -4.89894183470142e-06 -1.0444992946789e-05 -5.71634777017873e-05 0.0
669 1 6.65876005206208e-06 -2.79990850782392e-05 -4.2377867623824e-05 0.0
670 1 2.2344317384455e-06 -2.60160602808166e-05 -4.71614372417744e-05 0.0
671 1 8.48124242977308e-06 -2.46434510344868e-05 -4.97942399767006e-05 0.0
672 1 1.53992377359667e-06 -2.07645043754127e-05 -5.0772111452441e-05 0.0
673 1 1.33990014863464e-05 -1.94834677576659e-05 -5.25618160784277e-05 0.0
674 1 7.96974813571594e-06 -1.76183676270432e-05 -5.58951725230579e-05 0.0
675 1 -1.52822812768747e-05 -2.22345307994055e-05 -3.21085046124948e-05 0.0
676 1 -2.00262254191806e-05 -1.78716155810284e-05 -3.681520086956e-05 0.0
677 1 -7.13835251169441e-06 -1.96979648690045e-05 -4.70214639033079e-05 0.0
678 1 -1.47269744297925e-05 -1.66003840503632e-05 -4.37869059696899e-05 0.0
679 1 -7.25766721768337e-06 -2.90751093703825e-05 -3.22066802311116e-05 0.0
680 1 -6.06898616377537e-06 -2.76313228219198e-05 -4.05088828657211e-05 0.0
681 1 1.05852782946377e-06 -2.74096678202332e-05 -3.72850593865897e-05 0.0
682 1 1.59866211600679e-05 -2.76685504794033e-05 -4.65089350363093e-05 0.0
683 1 2.20589364874007e-05 -3.1387884729676e-05 -4.31947670961245e-05 0.0
684 1 8.0514930167035e-06 -1.43653381076467e-05 -6.28793330217088e-05 0.0
685 1 2.58357405215315e-05 -2.96732423197626e-05 -5.1739860861204e-05 0.0
686 1 1.75529305322537e-05 -2.61678293746994e-05 -5.68519070528553e-05 0.0
687 1 -8.61234384436569e-06 -2.78149460338153e-05 -1.07789365371183e-05 0.0
688 1 -2.15798063581086e-05 -2.62669943915747e-05 -6.63204605069638e-07 0.0
689 1 -1.51959895920995e-05 -2.67288330485451e-05 -6.80572210311559e-06 0.0
690 1 -1.33386975235757e-05 -3.7449817963537e-05 3.09448745975768e-06 0.0
691 1 -8.90764464583492e-06 -3.76412522571326e-05 -5.11363736431187e-06 0.0
692 1 -2.09600447761423e-05 -2.58244355984235e-05 6.62824243712619e-06 0.0
693 1 -1.69169092932657e-05 -3.19365127328949e-05 8.64025771747219e-06 0.0
694 1 -1.40850234416263e-05 -3.8948359256198e-05 1.37202003088425e-05 0.0
695 1 -1.40877758268783e-05 -3.19057043173418e-05 1.66741822729685e-05 0.0
696 1 -9.62591905616789e-06 -3.63409936174599e-05 1.92659152176279e-05 0.0
697 1 -6.23933959985632e-06 -4.02054795910938e-05 6.25904712262715e-06 0.0
698 1 -9.94393521982174e-06 -3.23119479271483e-05 8.49973168414684e-06 0.0
699 1 -2.87298158069837e-06 -3.82362681536934e-05 1.25720920568334e-05 0.0
700 1 -5.40160520411787e-06 -3.41689828865521e-05 -2.07487399808405e-05 0.0
701 1 2.0810510865815e-06 -3.57719555287802e-05 -2.12843540635009e-05 0.0
702 1 -4.98533444121786e-06 -3.21931573875295e-05 -1.30772468824956e-05 0.0
703 1 -7.04158986640831e-07 -3.62236553630725e-05 -1.50486714541334e-05 0.0
704 1 -6.34115182450883e-06 -2.68621326337736e-05 -1.611371215069e-05 0.0
705 1 -4.7555668778379e-06 -2.58661121780042e-05 -2.35697282044841e-05 0.0
706 1 4.96228201980116e-06 -4.20983227572084e-05 -3.07773122342458e-07 0.0
707 1 -4.94286707138466e-06 -3.89995385881951e-05 -1.48437789302029e-06 0.0
708 1 1.31816874722701e-06 -3.89347762630717e-05 -4.60214931549331e-06 0.0
709 1 4.60632167872585e-06 -3.84441150933004e-05 -9.63239344462688e-06 0.0
710 1 6.99872775809717e-06 -3.60073887315172e-05 -1.52619579268919e-05 0.0
711 1 1.15218004960686e-05 -3.83677357477984e-05 -9.92204284708446e-06 0.0
712 1 7.56227914420211e-06 -3.81432390652529e-05 -4.54677079692989e-06 0.0
713 1 8.11133411759327e-07 -3.80525619485343e-05 3.20677341230626e-06 0.0
714 1 1.00880317077837e-05 -4.0466173536405e-05 -2.42553921636317e-05 0.0
715 1 1.98029679235468e-05 -3.98723041824507e-05 -2.55323757942978e-05 0.0
716 1 1.46431796271941e-05 -3.73401187631303e-05 -1.69572855783126e-05 0.0
717 1 2.12352902975572e-05 -3.86375876669638e-05 -1.87916696813207e-05 0.0
718 1 2.48957691307029e-06 -2.83801443454861e-05 -2.73549511322647e-05 0.0
719 1 9.29569756208067e-06 -3.20702620896885e-05 -2.25902623183808e-05 0.0
720 1 3.9873539037335e-05 -3.94855534372464e-05 -3.2802316296147e-05 0.0
721 1 3.27664299868676e-05 -3.23475341932971e-05 -4.58802582548222e-05 0.0
722 1 3.87914470234223e-05 -3.31035723687891e-05 -4.0303562302275e-05 0.0
723 1 2.83326860104223e-05 -3.10307634425356e-05 -3.94490944155448e-05 0.0
724 1 4.18713707470587e-05 -4.89341267495009e-05 8.78860347416695e-06 0.0
725 1 3.25352601479748e-05 -4.79118202696296e-05 -2.89644031727235e-06 0.0
726 1 2.49236832013747e-05 -4.61549948205775e-05 -2.06483049195567e-06 0.0
727 1 2.94260969794864e-05 -4.71464352166182e-05 4.76008828351743e-06 0.0
728 1 3.64573701114865e-05 -4.61158772533031e-05 4.29611013462038e-06 0.0
729 1 2.63017841585933e-05 -4.43500528687784e-05 9.96850391192616e-06 0.0
730 1 2.24081094025941e-05 -4.29617182432144e-05 1.6032562886345e-05 0.0
731 1 1.02636324058352e-05 -4.29946102810157e-05 1.11157828572038e-05 0.0
732 1 2.02086616740049e-05 -4.23570441695028e-05 1.01086241446786e-05 0.0
733 1 1.62617743606169e-05 -4.36432453011656e-05 8.46481548456469e-06 0.0
734 1 1.17722455094126e-05 -4.41699488094208e-05 3.01684643550669e-06 0.0
735 1 1.64330085020475e-05 -3.9775781625132e-05 1.53822878461492e-05 0.0
736 1 2.12340560249092e-05 -4.13825994446793e-05 3.86279247344071e-06 0.0
737 1 1.17892333248599e-05 -3.14233907931696e-05 -1.44391737602895e-05 0.0
738 1 1.71974828349803e-05 -3.38529700914831e-05 -9.77205268468372e-06 0.0
739 1 1.42648113319384e-05 -3.81958692337396e-05 -3.13252999706437e-06 0.0
740 1 2.17459298572719e-05 -3.89469864449398e-05 -3.79503472042859e-06 0.0
741 1 2.47277286757393e-05 -4.02064249378505e-05 -1.09351854962155e-05 0.0
742 1 2.88197260281259e-05 -4.19978344527447e-05 -5.77122959852433e-06 0.0
743 1 3.18769806119339e-05 -3.7898038614095e-05 -1.10405848911615e-05 0.0
744 1 2.16904851501711e-05 -3.46900784108864e-05 -1.53495030478934e-05 0.0
745 1 2.73917580534617e-05 -3.84199164960842e-05 -1.93747240380541e-05 0.0
746 1 3.17008454553593e-05 -3.29829832451107e-05 -3.34914983813384e-05 0.0
747 1 2.5824142143632e-05 -3.32101452344532e-05 -2.48859835273497e-05 0.0
748 1 1.6960405876743e-05 -3.44971309370679e-05 -2.86859947785032e-05 0.0
749 1 2.26056969717529e-05 -2.88404820226454e-05 -3.28232500229319e-05 0.0
750 1 3.31793486128096e-05 -3.90988509235133e-05 -2.55081855927133e-05 0.0
751 1 3.45005593478976e-05 -3.54936533450877e-05 -1.7245295182481e-05 0.0
752 1 3.42489132547357e-05 -3.20030013118997e-05 -2.74403843455667e-05 0.0
753 1 3.85838274028249e-05 -4.24073053085941e-05 1.29382720246289e-05 0.0
754 1 4.42726710266492e-05 -4.44085722826843e-05 1.71116716886368e-05 0.0
755 1 2.47310092373361e-05 -4.39061410857828e-05 2.25362428029905e-05 0.0
756 1 3.86444861841956e-05 -4.58535717682164e-05 2.50809418414968e-05 0.0
757 1 3.63272354776726e-05 -4.07800731080603e-05 -2.07970682516213e-06 0.0
758 1 4.09011274741503e-05 -4.04294213011626e-05 5.48399655065076e-06 0.0
759 1 4.59619407771256e-05 -4.59619407771256e-05 0 0.0
760 1 4.83596135781757e-05 -4.25711040533728e-05 -8.60516555601526e-06 0.0
761 1 4.0164337309203e-05 -3.72590573885118e-05 -1.97551362399076e-05 0.0
762 1 4.09274534197043e-05 -3.41217354988654e-05 -2.65368326588193e-05 0.0
763 1 4.62474363994245e-05 -3.81088420147331e-05 -2.5177187825039e-05 0.0
764 1 5.01899509314921e-05 -3.78744362398639e-05 -1.64771327908376e-05 0.0
765 1 4.10013210263925e-05 -4.01702015730975e-05 -7.11069361919107e-06 0.0
766 1 6.16881043904857e-08 -3.65979622608464e-05 4.13742475779456e-05 0.0
767 1 -8.15536781308779e-06 -3.10647304590903e-05 4.23485775682373e-05 0.0
768 1 -5.04945330003963e-06 -3.001384252529e-05 4.83191865430243e-05 0.0
769 1 -3.94113652440036e-06 -2.37592171141414e-05 5.43165278890758e-05 0.0
770 1 1.6697502301566e-05 -4.24299089607232e-05 3.09185690457412e-05 0.0
771 1 1.7629399974881e-05 -4.37234248777044e-05 4.47489259478862e-05 0.0
772 1 5.49467530965175e-06 -2.7028187605553e-05 5.23310664903661e-05 0.0
773 1 1.6770491709209e-05 -3.6364226022802e-05 5.11995475916919e-05 0.0
774 1 8.03471670296293e-06 -3.3576564529289e-05 5.50732025754234e-05 0.0
775 1 3.27076380148485e-05 -4.20294687718678e-05 2.60526043805931e-05 0.0
776 1 3.22942345376374e-05 -4.63691708987351e-05 3.21244829653641e-05 0.0
777 1 2.51762414610949e-05 -4.50641459224823e-05 3.95016407022527e-05 0.0
778 1 3.42658716967587e-05 -4.04578739179342e-05 7.96570221424162e-06 0.0
779 1 3.953967687563e-05 -4.00719146838002e-05 3.24939318357291e-05 0.0
780 1 3.79022126146275e-05 -3.98631678341123e-05 2.03617106076684e-05 0.0
781 1 1.44929608203828e-05 -3.97619651875014e-05 3.71396554084027e-05 0.0
782 1 9.38047096517385e-06 -4.32550121216358e-05 3.33914569613345e-05 0.0
783 1 1.0675204841172e-05 -3.67293915248072e-05 4.22950269239675e-05 0.0
784 1 4.75991770228266e-06 -4.04750846251938e-05 3.72847906826944e-05 0.0
785 1 2.85778503394505e-05 -3.96217320309783e-05 3.32621876486597e-05 0.0
786 1 3.29740549612813e-05 -3.98467237810012e-05 3.93694082166724e-05 0.0
787 1 -1.8039733674481e-05 -5.84488024743324e-06 6.21723844150034e-05 0.0
788 1 -2.83395468321759e-05 -1.60389290486771e-05 -9.41929699032906e-06 0.0
789 1 -2.35458277713201e-05 -1.65803440538168e-05 -2.90027697624357e-05 0.0
790 1 -2.81644376503726e-05 -9.25257848513212e-06 -2.74787896947152e-05 0.0
791 1 -1.0777859360907e-05 -2.36148556221934e-05 -1.96128082348995e-05 0.0
792 1 -1.01911415896256e-05 -2.26348631446114e-05 -2.68478235978838e-05 0.0
793 1 -2.23946364860761e-05 -1.86191724383992e-05 -1.46631825961582e-05 0.0
794 1 -1.67163806376921e-05 -1.97344602439955e-05 -2.35577436531256e-05 0.0
795 1 -2.4059280210777e-05 -1.37858392183776e-05 -2.26063676185281e-05 0.0
796 1 -1.43042705387237e-05 -2.21847138659188e-05 -1.40977236724555e-05 0.0
797 1 -5.51058526341555e-05 3.81197857405097e-06 9.90989036451656e-06 0.0
798 1 -4.78125437769206e-05 -1.09593631156058e-06 5.02998605639355e-06 0.0
799 1 -5.09840139669226e-05 -4.56728422138904e-06 9.98381109647946e-06 0.0
800 1 -4.96405000840165e-05 7.64950742880061e-08 1.75439565824817e-05 0.0
801 1 -4.76890712472969e-05 6.52864849625133e-06 5.39718415670873e-06 0.0
802 1 -5.31285075987679e-05 1.11105099600454e-05 1.37215566689368e-05 0.0
803 1 -5.05100442216454e-05 1.13210874293899e-05 5.44220071111666e-06 0.0
804 1 -4.83994336719094e-05 9.32585911558422e-06 -4.23736141011682e-05 0.0
805 1 -4.9956932351742e-05 1.74915229156411e-05 -3.77273314202724e-05 0.0
806 1 -3.05738672846874e-05 -1.02166666949409e-05 -2.16675285630394e-05 0.0
807 1 -2.51107159938323e-05 -1.09087663482916e-05 -1.65960937878216e-05 0.0
808 1 -3.18999971399538e-05 -7.62449148327966e-06 -1.38175025282654e-05 0.0
809 1 -3.91826424605757e-05 -3.7882387069923e-06 -9.00747209749432e-06 0.0
810 1 -4.9508765083578e-05 9.73954080321232e-06 -2.73658693451003e-05 0.0
811 1 -4.37054404315717e-05 9.9938443769623e-07 -1.39091883559342e-05 0.0
812 1 -3.73375127509942e-05 -2.34476628765932e-06 -1.5763029413677e-05 0.0
813 1 -4.41852496518863e-05 2.16260163650946e-06 -1.98378017015412e-05 0.0
814 1 -4.46042039630473e-05 4.36704377473704e-06 -2.57582939071628e-05 0.0
815 1 -4.48336427931203e-05 7.58199399682903e-06 -3.41477295610128e-05 0.0
816 1 -4.14611102637656e-05 1.06138443294625e-05 -4.09301282506072e-05 0.0
817 1 -3.9795539700545e-05 -3.22376193918066e-07 -3.22783280720092e-05 0.0
818 1 -3.81474237923163e-05 -3.35289538444809e-06 -4.1596198380384e-05 0.0
819 1 -4.11428219733587e-05 4.00149176509718e-06 -4.05389933543915e-05 0.0
820 1 -3.66418209106391e-05 -6.29767172190911e-06 -3.58766018573372e-05 0.0
821 1 -4.09673440023153e-05 8.89710060471427e-06 -4.96741212929384e-05 0.0
822 1 -2.40042120855311e-05 -6.15597943044934e-06 -4.94924920055113e-05 0.0
823 1 -3.17793640291557e-05 -3.92658441758931e-06 -4.78505169765295e-05 0.0
824 1 -3.82060413990107e-05 4.67889063073897e-21 -5.25861046343716e-05 0.0
825 1 -2.95093824830705e-05 3.61385708027073e-21 -5.79154240722439e-05 0.0
826 1 -3.39957841215537e-05 3.58578509564756e-06 -4.46756895551111e-05 0.0
827 1 -2.90773748594931e-05 -4.1876288069874e-06 -4.05206453475436e-05 0.0
828 1 -3.18606758122727e-05 -4.87133407796529e-06 -2.3973734889469e-05 0.0
829 1 -3.6493927303714e-05 -1.02423128554795e-06 -2.27263897826991e-05 0.0
830 1 -3.65187826335517e-05 1.17716750550559e-05 -4.2804419399702e-05 0.0
831 1 -2.14593475497745e-05 1.72889688329507e-07 -5.27432092583055e-05 0.0
832 1 -2.32471131456098e-05 7.49951183270593e-06 -6.02356128271832e-05 0.0
833 1 -3.24375255612434e-05 7.93154519609325e-06 -5.5766455206208e-05 0.0
834 1 -4.1643801881016e-05 1.14007231161829e-05 -2.93910826064858e-05 0.0
835 1 -4.89209349292095e-05 8.21791657564226e-06 -2.01828610177495e-05 0.0
836 1 -5.34083991145787e-05 1.79762402976038e-05 -1.29313683383426e-05 0.0
837 1 -5.40186148170806e-05 1.14404980742118e-05 -1.56290708520735e-05 0.0
838 1 -4.71777654458062e-05 1.76628641832721e-05 -3.03328646563191e-05 0.0
839 1 -5.19746237046215e-05 1.62897931545094e-05 -2.16038402169106e-05 0.0
840 1 -5.56849973429557e-05 2.35836596728711e-05 -2.38325841517283e-05 0.0
841 1 -5.14626663923279e-05 2.30541850750365e-05 -1.82794538366943e-05 0.0
842 1 -5.0540081004423e-05 2.30225674995427e-05 -1.21576677103893e-05 0.0
843 1 -4.29080025457366e-05 1.79594182122202e-05 -4.54022313880456e-05 0.0
844 1 -5.06510921405507e-05 2.49270636095818e-05 -3.22196890856089e-05 0.0
845 1 -4.40750282152602e-05 2.58050025457803e-05 -4.02056430297575e-05 0.0
846 1 -2.67285159366044e-05 1.53853166462612e-05 -5.72178159974755e-05 0.0
847 1 -6.1818673559185e-05 2.00861046343716e-05 0 0.0
848 1 -5.07516612475074e-05 3.17601280594618e-05 -2.53093489893525e-05 0.0
849 1 -4.87190384929815e-05 9.09334483859696e-06 4.20567041976157e-05 0.0
850 1 -5.36936503303287e-05 1.69812408629078e-05 3.19812862044582e-06 0.0
851 1 -5.99899661125125e-05 2.02471511342658e-05 1.47056736250266e-05 0.0
852 1 -4.97513521057934e-05 1.69159089500708e-05 1.57208861939588e-05 0.0
853 1 -5.29454580993392e-05 1.89697465244702e-05 9.59286483977201e-06 0.0
854 1 -5.22757443974039e-05 1.75789373756824e-05 2.06716725733115e-05 0.0
855 1 -5.56460570639566e-05 1.65281165524855e-05 2.92461569520225e-05 0.0
856 1 -5.60443320739444e-05 2.33998200013746e-05 2.31620652423033e-05 0.0
857 1 -5.35331150321311e-05 2.10908122666725e-05 -3.54408365320012e-06 0.0
858 1 -5.5375841725231e-05 2.97920261834836e-05 -1.646059929361e-05 0.0
859 1 -5.89955803032963e-05 2.59456013789935e-05 -8.44673154301036e-06 0.0
860 1 -5.95366503432379e-05 2.49114476678779e-05 7.73350121210365e-06 0.0
861 1 -3.19662494819368e-05 -1.69962478496575e-05 2.78844258943088e-06 0.0
862 1 -2.63821263103212e-05 -2.22648449779641e-05 1.3974305226757e-05 0.0
863 1 -2.66855344308324e-05 -1.98206318160185e-05 8.27672998706578e-06 0.0
864 1 -3.31457644253825e-05 -1.34444691203321e-05 1.85669430293522e-05 0.0
865 1 -3.12570062518396e-05 -1.55410785792835e-05 1.12047650508796e-05 0.0
866 1 -3.54020505941698e-05 -1.05681593200333e-05 1.18494190131861e-05 0.0
867 1 -2.89082859058586e-05 -1.77428400249026e-05 2.42143277410782e-05 0.0
868 1 -1.81897989809701e-05 -1.99688456932422e-05 1.08698567745306e-05 0.0
869 1 -8.87220767209963e-06 -2.86664340737615e-05 3.59484175074654e-05 0.0
870 1 -3.13429735282511e-06 -3.20316878889158e-05 3.51189722485061e-05 0.0
871 1 -1.69321285785011e-05 -2.38146756525457e-05 1.49091466577668e-05 0.0
872 1 -1.62210704618614e-05 -2.73316861046586e-05 2.10785379930903e-05 0.0
873 1 -1.65049294751693e-05 -2.76381379395481e-05 2.75941441131607e-05 0.0
874 1 -1.01331754996459e-05 -2.79043167786315e-05 2.89602512692963e-05 0.0
875 1 -2.56222357126507e-05 -1.83633790847849e-05 4.00509770075266e-05 0.0
876 1 -2.69983058022157e-05 -1.49434817795514e-05 4.75646156145076e-05 0.0
877 1 -4.01449308599986e-05 -5.63974451486258e-06 3.50145476452741e-05 0.0
878 1 -2.5337923880481e-05 -7.04428974416438e-06 5.94421365314809e-05 0.0
879 1 -3.37194322735757e-05 -1.29448661202047e-05 4.38365387315199e-05 0.0
880 1 -2.70688336763997e-05 -9.92970713043995e-06 5.06058365664644e-05 0.0
881 1 -3.42055691121772e-05 -8.18310170193731e-06 3.61956690540275e-05 0.0
882 1 -4.16104885565346e-05 -8.74977211157035e-06 4.91630830001749e-05 0.0
883 1 -3.3576564529289e-05 -8.03471670296293e-06 5.50732025754234e-05 0.0
884 1 -3.9560525290346e-05 -2.74211515270035e-06 4.21072062137735e-05 0.0
885 1 -5.08156782324981e-05 6.40827449758687e-06 2.79060896793785e-05 0.0
886 1 -4.61789614492536e-05 4.27590537202768e-06 3.18363564010835e-05 0.0
887 1 -3.9188016947434e-05 -5.92438509014963e-06 2.88413327962553e-05 0.0
888 1 -3.205674001474e-05 -8.53884414864604e-06 2.7433355730776e-05 0.0
889 1 -3.68975756217329e-21 -2.00861046343715e-05 6.1818673559185e-05 0.0
890 1 7.04428974416437e-06 -2.5337923880481e-05 5.94421365314809e-05 0.0
891 1 -1.75060634384784e-05 -1.44201284306214e-05 6.09146750703995e-05 0.0
892 1 -8.0905506073769e-06 -1.77011888238236e-05 6.20178273167709e-05 0.0
893 1 -1.53622798345569e-05 -1.90569282060254e-05 5.041918601499e-05 0.0
894 1 -8.47994890351254e-06 -1.90016773170349e-05 5.34374066054664e-05 0.0
895 1 -2.60462431781772e-06 -1.56200269596006e-05 5.66874367074055e-05 0.0
896 1 2.52994419603312e-06 -1.96032400678184e-05 5.59149434837237e-05 0.0
897 1 1.04373544560666e-05 -3.8210017768525e-05 2.09559307489636e-05 0.0
898 1 -1.90509001424923e-06 -3.75713872964393e-05 3.08024961130846e-05 0.0
899 1 3.30810664057349e-06 -3.92503860692571e-05 2.42763389463271e-05 0.0
900 1 -5.60211688270075e-06 -3.18957542044423e-05 2.83726090346704e-05 0.0
901 1 4.22608459657392e-06 -3.58161601618367e-05 3.23921517399742e-05 0.0
902 1 2.12163505289858e-06 -3.6843021253921e-05 1.73371763575136e-05 0.0
903 1 -2.32252577182745e-06 -3.35467032619357e-05 2.17669882943673e-05 0.0
904 1 5.00275920102982e-06 -3.81359285210672e-05 8.30005270586849e-06 0.0
905 1 9.26692964990166e-06 -3.59748331953236e-05 1.82255773565233e-06 0.0
906 1 5.92794225817734e-06 -3.1554326293764e-05 4.57681733439668e-05 0.0
907 1 4.97949294238051e-06 -3.1982388501834e-05 3.7799815367118e-05 0.0
908 1 -9.30279656911145e-06 -2.83790160788418e-05 2.23287621912223e-05 0.0
909 1 -1.22687288607496e-06 -2.74906952019497e-05 2.26745954332211e-05 0.0
910 1 3.04039100427168e-05 -4.18196708850719e-05 1.70329409142957e-05 0.0
911 1 2.25139149919275e-05 -3.73653636895183e-05 3.47578901752995e-05 0.0
912 1 2.67098851055629e-05 -3.8278435955482e-05 2.79686712809782e-05 0.0
913 1 2.0072956841031e-05 -3.8543815243005e-05 2.65965354168016e-05 0.0
914 1 1.16117510518597e-05 -3.69009966677983e-05 2.78082662507237e-05 0.0
915 1 2.30527982519844e-05 -3.62771493039517e-05 2.05153136027794e-05 0.0
916 1 1.0615454129112e-05 -3.56745040865786e-05 1.51459501577412e-05 0.0
917 1 1.55438520277061e-05 -3.38321619811929e-05 2.13138895956958e-05 0.0
918 1 -7.59204060953664e-06 -2.20570359703255e-05 4.51824010474118e-05 0.0
919 1 -4.34016386527556e-05 -4.14833670091814e-06 1.36726111876996e-05 0.0
920 1 -4.32746623910457e-05 -3.02104436172417e-07 2.43272251758374e-05 0.0
921 1 -3.96845105004809e-05 -7.21873308186026e-06 2.11810574308881e-05 0.0
922 1 -3.71850522601843e-05 -6.58419087433869e-06 1.44091560437682e-05 0.0
923 1 -4.97909477751865e-05 1.29464669977719e-05 2.12831131696115e-05 0.0
924 1 -4.62876096746169e-05 5.79185589220647e-06 1.9848716294705e-05 0.0
925 1 -4.64506665576065e-05 1.23638961827549e-05 -1.17855317216467e-05 0.0
926 1 -4.38439413759624e-05 8.30566698780662e-06 -1.58978995234399e-05 0.0
927 1 -4.76539996118442e-05 1.64055291464953e-05 3.67030927182387e-07 0.0
928 1 -4.7084555596556e-05 1.91016262139481e-05 -7.71721550881742e-06 0.0
929 1 -1.31907589639859e-05 -2.65418499910632e-05 2.59424943707132e-06 0.0
930 1 -1.10251259704224e-05 -3.1224193918739e-05 -4.30979637720694e-06 0.0
931 1 -4.26111855062683e-06 -3.15261216927135e-05 -6.163394324189e-06 0.0
932 1 1.3722570668055e-06 -3.14640095822167e-05 -9.968908782917e-06 0.0
933 1 -3.82060413990107e-05 4.67889063073897e-21 5.25861046343716e-05 0.0
934 1 -4.17793309816116e-05 9.15986482482074e-06 4.89447073657608e-05 0.0
935 1 -4.35424343761996e-05 1.25776911957958e-05 -5.73650968772613e-06 0.0
936 1 -3.27793805352913e-05 -1.04549434724948e-05 5.03320948063579e-06 0.0
937 1 -9.42081206424538e-06 -2.1409349575259e-05 3.63081856571603e-05 0.0
938 1 -1.37724019753508e-05 -1.72868295857355e-05 4.02673184291571e-05 0.0
939 1 -2.96162505123949e-05 -1.53994697129439e-05 3.43720206778562e-05 0.0
940 1 -2.2384448588783e-05 -2.13476318763934e-05 3.04770225006024e-05 0.0
941 1 -1.9424581363766e-05 -1.65686810508282e-05 3.66195462003482e-05 0.0
942 1 -1.55621494978963e-05 -2.29571670005838e-05 3.35426398966697e-05 0.0
943 1 -2.02752542273884e-05 -2.02120233636006e-05 1.99335867716697e-05 0.0
944 1 -2.40397932355116e-05 -1.32377029443017e-05 2.92025904126527e-05 0.0
945 1 -2.74481668204099e-05 -1.01077853718215e-05 2.29552883232372e-05 0.0
946 1 -2.6353953941631e-05 -6.61398307424188e-06 3.11539700033048e-05 0.0
947 1 -1.643746572368e-05 -1.95088389675521e-05 -5.7633070058386e-06 0.0
948 1 -2.95142784068233e-05 -1.22613903405577e-05 -3.33915401484529e-06 0.0
949 1 -2.29493621252183e-05 -1.5867287709993e-05 -5.31873677915405e-06 0.0
950 1 -1.84442065592518e-05 -1.84851651281972e-05 2.59127880682081e-06 0.0
951 1 -2.52840906183896e-05 -1.31614759189845e-05 1.10936201818869e-06 0.0
952 1 -2.34919369829023e-05 -1.53963248732139e-05 6.20455822236867e-06 0.0
953 1 -4.36120535325151e-05 1.14510636534124e-05 3.18664458616716e-06 0.0
954 1 -4.09474249245316e-05 9.21201509518847e-06 -2.33050093228826e-06 0.0
955 1 -4.01335431113579e-05 3.83389615375468e-06 1.90113468745979e-06 0.0
956 1 -3.90624816261302e-05 -1.68904722653467e-06 7.6799183297801e-06 0.0
957 1 -3.28476212802342e-05 -3.79584037790522e-06 8.88836056543721e-06 0.0
958 1 -3.34223898568063e-05 -3.41469444216598e-06 2.19637402548858e-05 0.0
959 1 -4.18397244231491e-05 6.95576572653688e-06 4.16811960935644e-05 0.0
960 1 -4.09681034989177e-05 3.63548994904056e-06 3.53112084701579e-05 0.0
961 1 -4.56503733366286e-05 1.14502930434712e-05 3.38813792007535e-05 0.0
962 1 -4.56486298075855e-05 1.21653383412314e-05 2.65576585965657e-05 0.0
963 1 -5.04062057481203e-05 1.73566295811869e-05 3.7188194788933e-05 0.0
964 1 -1.81946653368189e-05 -1.00649701445906e-05 5.30782092266943e-05 0.0
965 1 -2.25326209515994e-05 -8.23800023761343e-06 4.81943400458569e-05 0.0
966 1 -1.84278962982111e-05 -1.15564852539649e-05 4.42408736298979e-05 0.0
967 1 -2.95093824830705e-05 3.61385708027073e-21 5.79154240722439e-05 0.0
968 1 -3.09365447816365e-05 -2.14160861305117e-06 -3.02829649184075e-05 0.0
969 1 -3.41829085839507e-05 -4.78038278997487e-06 1.73880591716976e-06 0.0
970 1 -3.29228500680241e-05 -5.83624597635139e-06 -4.56106982543209e-06 0.0
971 1 -3.46792237495139e-05 1.10751021674912e-06 -3.80668942306729e-06 0.0
972 1 -3.84644858492191e-05 6.33445107163421e-06 -7.85234566449108e-06 0.0
973 1 1.71318615548728e-05 -1.67711722108462e-05 -6.04171093510672e-05 0.0
974 1 2.08230206657336e-05 -1.96710217954586e-05 -5.01527108818801e-05 0.0
975 1 1.60978419247471e-05 -1.48211223794729e-05 -4.9797422580554e-05 0.0
976 1 1.35605541286752e-05 -2.81792223408018e-05 -3.00244508668355e-05 0.0
977 1 6.64275455566162e-06 -2.70216268506095e-05 -3.32953299981906e-05 0.0
978 1 4.16418918706366e-06 -2.24455711925364e-05 -2.86200850860835e-05 0.0
979 1 1.96956415730312e-05 -2.43927473720622e-05 -3.88933873302941e-05 0.0
980 1 -8.1920350170684e-06 -1.96961096413614e-05 -3.78620651915233e-05 0.0
981 1 -8.9670023933138e-07 -2.30549681163861e-05 -4.19408332854941e-05 0.0
982 1 -2.3224697592515e-06 -1.80607457882239e-05 -4.47597037164625e-05 0.0
983 1 9.52151770740852e-06 -2.30312472979612e-05 -3.8498631465873e-05 0.0
984 1 1.41507936347032e-05 -1.88349577666631e-05 -4.47851557259321e-05 0.0
985 1 -1.67329771500055e-05 4.93641185074158e-06 -5.51012023082335e-05 0.0
986 1 -1.82584001819259e-05 1.26863495133207e-05 -5.60962852869473e-05 0.0
987 1 -1.71892131984816e-05 5.74009106037003e-06 -6.24226105208345e-05 0.0
988 1 -1.64883240345337e-05 1.32722526198277e-05 -6.14571597206354e-05 0.0
989 1 3.1856017873463e-06 -1.24335527854897e-05 -5.65453578170986e-05 0.0
990 1 7.1900316176804e-06 -7.19003161768041e-06 -6.41997421386839e-05 0.0
991 1 3.9801020972289e-21 0 -6.5e-05 0.0
992 1 -7.19003161768039e-06 7.1900316176804e-06 -6.41997421386839e-05 0.0
993 1 3.91411102710907e-08 -6.64264223856748e-06 -5.75703235420536e-05 0.0
994 1 -4.8980712276633e-06 -1.63476671644486e-06 -5.86857781055645e-05 0.0
995 1 -9.19156328807988e-06 -1.16050049226163e-05 -4.94313376509454e-05 0.0
996 1 -1.9831731895217e-05 -5.8864154307975e-06 -4.15828310934093e-05 0.0
997 1 -1.63643787688936e-05 -3.56953577887026e-06 -4.81481885194873e-05 0.0
998 1 -6.58983032769791e-06 -4.58149009827039e-06 -5.20609882076996e-05 0.0
999 1 -1.3973676550995e-05 -8.48903295645318e-06 -4.12206804297025e-05 0.0
1000 1 -1.05268119592944e-05 -5.51028242361944e-06 -4.65987196322124e-05 0.0
1001 1 -1.87730036340574e-05 -1.09438076038419e-05 -3.49801424050051e-05 0.0
1002 1 -1.65587453658318e-05 -1.50302716557009e-05 -2.86487423426323e-05 0.0
1003 1 -9.056882705652e-06 -1.59354266820501e-05 -2.76228677906424e-05 0.0
1004 1 -2.34400427332467e-05 -5.06011750832421e-06 -3.35575435231597e-05 0.0
1005 1 -2.52499119926032e-05 -4.79599772817107e-06 -2.40811790316842e-05 0.0
1006 1 4.11352705706043e-05 -3.53470680844882e-05 -1.24488807370667e-05 0.0
1007 1 4.52006508503062e-05 -3.28241115790081e-05 -3.32337006930848e-05 0.0
1008 1 5.00550801087142e-05 -3.11316759361228e-05 -2.73917452660182e-05 0.0
1009 1 5.17180795798882e-05 -3.27720716097094e-05 -2.18227305114742e-05 0.0
1010 1 -9.84323967280995e-06 2.80055074923509e-06 -5.64742250326208e-05 0.0
1011 1 -1.20734140564692e-05 3.86975907177755e-07 -5.11512712303372e-05 0.0
1012 1 1.12551685417534e-05 -1.11166066323381e-05 -5.49798840535814e-05 0.0
1013 1 -1.03467363516234e-06 -1.09848583832976e-05 -4.96416726673707e-05 0.0
1014 1 5.88741432972262e-06 -7.73864494663068e-06 -5.22586257636254e-05 0.0
1015 1 4.92775640399493e-06 -1.74977771881503e-05 -4.42252310033608e-05 0.0
1016 1 8.00388978175517e-06 -1.38296348044798e-05 -4.95653277455065e-05 0.0
1017 1 -1.10451541102195e-05 -1.24506544061208e-05 -3.46236223542164e-05 0.0
1018 1 -7.07938563762319e-06 -1.20766965519588e-05 -4.19606515558225e-05 0.0
1019 1 -2.67575357116243e-07 -2.12710676807265e-05 -3.46103995134789e-05 0.0
1020 1 -3.93921827452582e-06 -1.40394342593804e-05 -3.27865166878004e-05 0.0
1021 1 2.60902046019265e-05 -2.54544776291352e-05 -4.45919375276498e-05 0.0
1022 1 3.2833225931853e-05 -2.5670090632914e-05 -4.98801134903067e-05 0.0
1023 1 2.82543452245913e-05 -1.95250643712579e-05 -4.82445642972224e-05 0.0
1024 1 3.86647636424766e-05 -2.56918020550808e-05 -4.54968939558951e-05 0.0
1025 1 1.42405840685961e-05 -8.03245627412705e-06 -6.29101375899742e-05 0.0
1026 1 2.75816887307605e-05 -2.00555878184333e-05 -5.53355567787706e-05 0.0
1027 1 -5.95875276087847e-06 -1.75535037083667e-05 -2.31119919391781e-05 0.0
1028 1 -8.07129790908364e-07 -1.86796744255836e-05 -2.66491932956373e-05 0.0
1029 1 -2.11958938175351e-06 -2.54154950557533e-05 -1.05398468602068e-05 0.0
1030 1 -9.09494920496114e-06 -2.28705045385564e-05 -7.1605828093901e-06 0.0
1031 1 -5.85153541994845e-06 -2.14335299250112e-05 -1.32707314553238e-05 0.0
1032 1 -1.24876207765418e-05 -2.01030619451544e-05 -1.47152218237633e-06 0.0
1033 1 -5.15059743619025e-06 -3.16532808532498e-05 1.16007093850178e-06 0.0
1034 1 -1.12216571249063e-05 -2.56621929846346e-05 1.27598431152655e-05 0.0
1035 1 -4.46194425848376e-06 -3.05475861998094e-05 1.47876752365326e-05 0.0
1036 1 -3.20955572628641e-07 -3.17790833898924e-05 6.53485457893022e-06 0.0
1037 1 -6.34980500778439e-06 -2.59797680451617e-05 6.9476547308618e-06 0.0
1038 1 4.06581030748956e-06 -3.23025807800144e-05 1.3488675309812e-05 0.0
1039 1 2.5223533908409e-06 -2.80358399797603e-05 -1.72770592288626e-05 0.0
1040 1 -1.63194156377636e-06 -2.10729394143528e-05 -1.81705657633814e-05 0.0
1041 1 2.61464583148655e-06 -2.06131330825385e-05 -2.23955592554691e-05 0.0
1042 1 4.15089678512151e-06 -3.27175636881357e-05 -2.50183153584739e-06 0.0
1043 1 9.71064591108334e-06 -3.32040112009027e-05 -6.85618720357264e-06 0.0
1044 1 5.89200199276414e-06 -3.03225753064209e-05 3.51143213982156e-06 0.0
1045 1 1.71180247106203e-05 -3.01898893046197e-05 -2.09490658152319e-05 0.0
1046 1 8.94306325015107e-06 -2.3213971465161e-05 -2.42467975043521e-05 0.0
1047 1 7.76773977611485e-06 -2.60398016748936e-05 -9.99589645884131e-06 0.0
1048 1 1.09258229228852e-05 -2.56102893250968e-05 -1.70240341644331e-05 0.0
1049 1 3.78544096070721e-05 -2.82533452262714e-05 -3.22642484386225e-05 0.0
1050 1 3.38527466325503e-05 -2.55824272387518e-05 -3.98437719421678e-05 0.0
1051 1 4.44680125929504e-05 -2.58229524928507e-05 -3.9758910706723e-05 0.0
1052 1 2.87981598530426e-05 -2.38168726787904e-05 -3.43260148730795e-05 0.0
1053 1 3.67560790351812e-05 -1.81133376035971e-05 -5.04568890719357e-05 0.0
1054 1 4.90122771168383e-05 -4.18323173700569e-05 8.53545050205809e-06 0.0
1055 1 4.5435139038366e-05 -3.91436579620101e-05 2.50683502033442e-05 0.0
1056 1 2.94353640388548e-05 -3.95516721734526e-05 2.39214830546812e-06 0.0
1057 1 2.53746451141384e-05 -3.69990556549293e-05 1.1349572537562e-05 0.0
1058 1 1.53951268482053e-05 -3.70427703208203e-05 8.34119970487543e-06 0.0
1059 1 1.71456091077178e-05 -3.5955813063249e-05 2.1603957355189e-06 0.0
1060 1 1.90183787932291e-05 -3.18692983664326e-05 1.3530936340795e-05 0.0
1061 1 2.36310171446805e-05 -3.35106724059765e-05 4.28299908030198e-06 0.0
1062 1 1.64625352321637e-05 -2.63876831607306e-05 -1.34722403314163e-05 0.0
1063 1 2.110876215396e-05 -2.84323906988091e-05 -1.45021536062842e-05 0.0
1064 1 2.33622588424472e-05 -3.06072066527139e-05 -8.69587712669384e-06 0.0
1065 1 2.08960942637244e-05 -3.11350158296728e-05 -1.4118818661958e-06 0.0
1066 1 1.54122698577038e-05 -2.8362164453156e-05 -7.07383389012942e-06 0.0
1067 1 1.34170134214454e-05 -3.0290059879119e-05 1.74412357383806e-06 0.0
1068 1 4.65493164722189e-05 -3.56511387598064e-05 -6.22976039784098e-06 0.0
1069 1 2.92728318780351e-05 -3.36530011556611e-05 -4.02460048602758e-06 0.0
1070 1 3.37178644448101e-05 -3.09471845513509e-05 -1.13278289339814e-05 0.0
1071 1 3.66206270987961e-05 -3.44218193332381e-05 -4.44579477543262e-06 0.0
1072 1 3.65588655423931e-05 -3.38230853404817e-05 2.80882331967265e-06 0.0
1073 1 2.71642604546868e-05 -3.03166130002582e-05 -1.65272752603509e-05 0.0
1074 1 3.1527242282685e-05 -3.01995325663069e-05 -2.1290553507127e-05 0.0
1075 1 2.91498073902706e-05 -2.70252204882882e-05 -2.84115372079553e-05 0.0
1076 1 2.27880574098419e-05 -2.59604861149487e-05 -2.50147912755743e-05 0.0
1077 1 1.55874425530333e-05 -2.18008138805708e-05 -2.91385081254278e-05 0.0
1078 1 2.27936128584238e-05 -2.11983566084491e-05 -3.17748003619441e-05 0.0
1079 1 3.79566534040606e-05 -3.03043785278394e-05 -2.20175415998101e-05 0.0
1080 1 3.72567169718335e-05 -2.93985178252042e-05 -1.71384335012439e-05 0.0
1081 1 3.44031686432157e-05 -2.44418383721754e-05 -2.77733155467131e-05 0.0
1082 1 4.28313041984313e-05 -2.7092847054852e-05 -2.73550415034962e-05 0.0
1083 1 2.28404080494342e-05 -2.32322802754246e-05 -1.67851604711358e-05 0.0
1084 1 -2.10074464507045e-05 -3.24650686641242e-06 5.43608683068208e-05 0.0
1085 1 -2.00861046343716e-05 2.45983837478219e-21 6.1818673559185e-05 0.0
1086 1 3.43178080556228e-05 -3.3855900016243e-05 1.5040276088505e-05 0.0
1087 1 4.10626561288703e-05 -3.66398560738833e-05 1.19374897349971e-05 0.0
1088 1 4.2133099093042e-05 -3.73479920207209e-05 1.89499953699543e-05 0.0
1089 1 5.07207785022408e-05 -3.69151978934523e-05 1.70197177595248e-05 0.0
1090 1 3.19746180762837e-05 -3.54924158122094e-05 2.28555228478223e-05 0.0
1091 1 4.59233511373749e-05 -3.30481803110579e-05 3.19978686546647e-05 0.0
1092 1 4.01289923147868e-05 -3.40821613636707e-05 2.66870800711649e-05 0.0
1093 1 4.38676549785527e-05 -3.58891781379329e-05 -3.21978050936899e-07 0.0
1094 1 4.51409615760347e-05 -3.3414078206451e-05 6.71677433222408e-06 0.0
1095 1 5.55098921112022e-05 -3.0238337412282e-05 -1.51424842196938e-05 0.0
1096 1 5.25861046343716e-05 -3.82060413990107e-05 0 0.0
1097 1 5.44599937234039e-05 -3.4547603102515e-05 -8.09766654771019e-06 0.0
1098 1 4.4424351571573e-05 -2.86645181221377e-05 -2.00181992450895e-05 0.0
1099 1 5.05246796718078e-05 -2.5959573505696e-05 -1.74187120467169e-05 0.0
1100 1 4.68175891619223e-05 -2.89102003467214e-05 -1.0055833818638e-05 0.0
1101 1 4.10519683071792e-05 -3.16112511307525e-05 -6.7532140507188e-06 0.0
1102 1 5.04701215408289e-05 -2.9422770848349e-05 -3.64563406056969e-06 0.0
1103 1 5.08528003070516e-05 -2.3176503672365e-05 -9.43748615546376e-06 0.0
1104 1 4.77804676442792e-05 -2.45450673128911e-05 -3.59377257002008e-06 0.0
1105 1 -8.05390838340202e-07 -2.53059337160131e-05 3.9515817571891e-05 0.0
1106 1 5.0248557658678e-07 -2.08293762087689e-05 4.86762176321549e-05 0.0
1107 1 7.54821367231235e-06 -1.90940437099716e-05 5.23736768124102e-05 0.0
1108 1 1.66128045637284e-05 -3.47790250934198e-05 3.46197413521221e-05 0.0
1109 1 1.94001221324801e-05 -3.47123210428641e-05 4.17587570603011e-05 0.0
1110 1 2.60865514920674e-05 -3.67726232893949e-05 4.68216403777993e-05 0.0
1111 1 2.26450490920726e-05 -3.13172074367976e-05 5.22631253368779e-05 0.0
1112 1 1.23627090091127e-05 -3.04251942049219e-05 4.03179645830903e-05 0.0
1113 1 8.73996161296999e-06 -2.38946338609878e-05 4.54522185877704e-05 0.0
1114 1 1.49866608909601e-05 -2.87052233809683e-05 4.77966623449587e-05 0.0
1115 1 1.30169096150693e-05 -2.23425648715209e-05 5.22312603484627e-05 0.0
1116 1 1.56083540468411e-05 -2.72706078569716e-05 5.69007313754378e-05 0.0
1117 1 3.33395773800973e-05 -3.57252132535485e-05 3.25642473362213e-05 0.0
1118 1 2.7473713419899e-05 -3.47096901096266e-05 3.85567774607281e-05 0.0
1119 1 3.96682392735781e-05 -3.34407691947754e-05 3.91554051006488e-05 0.0
1120 1 3.21648930998668e-05 -3.20608143893638e-05 9.0647600170629e-06 0.0
1121 1 3.84843365062502e-05 -2.96092472947937e-05 9.18848043342238e-06 0.0
1122 1 3.883715755897e-05 -3.00184927867805e-05 3.32562569049956e-05 0.0
1123 1 3.94977248603937e-05 -3.11367545456367e-05 2.07974985898194e-05 0.0
1124 1 1.03405108386108e-05 -3.24644979343734e-05 3.37393747189731e-05 0.0
1125 1 2.03711119311494e-06 -2.78859056938433e-05 3.12967099134034e-05 0.0
1126 1 2.80680421427985e-05 -3.15103529517823e-05 2.48573575883899e-05 0.0
1127 1 2.73842671119051e-05 -3.17075294239808e-05 3.17906405150234e-05 0.0
1128 1 2.31843166129822e-05 -3.07001665749554e-05 3.6199963057207e-05 0.0
1129 1 3.42836747649361e-05 -3.30274823823006e-05 4.42585025966639e-05 0.0
1130 1 -1.30139202871832e-05 -5.19251711633167e-06 5.69557506101986e-05 0.0
1131 1 -1.0168240227615e-05 1.245250284771e-21 6.41997421386839e-05 0.0
1132 1 -7.1900316176804e-06 -7.19003161768039e-06 6.41997421386839e-05 0.0
1133 1 -1.86787542715651e-21 -1.0168240227615e-05 6.41997421386839e-05 0.0
1134 1 3.90477502755965e-05 -2.54622131240393e-05 3.67906362570624e-05 0.0
1135 1 4.55608989631399e-05 -2.59701957119793e-05 3.84025184115839e-05 0.0
1136 1 3.90144826389049e-05 -2.62776074459844e-05 4.48593077446959e-05 0.0
1137 1 3.06213215948683e-05 -2.72658483011765e-05 5.04371706204946e-05 0.0
1138 1 2.1169086648254e-05 -2.11787746760632e-05 5.76916742147362e-05 0.0
1139 1 2.38833719004613e-05 -2.55748937155135e-05 5.47769053352272e-05 0.0
1140 1 -1.66620948759522e-05 -3.27320548077506e-06 -3.35972080614973e-05 0.0
1141 1 -2.37733468104675e-05 -9.66272182914204e-06 -1.03447759995255e-05 0.0
1142 1 -2.62394201850249e-05 -4.43046824279613e-06 -7.82392917432685e-06 0.0
1143 1 -1.96217576553103e-05 -8.40896734918817e-06 -2.7116523921225e-05 0.0
1144 1 -1.69159643618325e-05 -1.25800902405934e-05 -1.15754358505415e-05 0.0
1145 1 -1.09635240056011e-05 -1.71155935017441e-05 -1.87877636581996e-05 0.0
1146 1 -1.64781627617859e-05 -1.22712497685005e-05 -2.09559053992869e-05 0.0
1147 1 -2.01612675102547e-05 -6.87710107952091e-06 -1.89056615053731e-05 0.0
1148 1 -9.63664588919904e-06 -1.51117169502191e-05 -1.24973798683452e-05 0.0
1149 1 -4.51461191378585e-05 1.66881130120001e-05 2.29133042810174e-05 0.0
1150 1 -4.39477477300549e-05 5.09256197784812e-06 1.07459965270483e-05 0.0
1151 1 -4.42124903203222e-05 1.32644485543561e-05 1.22929057907492e-05 0.0
1152 1 -4.52201395312429e-05 1.8547138089155e-05 9.28873559815601e-06 0.0
1153 1 -4.73473914452402e-05 2.29051329927561e-05 -2.10825758430199e-06 0.0
1154 1 -4.08227105002724e-05 1.70684033794179e-05 -3.70480828572262e-05 0.0
1155 1 -2.77277547716753e-05 -2.20472445312971e-06 -1.71708887526329e-05 0.0
1156 1 -3.07947052527643e-05 -3.46457481267097e-07 -1.15028511690494e-05 0.0
1157 1 -3.54160462293877e-05 4.67387366028148e-06 -1.54672854023426e-05 0.0
1158 1 -4.29352214393286e-05 1.33540902035988e-05 -2.33255459001026e-05 0.0
1159 1 -3.99569470055359e-05 6.33661447405402e-06 -2.09138488147504e-05 0.0
1160 1 -3.59461267924134e-05 5.37943656577781e-06 -2.78479871389419e-05 0.0
1161 1 -3.59392735457737e-05 1.67889844171954e-05 -5.14927045244394e-05 0.0
1162 1 -3.06776624356561e-05 2.25451590679494e-05 -5.26839333201764e-05 0.0
1163 1 -3.62203109193572e-05 8.64854556097311e-06 -3.58291809785033e-05 0.0
1164 1 -3.30365405862097e-05 2.06497936143608e-06 -3.59283680523484e-05 0.0
1165 1 -3.3697473082154e-05 1.92976082694261e-05 -4.38386415273431e-05 0.0
1166 1 -2.17040397875486e-05 -3.56972186095917e-07 -4.35606151160407e-05 0.0
1167 1 -2.98733220280518e-05 1.17810424716345e-05 -4.65719504902995e-05 0.0
1168 1 -2.67588849990303e-05 3.60268487321941e-06 -4.94194427407122e-05 0.0
1169 1 -2.91885964793845e-05 6.52789557698248e-06 -4.10261181551036e-05 0.0
1170 1 -2.61340782044896e-05 2.62033168230374e-06 -3.59114040976498e-05 0.0
1171 1 -1.725464314856e-05 4.20846226304727e-06 -4.72786768990855e-05 0.0
1172 1 -2.8974448883637e-05 2.04824525035207e-06 -2.37334365637214e-05 0.0
1173 1 -3.22031261554501e-05 6.30881297965134e-06 -2.11874762038266e-05 0.0
1174 1 -3.34333136189141e-05 1.57801890090734e-05 -3.79042642037759e-05 0.0
1175 1 -1.31490146253236e-05 8.10895139668764e-06 -5.03790841379275e-05 0.0
1176 1 -2.16894508684254e-05 1.03553694485157e-05 -5.04637257935015e-05 0.0
1177 1 -2.36552893122676e-05 1.72450527934818e-05 -5.17026710246834e-05 0.0
1178 1 -4.93555428990977e-05 2.72547444151414e-05 -8.2606427528707e-06 0.0
1179 1 -4.1376796166639e-05 2.50806383342498e-05 -3.22014546703084e-05 0.0
1180 1 -3.53533691071474e-05 1.3882586967603e-05 -2.90871542782117e-05 0.0
1181 1 -3.96247217586896e-05 1.96392851664999e-05 -2.87861771872149e-05 0.0
1182 1 -4.58142516327033e-05 1.69961869915256e-05 -1.6189395346151e-05 0.0
1183 1 -4.53722724155236e-05 2.2594823368028e-05 -2.33919879113959e-05 0.0
1184 1 -4.34686379146647e-05 1.92580329623962e-05 -1.05035259349498e-05 0.0
1185 1 -3.80617246276993e-05 1.78363105392802e-05 -2.08788777862378e-05 0.0
1186 1 -3.75016517327788e-05 1.1879012217654e-05 -1.82321520368646e-05 0.0
1187 1 -4.63247180082568e-05 2.65455311089654e-05 -1.58107263471371e-05 0.0
1188 1 -4.37005549567718e-05 2.58471216728788e-05 -9.13701341156139e-06 0.0
1189 1 -4.24420664365423e-05 3.0904423409127e-05 -2.45651081281812e-05 0.0
1190 1 -3.67669678499539e-05 2.37468932184203e-05 -3.86639054795391e-05 0.0
1191 1 -3.64460357467827e-05 2.6232608554227e-05 -4.69950713031158e-05 0.0
1192 1 -4.51651967511742e-05 3.27415667712623e-05 -3.3363075514567e-05 0.0
1193 1 -3.88412679353698e-05 3.3111490399828e-05 -4.02490386055979e-05 0.0
1194 1 -2.48357880217581e-05 2.36931873037975e-05 -5.51979755853913e-05 0.0
1195 1 -1.39082848988767e-05 2.11199964211078e-05 -5.98790895250092e-05 0.0
1196 1 -2.04071282758962e-05 2.09336281217508e-05 -5.80545633795601e-05 0.0
1197 1 -1.59717513313399e-05 1.5611344933655e-05 -5.07982618463645e-05 0.0
1198 1 -1.89302002190429e-05 2.14317831505634e-05 -5.1451438915771e-05 0.0
1199 1 -2.70236164325149e-05 3.07167991221472e-05 -5.05094288880598e-05 0.0
1200 1 -5.79154240722439e-05 2.95093824830705e-05 0 0.0
1201 1 -4.53795122628081e-05 3.47138221752496e-05 -1.82510944217542e-05 0.0
1202 1 -5.01663853995776e-05 3.7555287671089e-05 -1.72607689250159e-05 0.0
1203 1 -4.51119271339576e-05 3.90385791211035e-05 -2.58051035740188e-05 0.0
1204 1 -4.41621680380803e-05 1.77041466624038e-05 4.42861841337957e-05 0.0
1205 1 -4.3879621504914e-05 1.81549881653765e-05 1.78231225474294e-05 0.0
1206 1 -5.60236129671833e-05 2.86604503640635e-05 1.62767740978456e-05 0.0
1207 1 -4.90671027853704e-05 2.44883487325112e-05 3.89175034284349e-06 0.0
1208 1 -4.44731713010297e-05 2.73341956743453e-05 -2.26913641127138e-06 0.0
1209 1 -4.79253287506393e-05 2.29256111580611e-05 1.85983770307881e-05 0.0
1210 1 -4.91408523414701e-05 2.81496230544304e-05 1.246530369121e-05 0.0
1211 1 -4.82417566748812e-05 1.9626125165031e-05 2.7139412843964e-05 0.0
1212 1 -5.13506273959661e-05 2.48331308561074e-05 3.11677506073843e-05 0.0
1213 1 -5.13777150110073e-05 3.15601465404103e-05 2.42752456340927e-05 0.0
1214 1 -4.99574115450872e-05 3.00982380616596e-05 -2.47788624963602e-06 0.0
1215 1 -4.65796683736267e-05 3.3174962324734e-05 -1.07141700763819e-05 0.0
1216 1 -5.4333330878242e-05 3.46594792316094e-05 -8.46224881867155e-06 0.0
1217 1 -5.49048763291537e-05 3.36457514872309e-05 8.8553916988372e-06 0.0
1218 1 -4.53521761733671e-05 2.56641148305264e-05 3.88527132425192e-05 0.0
1219 1 -2.7132241718522e-05 -1.01727536771056e-05 8.3031861583285e-06 0.0
1220 1 -2.56919228499765e-05 -1.45275220220229e-05 1.44922809389241e-05 0.0
1221 1 -2.92157641035798e-05 -6.02367340586604e-06 1.53329904657059e-05 0.0
1222 1 -2.68136560185052e-05 -3.48168661507027e-06 2.28818684860198e-05 0.0
1223 1 -1.00496191617787e-05 -1.82094619267591e-05 6.58311216578103e-06 0.0
1224 1 -2.18946132982395e-05 -1.10923139833027e-05 2.0583986086765e-05 0.0
1225 1 -1.74585156610927e-05 -1.36660388928812e-05 1.17842138489521e-05 0.0
1226 1 -9.35170953721064e-06 -1.84192798680737e-05 1.4729821813096e-05 0.0
1227 1 -1.41826496542423e-05 -1.57685378597911e-05 1.75711531927314e-05 0.0
1228 1 -5.45020974493598e-06 -2.37838334002701e-05 3.03584487912077e-05 0.0
1229 1 -9.39266794944494e-06 -2.01560198974761e-05 2.11164881227735e-05 0.0
1230 1 -1.29216323897279e-05 -2.12278426801012e-05 2.72344275455799e-05 0.0
1231 1 -5.47109564040749e-06 -1.85096101153156e-05 3.48340155488129e-05 0.0
1232 1 -1.13079181769041e-05 -1.65430047567082e-05 3.23030478345702e-05 0.0
1233 1 -2.63924814660223e-05 -8.13040233010352e-06 4.10856186728556e-05 0.0
1234 1 -3.28158662838552e-05 -2.08349749352507e-06 3.57528073593931e-05 0.0
1235 1 -2.63256909942509e-05 -2.98304256313194e-06 4.95330305147459e-05 0.0
1236 1 -3.28571113399835e-05 -4.13184410980242e-06 4.54892100351644e-05 0.0
1237 1 -3.20099627895241e-05 2.16400481349487e-06 4.9716123642956e-05 0.0
1238 1 -3.5138622639488e-05 4.45527713811601e-06 4.28313641788737e-05 0.0
1239 1 -3.62254340095145e-05 1.41531495858966e-05 4.52580290060784e-05 0.0
1240 1 -3.12168627650795e-05 8.46405203942175e-06 4.71561295634597e-05 0.0
1241 1 -4.09238105485885e-05 6.83637715377598e-06 2.6131612772645e-05 0.0
1242 1 -3.47695298446428e-05 2.63704205193026e-06 2.78930813948223e-05 0.0
1243 1 -2.45749275552938e-05 3.2022708274576e-06 5.09420153220224e-05 0.0
1244 1 -2.74383587554924e-05 -1.97430817352845e-07 2.84726599984463e-05 0.0
1245 1 5.84488024743325e-06 -1.8039733674481e-05 6.21723844150034e-05 0.0
1246 1 3.79285528197314e-06 -1.13085699620589e-05 5.84945168215337e-05 0.0
1247 1 1.44201284306214e-05 -1.75060634384784e-05 6.09146750703995e-05 0.0
1248 1 1.58904951120394e-05 -1.64650869911526e-05 5.40900802692241e-05 0.0
1249 1 -8.61719504405274e-06 -1.14033031886407e-05 5.41779030131529e-05 0.0
1250 1 -9.23500424934315e-06 -1.34828636983536e-05 4.65443281444422e-05 0.0
1251 1 -2.03288805914835e-06 -9.75382112014283e-06 5.56188265907236e-05 0.0
1252 1 8.12007144962743e-06 -1.28189061373339e-05 5.36844008777336e-05 0.0
1253 1 -2.41989980498886e-06 -1.38902109504175e-05 4.81194730938462e-05 0.0
1254 1 1.57656293781998e-06 -1.27731092127258e-05 5.19423475960744e-05 0.0
1255 1 3.91168654640664e-06 -1.55630470675919e-05 4.68759780884198e-05 0.0
1256 1 -3.03382906632616e-06 -2.37293598538742e-05 1.80275082911569e-05 0.0
1257 1 7.28110544417789e-06 -3.25902601850681e-05 2.10206139916025e-05 0.0
1258 1 4.5654663338519e-06 -3.04478990933795e-05 2.65863019525265e-05 0.0
1259 1 4.04490112185914e-06 -2.7552956161447e-05 1.66293706113982e-05 0.0
1260 1 9.88184215717215e-06 -2.9223285844587e-05 1.01313506656895e-05 0.0
1261 1 8.34914833270685e-06 -2.40001067055856e-05 3.67144749177742e-05 0.0
1262 1 -1.91564965178805e-06 -2.11201367952139e-05 2.47910969349185e-05 0.0
1263 1 4.45844698912167e-06 -2.20982432184195e-05 2.64571734003514e-05 0.0
1264 1 3.18931439375072e-06 -2.39569427651236e-05 2.10905297078443e-05 0.0
1265 1 3.41815718207268e-05 -2.8043040459038e-05 1.81152183873868e-05 0.0
1266 1 2.78845301059098e-05 -3.10881876710829e-05 1.72481250436102e-05 0.0
1267 1 2.01756741595336e-05 -3.00739170325679e-05 2.861209782664e-05 0.0
1268 1 1.27799158410131e-05 -2.90081253198127e-05 2.50293689233266e-05 0.0
1269 1 2.10889895835485e-05 -2.74189495560126e-05 2.01023513695904e-05 0.0
1270 1 1.30137130758329e-05 -2.70040235271322e-05 1.77458180390149e-05 0.0
1271 1 -4.81248420179224e-06 -9.44750754433184e-06 4.25832786728615e-05 0.0
1272 1 -2.97999517317737e-06 -1.58024592178387e-05 4.02420483909281e-05 0.0
1273 1 2.07590577085029e-06 -1.84296682314405e-05 3.31890630059223e-05 0.0
1274 1 -3.68297508577945e-05 2.09172984476225e-06 1.68383464335253e-05 0.0
1275 1 -4.07088065192598e-05 1.12829194776506e-05 1.96387266307931e-05 0.0
1276 1 -3.78288012063904e-05 1.42303052289458e-05 -1.1831270657646e-05 0.0
1277 1 -3.98727584758607e-05 1.56883803209741e-05 -2.72624214576597e-06 0.0
1278 1 -4.20788011620124e-05 1.8907465161042e-05 2.32579441878751e-06 0.0
1279 1 -4.04849650907086e-05 2.2182466445042e-05 -5.57873667966266e-06 0.0
1280 1 -4.88183284712826e-06 -2.20799627259738e-05 -2.24982201600152e-06 0.0
1281 1 2.76432114237618e-06 -2.55889982756665e-05 -2.64738567305868e-06 0.0
1282 1 3.08534754377779e-06 -2.09237430028779e-05 -1.03210675871085e-05 0.0
1283 1 -9.15372895103134e-06 -1.41725271756182e-05 -6.02179348631037e-06 0.0
1284 1 -3.3209230326628e-05 9.56985718292549e-06 5.50505663423309e-05 0.0
1285 1 -3.61849305666746e-05 1.8057953763565e-05 5.08877304048617e-05 0.0
1286 1 7.19003161768039e-06 -7.1900316176804e-06 6.41997421386839e-05 0.0
1287 1 -3.44856932878975e-05 1.17731750428326e-05 -6.43003758159902e-06 0.0
1288 1 -2.61047165416538e-05 -5.36025014348268e-06 2.24495183482e-06 0.0
1289 1 -2.38307704719939e-05 -2.01698035160559e-07 3.53144563691543e-05 0.0
1290 1 -2.13537976652695e-05 -1.76688668929817e-06 4.23602824625475e-05 0.0
1291 1 -1.07733326874348e-05 -1.15577574227597e-05 3.72926560372859e-05 0.0
1292 1 -1.89123859034231e-05 -8.04645427521142e-06 3.45441476249269e-05 0.0
1293 1 -1.71533388463583e-05 -1.43419214708541e-05 2.99791338248866e-05 0.0
1294 1 -1.32165078963349e-05 -1.35543911695918e-05 2.47982299191385e-05 0.0
1295 1 -2.0552699706136e-05 -6.23494048982502e-06 2.58453803006036e-05 0.0
1296 1 -1.9143340466834e-05 -1.73426100884316e-06 3.08537389238008e-05 0.0
1297 1 -1.45598809997467e-05 -1.29303741135396e-05 -1.32696899114025e-06 0.0
1298 1 -2.0589069433944e-05 -7.58110786469397e-06 -3.6096776950883e-06 0.0
1299 1 -1.85842427938386e-05 -1.06025119099365e-05 4.40721911476431e-06 0.0
1300 1 -1.73068093616664e-05 -3.56514733514798e-06 4.39394066018303e-06 0.0
1301 1 -3.20568756783932e-05 9.96930537878218e-06 -2.82425059958403e-07 0.0
1302 1 -3.72670944120094e-05 1.27684394065882e-05 5.42184657875561e-06 0.0
1303 1 -3.0753721751079e-05 1.88369498732955e-06 3.65540520068969e-06 0.0
1304 1 -3.50984154051655e-05 4.79967132063824e-06 8.10253021483664e-06 0.0
1305 1 -2.91406821400061e-05 2.11162320167403e-06 1.13983800067716e-05 0.0
1306 1 -2.65983282321208e-05 -2.7998216265582e-06 1.04653014930503e-05 0.0
1307 1 -3.0485416447018e-05 4.91429701325196e-06 2.26842601686144e-05 0.0
1308 1 -2.88115671577774e-05 3.47523044900386e-06 1.69722457031523e-05 0.0
1309 1 -2.28385079915415e-05 2.85053050957977e-06 2.41267786701241e-05 0.0
1310 1 -3.13824095200033e-05 6.24076178452482e-06 3.42729029315329e-05 0.0
1311 1 -3.70043616638922e-05 1.1147307937992e-05 3.83564445687848e-05 0.0
1312 1 -3.76785912533163e-05 1.28823965151666e-05 2.95019504860971e-05 0.0
1313 1 -4.20510718333537e-05 1.85105274874383e-05 3.2974606618988e-05 0.0
1314 1 -4.07588632651629e-05 2.07101838720657e-05 2.55231436795649e-05 0.0
1315 1 -3.79246826904639e-05 2.27701136964841e-05 3.87099351308095e-05 0.0
1316 1 -3.44339000445323e-05 1.75249965255233e-05 3.89957574550282e-05 0.0
1317 1 -1.0102766646824e-05 -5.25561132332782e-06 4.7164413914922e-05 0.0
1318 1 -1.78135485667604e-05 -2.37969221603125e-06 4.86938836922749e-05 0.0
1319 1 -1.4283705229715e-05 -3.74788994051529e-06 4.02869554150615e-05 0.0
1320 1 -1.35037609136809e-05 1.57557281072775e-06 5.40520392224647e-05 0.0
1321 1 -2.41112628784774e-05 9.14432963261185e-06 5.96659721950048e-05 0.0
1322 1 -1.49935408481058e-05 8.25348014605855e-06 6.27062500737749e-05 0.0
1323 1 -7.19003161768039e-06 7.1900316176804e-06 6.41997421386839e-05 0.0
1324 1 -3.81470069944296e-05 2.58697829832257e-05 4.58318686698213e-05 0.0
1325 1 -2.95248795004461e-05 7.29839898582942e-06 -2.82909615048491e-05 0.0
1326 1 -1.93622691502283e-05 3.24231556690275e-06 -3.42674793513806e-05 0.0
1327 1 -2.41801106614674e-05 3.47072052557693e-06 -2.77932566700949e-05 0.0
1328 1 -1.91540039002867e-05 -5.05294256229802e-07 -3.01282308847984e-06 0.0
1329 1 -2.70785503873527e-05 4.38547100137115e-07 -3.11996907463505e-06 0.0
1330 1 -2.33244710468556e-05 2.64978547004568e-06 -1.06505781287837e-05 0.0
1331 1 -2.88928734328212e-05 6.17026202651101e-06 -5.65757926103956e-06 0.0
1332 1 -3.03678082482018e-05 8.65250100892263e-06 -1.10909373713879e-05 0.0
1333 1 1.5462785429747e-05 -5.86114857974105e-06 -5.65072583721257e-05 0.0
1334 1 2.3885147115383e-05 -9.38904268543252e-06 -5.97188883413584e-05 0.0
1335 1 1.88781829615432e-05 -9.91377794466401e-06 -5.17413213527882e-05 0.0
1336 1 2.4671376125675e-05 -1.19355167416979e-05 -5.23036191877118e-05 0.0
1337 1 2.47442598502984e-05 -1.80272701242077e-05 -3.98354299395137e-05 0.0
1338 1 2.49144085764215e-05 -1.40880815540847e-05 -4.60428896240001e-05 0.0
1339 1 1.39832463910837e-05 -1.09411302771599e-05 -4.53831468632008e-05 0.0
1340 1 1.90523818557984e-05 -1.34713581762536e-05 -4.24607319189159e-05 0.0
1341 1 8.04244736921594e-06 -1.79015370914018e-05 -3.0404587710938e-05 0.0
1342 1 1.5196069176272e-05 -1.65000525000693e-05 -3.73294951560555e-05 0.0
1343 1 -4.00563021765858e-07 -1.17990318907084e-05 -4.01802264731496e-05 0.0
1344 1 8.1737789997019e-06 -1.37807993928156e-05 -3.81122182861667e-05 0.0
1345 1 -1.057016213823e-05 1.21860766405607e-05 -5.6480406609625e-05 0.0
1346 1 -7.38402307644931e-06 1.69820534259515e-05 -6.23063886342692e-05 0.0
1347 1 6.22625142385503e-22 1.0168240227615e-05 -6.4199742138684e-05 0.0
1348 1 8.97797230320913e-06 -4.74603923084951e-06 -5.78376833314795e-05 0.0
1349 1 2.17947734897985e-06 -7.99693828717464e-07 -5.90764143123525e-05 0.0
1350 1 1.0168240227615e-05 0 -6.4199742138684e-05 0.0
1351 1 7.19003161768042e-06 7.19003161768041e-06 -6.41997421386839e-05 0.0
1352 1 -3.99573507926451e-07 5.08215590768094e-06 -5.81469059947832e-05 0.0
1353 1 -3.42444697021575e-06 9.61819484441602e-06 -5.55918849457405e-05 0.0
1354 1 4.51255234999835e-06 -1.33921008013954e-06 -5.24389798723444e-05 0.0
1355 1 1.27023221971651e-05 1.80898396252193e-08 -5.50941156266183e-05 0.0
1356 1 -2.4580963003343e-06 5.0978654050728e-09 -5.1532031464522e-05 0.0
1357 1 -4.29163789574882e-06 -5.45791035396087e-06 -4.53597615710281e-05 0.0
1358 1 -1.46402879549978e-05 1.28616866296946e-06 -4.07385795859784e-05 0.0
1359 1 -9.26585609597223e-06 1.13329151760533e-06 -4.59441193148699e-05 0.0
1360 1 -7.36566652774839e-06 -4.33167102943565e-06 -3.84112193828623e-05 0.0
1361 1 -8.98632369005318e-06 -1.15528087289405e-05 -2.01622019711205e-05 0.0
1362 1 -7.31580292992729e-07 -1.32030736717723e-05 -2.68207018598184e-05 0.0
1363 1 -1.14112608854021e-05 -7.00495645965428e-06 -2.79197488728327e-05 0.0
1364 1 -5.51642409914736e-06 -9.98459439360691e-06 -2.66220430802156e-05 0.0
1365 1 -5.9257849332322e-06 -3.54275238922142e-06 -2.98157407337249e-05 0.0
1366 1 -1.75054962548428e-05 3.5897077450867e-08 -2.66425804428339e-05 0.0
1367 1 -2.10740415471135e-05 8.5935136096754e-07 -1.945814988738e-05 0.0
1368 1 3.99001960153105e-05 -2.65560360944653e-05 -1.24072643926876e-05 0.0
1369 1 2.78293003150283e-05 -2.0913909901105e-05 -2.80536565248004e-05 0.0
1370 1 2.6754806125337e-05 -1.5987056863961e-05 -3.23585792781433e-05 0.0
1371 1 4.92322994440057e-05 -2.40055501460604e-05 -2.4461824381456e-05 0.0
1372 1 5.05154558995962e-05 -2.52355381531056e-05 -3.21924887105532e-05 0.0
1373 1 5.48237069801925e-05 -2.56461533142242e-05 -2.36988601652757e-05 0.0
1374 1 -1.01816274776008e-05 9.09245398773508e-06 -4.33708252117767e-05 0.0
1375 1 -5.48961019384603e-06 7.20909584089694e-06 -4.93075295888256e-05 0.0
1376 1 1.0036492118755e-05 -5.36559300410435e-06 -4.91848885412997e-05 0.0
1377 1 3.08956054884822e-06 -6.14091160720876e-06 -4.58255308719551e-05 0.0
1378 1 1.48340467914758e-05 -3.18802892640384e-06 -4.83511374934228e-05 0.0
1379 1 7.17827664909599e-06 -8.59399207763056e-06 -4.23984853189492e-05 0.0
1380 1 4.23146805292448e-06 1.01244289968552e-06 -4.51460354528912e-05 0.0
1381 1 1.90609130166128e-06 -2.84619460959651e-06 -3.97141449860869e-05 0.0
1382 1 -3.13181236625486e-06 -8.15847408357518e-06 -3.33640581572872e-05 0.0
1383 1 3.44213614271522e-06 -1.17004994949487e-05 -3.06275433532015e-05 0.0
1384 1 3.41295524344438e-05 -1.88944447469418e-05 -4.27015939764178e-05 0.0
1385 1 3.26620106921107e-05 -1.31132867290387e-05 -4.72298805552701e-05 0.0
1386 1 3.29953046579802e-05 -1.82030934275172e-05 -3.51086929346291e-05 0.0
1387 1 4.37347319869724e-05 -1.80708153621771e-05 -4.45614053882258e-05 0.0
1388 1 1.95327350481057e-05 -1.1991073193322e-05 -3.11270051778186e-05 0.0
1389 1 2.92229032257162e-05 -1.02227654603317e-05 -3.98530781729368e-05 0.0
1390 1 2.00861046343716e-05 0 -6.18186735591849e-05 0.0
1391 1 3.29467611168205e-05 -9.43618696356053e-06 -5.52310538329651e-05 0.0
1392 1 -8.52954002124562e-06 2.59715910352754e-05 -5.89722257178951e-05 0.0
1393 1 1.2299191873911e-21 2.00861046343716e-05 -6.1818673559185e-05 0.0
1394 1 2.95093824830705e-05 0 -5.79154240722439e-05 0.0
1395 1 -2.44400136178033e-06 -1.36402756273452e-05 -1.96196628349129e-05 0.0
1396 1 5.3080153970065e-06 -1.48564061981349e-05 -2.24306819196969e-05 0.0
1397 1 1.18017055459281e-05 -1.30621010179535e-05 -2.53763306200883e-05 0.0
1398 1 -1.79686787554898e-06 -1.61052925492778e-05 -1.01754278312048e-05 0.0
1399 1 1.64378993535079e-06 -1.35477294936288e-05 -1.50969853582333e-05 0.0
1400 1 -5.96416140111535e-06 -1.08381689299137e-05 -1.21858491999724e-05 0.0
1401 1 -8.6436645497156e-06 -8.36569838304125e-06 -2.46842179054269e-06 0.0
1402 1 -1.35426026243211e-07 -1.81184796445717e-05 1.88649512881507e-05 0.0
1403 1 -1.02387516903888e-05 -9.0865869561037e-06 6.45568707933118e-06 0.0
1404 1 -3.02848394205102e-06 -1.15978485628999e-05 -5.04913743621202e-06 0.0
1405 1 -4.65690192091368e-06 -1.32898591723901e-05 1.75273209033081e-06 0.0
1406 1 -2.64063935252863e-06 -1.47505133866753e-05 1.2091497334367e-05 0.0
1407 1 -8.05734919349194e-07 -2.2709733316206e-05 4.66218325977582e-06 0.0
1408 1 -2.12549597290152e-06 -2.24320376563155e-05 1.24452831398492e-05 0.0
1409 1 2.16404478467157e-06 -2.61467415399986e-05 9.70520525117772e-06 0.0
1410 1 7.0990760378502e-06 -2.33399945177381e-05 5.39685713536801e-06 0.0
1411 1 7.03015027953191e-06 -1.9097107509887e-05 -1.51393365099716e-05 0.0
1412 1 1.11480081532178e-05 -2.45732799453591e-05 -3.40250978823995e-06 0.0
1413 1 7.69611784594445e-06 -2.00787631163081e-05 -7.04629222882125e-06 0.0
1414 1 1.49054467013173e-05 -1.95474866082862e-05 -1.97775882987581e-05 0.0
1415 1 1.38866840429059e-05 -2.06075455853028e-05 -1.21811660560056e-05 0.0
1416 1 5.00827955266842e-05 -1.78529617533326e-05 -3.73896422671625e-05 0.0
1417 1 4.72140539354736e-05 -1.84754442614418e-05 -2.95801175467026e-05 0.0
1418 1 4.08586772695581e-05 -1.92035922593671e-05 -3.37951548927919e-05 0.0
1419 1 3.25079202796751e-05 -1.74169745827857e-05 -2.89410062664792e-05 0.0
1420 1 4.14433145742636e-05 -9.26721386543142e-06 -4.92094546227753e-05 0.0
1421 1 5.49048763291537e-05 -3.36457514872309e-05 8.85539169883722e-06 0.0
1422 1 5.14358202290612e-05 -3.1456111814163e-05 2.42872276494986e-05 0.0
1423 1 5.60306272007654e-05 -2.86504642231665e-05 1.62702094419802e-05 0.0
1424 1 2.90783589108377e-05 -2.95996253996733e-05 1.77583952532176e-06 0.0
1425 1 3.35745403784494e-05 -2.455223038066e-05 -1.37354649671942e-05 0.0
1426 1 2.82596022510318e-05 -2.50954307258296e-05 -9.71632195945454e-06 0.0
1427 1 2.65829090336312e-05 -2.49144480697505e-05 -3.94249234442536e-06 0.0
1428 1 2.68623932896088e-05 -2.67934045385238e-05 9.42217323735983e-06 0.0
1429 1 1.89733222747069e-05 -2.81761588663437e-05 5.41295940846149e-06 0.0
1430 1 1.8669454406941e-05 -2.37619453621044e-05 1.23400721463572e-05 0.0
1431 1 2.43790093070016e-05 -2.55113431027199e-05 1.92487924651226e-06 0.0
1432 1 2.13131034761219e-05 -2.02308884721449e-05 -9.94846436322459e-06 0.0
1433 1 1.88762360486684e-05 -2.27951717229635e-05 -1.68556713023285e-06 0.0
1434 1 1.49799527964375e-05 -2.11688047411726e-05 5.01095879941981e-06 0.0
1435 1 4.25916566544801e-05 -2.78821781128886e-05 -7.41862157097266e-07 0.0
1436 1 3.47535207225925e-05 -2.72988744043025e-05 -4.11780110284202e-06 0.0
1437 1 3.40236060583274e-05 -2.58586672246767e-05 3.76247681146853e-06 0.0
1438 1 3.04448340004207e-05 -2.19102418888296e-05 -2.148116888932e-05 0.0
1439 1 2.1594121822603e-05 -1.78779357461141e-05 -2.48315014398401e-05 0.0
1440 1 2.17867667350344e-05 -1.71761531656742e-05 -1.7185414204354e-05 0.0
1441 1 5.85369152167286e-05 -2.36411888252909e-05 -1.54765547792932e-05 0.0
1442 1 5.25561597918568e-05 -1.92348547741663e-05 -1.82377486126164e-05 0.0
1443 1 3.857227965391e-05 -2.08063592609493e-05 -2.00844458472485e-05 0.0
1444 1 4.72192549350523e-05 -1.76904417873649e-05 -2.1252596300365e-05 0.0
1445 1 4.3381045242395e-05 -1.89934118126494e-05 -2.59789988327848e-05 0.0
1446 1 2.95072106881538e-05 -1.78692794213656e-05 -1.39447431655038e-05 0.0
1447 1 -1.78407492361035e-05 5.65701919741723e-06 5.26280175863269e-05 0.0
1448 1 -1.75846138118524e-05 1.2876402574397e-05 5.46069451386685e-05 0.0
1449 1 5.60704588552404e-05 -2.33572269044194e-05 2.31418148618094e-05 0.0
1450 1 4.43359362883384e-05 -2.86744048837746e-05 1.42605701138052e-05 0.0
1451 1 4.18802285717084e-05 -2.33231830929961e-05 6.3654052353247e-06 0.0
1452 1 5.13078383568415e-05 -2.49242627926781e-05 3.11654752472947e-05 0.0
1453 1 3.48183616243845e-05 -2.822004048223e-05 2.80750213307185e-05 0.0
1454 1 4.32831175785615e-05 -2.55187789042188e-05 3.01334270337039e-05 0.0
1455 1 4.29765458241117e-05 -2.61867571713382e-05 2.35600100804405e-05 0.0
1456 1 4.06394627986008e-05 -2.40596506277591e-05 1.78016992089829e-05 0.0
1457 1 4.99039774081754e-05 -2.73979235586313e-05 3.33525208056756e-06 0.0
1458 1 5.89789566411533e-05 -2.62056271892951e-05 -7.72966863045441e-06 0.0
1459 1 5.79154240722439e-05 -2.95093824830705e-05 0 0.0
1460 1 5.95378914403139e-05 -2.49093974751447e-05 7.73054980364622e-06 0.0
1461 1 4.51226874299201e-05 -1.99368061552927e-05 -1.24341385296243e-05 0.0
1462 1 4.14710160205431e-05 -2.29885240103378e-05 -7.05423352328317e-06 0.0
1463 1 4.3887448595584e-05 -1.46701612803627e-05 -1.62794752329427e-05 0.0
1464 1 4.93856947997428e-05 -1.47586403083737e-05 -1.35978757702746e-05 0.0
1465 1 5.30260960415481e-05 -2.12071936091983e-05 -1.45108599309257e-06 0.0
1466 1 4.56515915214152e-05 -1.93170461031862e-05 -2.08044939865795e-06 0.0
1467 1 5.46815320300781e-05 -1.74775034075097e-05 -8.38621045967121e-06 0.0
1468 1 4.81702316769534e-05 -1.55705392328176e-05 -7.91864863391941e-06 0.0
1469 1 4.83340098150778e-05 -2.13708039366689e-05 2.09431070617182e-06 0.0
1470 1 4.66875379305383e-05 -1.74318864672724e-05 5.04887182884539e-06 0.0
1471 1 6.56240597348351e-06 -1.8186709396846e-05 4.19420656866511e-05 0.0
1472 1 1.18395386643967e-05 -1.61268784524078e-05 4.83556366632071e-05 0.0
1473 1 1.82442249214732e-05 -2.60932354509855e-05 3.77032648007817e-05 0.0
1474 1 2.38062439391848e-05 -2.79605276324979e-05 4.44695032855744e-05 0.0
1475 1 1.50617099715233e-05 -2.1137908764221e-05 4.29761694659231e-05 0.0
1476 1 1.91477842642816e-05 -2.26662613435446e-05 4.9768497109482e-05 0.0
1477 1 2.98646915603005e-05 -2.62657837236094e-05 3.76441218073496e-05 0.0
1478 1 3.60462356768385e-05 -2.31479534870489e-05 1.31133031592417e-05 0.0
1479 1 3.58706105634399e-05 -2.2263729754571e-05 3.19310504471222e-05 0.0
1480 1 3.52958095657469e-05 -2.24102968353177e-05 2.26039209363918e-05 0.0
1481 1 1.19476396101453e-05 -2.44357459017082e-05 3.04684634363447e-05 0.0
1482 1 2.82097383865871e-05 -2.42715753503527e-05 2.51645927190969e-05 0.0
1483 1 2.21289451324732e-05 -2.28968170938879e-05 2.41314779883706e-05 0.0
1484 1 2.69109342506061e-05 -2.29793367193599e-05 3.23550587909377e-05 0.0
1485 1 2.04953027903736e-05 -2.12219166228458e-05 3.07165296957368e-05 0.0
1486 1 1.47452413720013e-05 -1.83859439148468e-05 3.70365269224055e-05 0.0
1487 1 1.81710934650224e-06 -1.2214104911953e-05 4.0383896876821e-05 0.0
1488 1 8.89000162689586e-06 -1.37627966251992e-05 3.53936740955113e-05 0.0
1489 1 2.13087518409917e-05 -1.59581598193996e-05 4.99476642007707e-05 0.0
1490 1 2.9028810835775e-05 -2.21984269452849e-05 4.65274947972386e-05 0.0
1491 1 -5.82410896205524e-06 -2.86747304251785e-06 5.46592742132575e-05 0.0
1492 1 -7.57874632260137e-06 2.42432814852382e-06 5.08496207173977e-05 0.0
1493 1 3.9801020972289e-21 0 6.5e-05 0.0
1494 1 -4.69684542976272e-06 4.98387916806257e-06 5.68943953858842e-05 0.0
1495 1 2.21254791966884e-06 -4.75696076667457e-06 5.63487904559364e-05 0.0
1496 1 2.16042563311975e-05 -1.55268400277364e-05 5.93057615002876e-05 0.0
1497 1 4.88958733858813e-05 -2.04172329733323e-05 2.46131070476919e-05 0.0
1498 1 3.71543740716747e-05 -2.05618454696449e-05 4.06964413516311e-05 0.0
1499 1 4.23520850950673e-05 -1.93013148452786e-05 3.49466699567587e-05 0.0
1500 1 4.4068040709252e-05 -1.80096674891373e-05 4.42567471124846e-05 0.0
1501 1 5.04050638629933e-05 -1.71185033811232e-05 3.72999514605319e-05 0.0
1502 1 3.6729279533024e-05 -1.83547006405693e-05 5.03891356284276e-05 0.0
1503 1 2.84402299490104e-05 -1.83721186373855e-05 5.54853005508778e-05 0.0
1504 1 2.72426138509853e-05 -1.38962424599198e-05 5.23958942569293e-05 0.0
1505 1 8.36409723934294e-06 -5.35230283747938e-06 5.70299744473797e-05 0.0
1506 1 1.77011888238236e-05 -8.09055060737691e-06 6.20178273167709e-05 0.0
1507 1 -1.12245834118094e-05 1.2851790891952e-06 -3.25617447439138e-05 0.0
1508 1 -8.66929486586962e-06 1.8299587472928e-06 -2.66650831125183e-05 0.0
1509 1 -1.81791941954789e-05 -3.09772299618279e-06 -1.26005128656883e-05 0.0
1510 1 -1.28187467743891e-05 -6.55571481801154e-06 -8.48986196315801e-06 0.0
1511 1 -1.37823267388554e-05 -4.41691891145507e-06 -2.08483941871654e-05 0.0
1512 1 -1.24479251993672e-05 -8.90548186069498e-06 -1.5575314855575e-05 0.0
1513 1 -3.61620936667495e-05 1.61397280031284e-05 2.02485569248487e-05 0.0
1514 1 -3.61846583709671e-05 1.09949272979704e-05 1.28224182346428e-05 0.0
1515 1 -3.79380050863305e-05 1.98078897206856e-05 1.4679802807039e-05 0.0
1516 1 -4.15529895628661e-05 2.56312328628587e-05 1.11876710797932e-05 0.0
1517 1 -3.70033197629274e-05 1.97139076433355e-05 8.80933163792537e-06 0.0
1518 1 -4.07176785049806e-05 2.48044682343058e-05 2.87038534805487e-06 0.0
1519 1 -3.41182103780756e-05 2.20253139685529e-05 -3.35996088822379e-05 0.0
1520 1 -2.81544711407654e-05 2.62843014031184e-05 -4.43859455559807e-05 0.0
1521 1 -2.57870503061912e-05 6.72270911790631e-06 -1.78885599029622e-05 0.0
1522 1 -3.13740359249965e-05 1.13251659513188e-05 -1.70549641136324e-05 0.0
1523 1 -3.28158765969206e-05 1.30966295138234e-05 -2.2663729464124e-05 0.0
1524 1 -2.46616615147289e-05 1.90132614543792e-05 -4.46977449491977e-05 0.0
1525 1 -2.60968498009995e-05 1.12692235001221e-05 -3.55993715766048e-05 0.0
1526 1 -2.78843990714235e-05 2.22144588053038e-05 -3.75909927043113e-05 0.0
1527 1 -2.21008839517551e-05 8.08778333719958e-06 -4.17403013710611e-05 0.0
1528 1 -1.76057916419618e-05 1.20289627423445e-05 -4.3212063351061e-05 0.0
1529 1 -2.67761492955409e-05 1.13526699215226e-05 -2.30560108816374e-05 0.0
1530 1 -2.70986415201083e-05 1.74592807388916e-05 -2.95011815177142e-05 0.0
1531 1 -2.08390044599723e-05 2.71229571011928e-05 -4.81374116226319e-05 0.0
1532 1 -1.03427208076567e-05 2.01875031051233e-05 -5.18825218200734e-05 0.0
1533 1 -6.77400082257206e-06 1.31206479871886e-05 -4.86629064912905e-05 0.0
1534 1 -1.19887596461749e-05 1.61773822243706e-05 -4.3826295550471e-05 0.0
1535 1 -1.83141956569857e-05 1.87127146943186e-05 -4.52162584066245e-05 0.0
1536 1 -3.63950441172012e-05 2.99128343322675e-05 -3.17507376214445e-05 0.0
1537 1 -3.88797035361402e-05 3.11724289790816e-05 2.67252424850833e-07 0.0
1538 1 -4.09179853310379e-05 3.16378691699219e-05 -5.64547224469431e-06 0.0
1539 1 -3.65184233145853e-05 2.6444067385147e-05 -2.40646580588062e-05 0.0
1540 1 -3.21152989027565e-05 2.04369979739131e-05 -2.34139534921645e-05 0.0
1541 1 -3.78263652447051e-05 2.29134497912987e-05 -1.41110534460252e-05 0.0
1542 1 -3.24138940322877e-05 1.80537629656739e-05 -1.62890036809063e-05 0.0
1543 1 -2.83355797480328e-05 1.55118343944749e-05 -1.21847721106615e-05 0.0
1544 1 -3.83325446538312e-05 3.18124037227581e-05 -1.48244719124956e-05 0.0
1545 1 -3.56437714091155e-05 2.98935388244692e-05 -8.16294411087767e-06 0.0
1546 1 -3.77487650692362e-05 3.53911362190078e-05 -2.65587281843142e-05 0.0
1547 1 -3.96730813590082e-05 3.75647402305446e-05 -2.04911425439875e-05 0.0
1548 1 -3.45290974247544e-05 3.33877332858519e-05 -2.05470699659436e-05 0.0
1549 1 -3.27336069375888e-05 3.11308982947966e-05 -3.7602592071548e-05 0.0
1550 1 -3.24491656745051e-05 3.44092713515777e-05 -4.45875957199086e-05 0.0
1551 1 -3.30851694201535e-05 3.93932050913701e-05 -3.03224159365491e-05 0.0
1552 1 -3.92306083698585e-05 3.955678019536e-05 -3.34846309148953e-05 0.0
1553 1 -3.28791928646907e-05 3.99099584588071e-05 -3.93846910916255e-05 0.0
1554 1 -1.79214992112934e-05 2.83380402561066e-05 -5.56846059558913e-05 0.0
1555 1 -2.2586759991159e-05 3.21510338651173e-05 -4.36068220533407e-05 0.0
1556 1 -2.58878898738235e-05 3.89007792472889e-05 -4.51834763141846e-05 0.0
1557 1 -1.28363253419949e-05 2.40834841695745e-05 -4.6379273662261e-05 0.0
1558 1 -6.35194394483645e-06 2.74252652109266e-05 -5.10819326581649e-05 0.0
1559 1 1.80692854013536e-21 2.95093824830705e-05 -5.79154240722439e-05 0.0
1560 1 -1.78988451250222e-05 3.63626916678056e-05 -5.08171821125745e-05 0.0
1561 1 -8.7692257013282e-06 3.37879870418394e-05 -5.48313105101424e-05 0.0
1562 1 -5.25861046343716e-05 3.82060413990107e-05 0 0.0
1563 1 -4.86316162125922e-05 4.23103758430926e-05 -8.35451976880675e-06 0.0
1564 1 -4.10811710688889e-05 3.96404070685927e-05 -1.18284326254588e-05 0.0
1565 1 -3.57663050968182e-05 4.01736030082374e-05 -1.72209028046349e-05 0.0
1566 1 -4.41269478712883e-05 4.44601728691434e-05 -1.73523917662809e-05 0.0
1567 1 -3.86693813337364e-05 4.54685373815996e-05 -2.57350161384087e-05 0.0
1568 1 -3.33819800207203e-05 2.0838157673331e-05 4.52501216908096e-05 0.0
1569 1 -3.85531323697464e-05 2.38592180500137e-05 2.00922604474917e-05 0.0
1570 1 -5.0614676532916e-05 3.70463281240423e-05 1.70506331845497e-05 0.0
1571 1 -4.47841268262302e-05 3.25094959796819e-05 4.30351983823641e-06 0.0
1572 1 -4.34390475935118e-05 3.37474073199858e-05 1.1941204919694e-05 0.0
1573 1 -4.24388704133099e-05 2.82366608838944e-05 2.55057532974003e-05 0.0
1574 1 -4.21749037950108e-05 3.16662479891662e-05 1.89035021588851e-05 0.0
1575 1 -3.46354944506002e-05 2.52754060339924e-05 2.69954497321751e-05 0.0
1576 1 -4.03712042891707e-05 2.67914818286685e-05 3.16188460167012e-05 0.0
1577 1 -3.53153009382013e-05 2.83384278445375e-05 3.62942260100443e-05 0.0
1578 1 -3.90830831758551e-05 3.39853582705966e-05 2.68915717538413e-05 0.0
1579 1 -4.57661495010652e-05 3.29822086955076e-05 3.22898353884335e-05 0.0
1580 1 -4.51780622973411e-05 3.93310447581778e-05 2.52390888363225e-05 0.0
1581 1 -4.3387114013965e-05 3.87460423112731e-05 -2.91026934368589e-06 0.0
1582 1 -4.8952212612279e-05 4.18774454743737e-05 8.65796979107063e-06 0.0
1583 1 -4.42181013587215e-05 4.43045400554945e-05 1.75176266286535e-05 0.0
1584 1 -3.95472666361493e-05 3.32590296110622e-05 3.94315945776961e-05 0.0
1585 1 -1.96876008807971e-05 -5.83121768631091e-06 1.19072308626346e-05 0.0
1586 1 -2.16315158412473e-05 -1.07183023381149e-06 1.75814667490796e-05 0.0
1587 1 -9.85939548674711e-06 -9.9884771399263e-06 1.34546480390211e-05 0.0
1588 1 -1.44285091291512e-05 -8.20627364558466e-06 1.96704054970308e-05 0.0
1589 1 -6.28545861879544e-06 -1.29809071016125e-05 2.12462259423602e-05 0.0
1590 1 -4.89228288311217e-06 -1.48044593353675e-05 3.00557615524211e-05 0.0
1591 1 -7.94070002550208e-06 -7.96054578878351e-06 3.12063359449075e-05 0.0
1592 1 -7.41349052110387e-06 -4.02232929144034e-06 3.98166107510787e-05 0.0
1593 1 -2.7159297057808e-05 3.24376720945875e-06 4.26977549221434e-05 0.0
1594 1 -2.84873821599563e-05 1.68253661174529e-05 4.65063247765401e-05 0.0
1595 1 -2.36912818467853e-05 1.12793235534918e-05 4.8558431752812e-05 0.0
1596 1 -2.97173955532411e-05 1.10724300660739e-05 4.05767963835293e-05 0.0
1597 1 -3.27712058876884e-05 1.13044508655363e-05 2.55144746036725e-05 0.0
1598 1 -3.30260016317497e-05 1.89723925820753e-05 2.55053572423363e-05 0.0
1599 1 -2.76726616253509e-05 7.86510480205037e-06 2.85858154019918e-05 0.0
1600 1 -1.80457602847404e-05 4.88869600733556e-06 4.33671355393005e-05 0.0
1601 1 -2.34821533182347e-05 7.16809126082926e-06 3.60404641092863e-05 0.0
1602 1 -2.12247130939951e-05 5.28088169956395e-06 2.9822306304495e-05 0.0
1603 1 -2.30061372259591e-05 9.19966018264468e-06 2.54260209917052e-05 0.0
1604 1 9.30508832800854e-06 -5.85893144203127e-06 4.99691190460597e-05 0.0
1605 1 1.27447393568339e-05 -8.8201693118027e-06 5.68801528186727e-05 0.0
1606 1 2.01949534264159e-05 -1.02610872391503e-05 5.51585575994488e-05 0.0
1607 1 1.57514160462357e-05 -1.09170775976274e-05 5.07691489337025e-05 0.0
1608 1 -1.138871207266e-06 -7.04687849606332e-06 4.74996749354578e-05 0.0
1609 1 5.54238282115656e-06 -9.84898329204731e-06 4.40808889817019e-05 0.0
1610 1 -3.76217607483258e-06 -1.17386789857055e-06 4.42246334504493e-05 0.0
1611 1 5.48017120246423e-06 -2.10559920834847e-05 1.43851951818983e-05 0.0
1612 1 9.44233860680935e-06 -2.32574196101584e-05 2.18027280865526e-05 0.0
1613 1 1.24759301958346e-05 -2.02630963586212e-05 1.26986952828289e-05 0.0
1614 1 9.23960450648481e-06 -1.91039659675291e-05 2.89980963776993e-05 0.0
1615 1 3.88883410566188e-06 -1.41852272137772e-05 2.62033405576588e-05 0.0
1616 1 6.16918158491642e-06 -1.69199095304934e-05 2.10386110809075e-05 0.0
1617 1 2.71737147342782e-05 -2.07596046192679e-05 1.63802421148397e-05 0.0
1618 1 1.62958784666536e-05 -2.16443412094295e-05 2.51043758747881e-05 0.0
1619 1 1.86396324629718e-05 -1.98902745482687e-05 1.93250470166421e-05 0.0
1620 1 -1.70486202277288e-06 -6.82777907531769e-06 3.71718128675054e-05 0.0
1621 1 1.43429363199252e-06 -9.72000388107064e-06 3.21427803247247e-05 0.0
1622 1 6.04721859642914e-06 -8.87029516976124e-06 2.90881174155235e-05 0.0
1623 1 -3.15673744037436e-05 2.46344336512399e-05 2.10682636075789e-05 0.0
1624 1 -3.00769514930405e-05 1.1031450841212e-05 1.93770071685872e-05 0.0
1625 1 -2.93496627352934e-05 1.77547634086988e-05 2.0976112452737e-05 0.0
1626 1 -3.27071444534909e-05 1.82510329141226e-05 -5.99782990392621e-06 0.0
1627 1 -3.45986141248735e-05 1.91394681673918e-05 1.75796993665221e-06 0.0
1628 1 -3.37948047616726e-05 2.55911118154204e-05 -3.65393651125156e-06 0.0
1629 1 2.28724602562128e-05 -1.39426781444311e-05 -1.27787980505878e-05 0.0
1630 1 3.17023103351589e-06 -1.72518005093877e-05 -1.28715375746564e-06 0.0
1631 1 1.07789398627948e-05 -1.85626155343466e-05 -2.45273393590096e-07 0.0
1632 1 1.85148179191958e-05 -1.56453915025575e-05 1.30742768939308e-05 0.0
1633 1 1.0038048396506e-05 -1.19229799052779e-05 -1.65789561921408e-05 0.0
1634 1 5.42904475246316e-06 -1.21421937981236e-05 -7.76579094737871e-06 0.0
1635 1 -6.45391081209312e-06 -6.37042846384199e-06 -7.89121151967165e-06 0.0
1636 1 -1.56455496473001e-05 2.22553424154534e-06 -8.85750850637965e-06 0.0
1637 1 -2.12532794275189e-05 1.85789177565507e-05 4.47186722128691e-05 0.0
1638 1 -2.09411017896404e-05 1.91052710814041e-05 5.07995348328312e-05 0.0
1639 1 -2.97617086403567e-05 2.59486617346355e-05 5.16324283080699e-05 0.0
1640 1 -2.68034687089908e-05 1.88945821209976e-05 5.61210195171028e-05 0.0
1641 1 1.0168240227615e-05 0 6.41997421386839e-05 0.0
1642 1 7.19003161768041e-06 7.1900316176804e-06 6.41997421386839e-05 0.0
1643 1 6.22625142385503e-22 1.0168240227615e-05 6.41997421386839e-05 0.0
1644 1 -2.61308298433874e-05 1.29636471552995e-05 -5.05577860363587e-06 0.0
1645 1 -2.27963250014084e-05 1.30477624228289e-06 5.56031635576864e-06 0.0
1646 1 -2.39848536005137e-05 6.13506039405806e-06 2.05678177753458e-07 0.0
1647 1 -2.75981791338836e-05 1.57895109927256e-05 1.98412069309055e-06 0.0
1648 1 -2.86276714022823e-05 1.71733213734636e-05 8.54584943947338e-06 0.0
1649 1 -1.56060115167651e-05 4.03285198367732e-06 3.513977255872e-05 0.0
1650 1 -8.77899776714407e-06 1.82170170813318e-06 4.03084099385535e-05 0.0
1651 1 -1.01476910910131e-05 -2.10500681618732e-06 3.33340873451122e-05 0.0
1652 1 -1.14550580277899e-05 -5.94427954877824e-06 2.60784649919954e-05 0.0
1653 1 -1.56801246714856e-05 6.11638864022943e-07 2.58539672423767e-05 0.0
1654 1 -1.68703323585129e-05 6.75505628618829e-06 2.56918756375461e-05 0.0
1655 1 -5.53953476996768e-06 -8.0835444476382e-06 1.80493266225398e-05 0.0
1656 1 -1.22993933967518e-05 -4.68892237135182e-06 7.11093530137153e-07 0.0
1657 1 -1.45463889568934e-05 1.80023193838681e-06 1.11462718073096e-05 0.0
1658 1 -1.13145681649277e-05 -2.71831556737607e-06 8.14926858900504e-06 0.0
1659 1 -9.70324682335432e-06 -7.44433034505139e-07 -3.27862561904478e-06 0.0
1660 1 -1.52348410793919e-05 3.03405101634424e-06 3.7831325372729e-06 0.0
1661 1 -1.5963506893134e-05 6.76693615308039e-06 -1.67234905541004e-06 0.0
1662 1 -2.76688644592711e-05 9.43311362133292e-06 9.4280508770416e-06 0.0
1663 1 -2.10384866253109e-05 4.73342570168082e-06 1.09652100526032e-05 0.0
1664 1 -2.28295108529188e-05 8.69719147685472e-06 1.90148678226251e-05 0.0
1665 1 -1.67586610027094e-05 6.22013397432025e-06 1.81066267201903e-05 0.0
1666 1 -2.9263592979182e-05 1.46147003290798e-05 3.28112000330324e-05 0.0
1667 1 -3.38722739766741e-05 2.17944941564808e-05 3.33260608714843e-05 0.0
1668 1 -3.15113242523294e-05 2.56753007284253e-05 4.01657742343538e-05 0.0
1669 1 -2.66507364864107e-05 1.98147078665341e-05 3.91910990219559e-05 0.0
1670 1 -1.02038857636555e-05 4.37955056414056e-06 4.68070267871258e-05 0.0
1671 1 -1.15148484858063e-05 8.91978862810632e-06 5.29742396883972e-05 0.0
1672 1 -9.10925753065749e-06 1.15045193698645e-05 5.80904622279272e-05 0.0
1673 1 -1.1793555561975e-05 1.64929179048773e-05 5.32390136199409e-05 0.0
1674 1 -1.78433566018192e-05 1.81080771094542e-05 5.98223383743763e-05 0.0
1675 1 -8.08436746464759e-06 1.58452135077911e-05 6.25185749324875e-05 0.0
1676 1 -2.94573256661191e-05 3.23070715842067e-05 3.93324767899325e-05 0.0
1677 1 -3.2255326577909e-05 3.31287103046044e-05 4.56845976331852e-05 0.0
1678 1 -2.04891246214221e-05 1.04083642410953e-05 -2.91198963284698e-05 0.0
1679 1 -1.46692982429675e-05 9.231301848137e-06 -3.45860874995064e-05 0.0
1680 1 -1.44787768415117e-05 5.97653571401693e-06 -2.80991719707668e-05 0.0
1681 1 -1.75368811570683e-05 9.2900903210208e-06 -2.1860288183218e-05 0.0
1682 1 -1.8737024649169e-05 6.88905533923286e-06 -1.39597351303387e-05 0.0
1683 1 -2.03127417073744e-05 6.86208016178652e-06 -6.56187963602003e-06 0.0
1684 1 -2.30250593123816e-05 1.08326823198061e-05 -1.10432177391647e-05 0.0
1685 1 2.13439692971242e-05 -3.33138482809869e-06 -5.20960392373714e-05 0.0
1686 1 2.6686951756958e-05 -4.39743780519865e-06 -4.77468261434596e-05 0.0
1687 1 2.11651934381066e-05 -7.19690682267905e-06 -4.50437848001285e-05 0.0
1688 1 2.32437412389122e-05 -9.20237224512014e-06 -3.80883835122529e-05 0.0
1689 1 1.45320215279205e-05 -6.8398250712618e-06 -3.98949403137393e-05 0.0
1690 1 1.0639449835432e-05 -8.18059817651514e-06 -3.1668642611693e-05 0.0
1691 1 5.85824716409906e-06 -5.59413537840454e-06 -3.59950411535072e-05 0.0
1692 1 1.78400974149345e-05 -9.61369566863518e-06 -2.09292151404308e-05 0.0
1693 1 -2.6531604313492e-06 1.82331191800256e-05 -5.16782599601174e-05 0.0
1694 1 -3.17121004291582e-06 2.35465943875658e-05 -4.67824360193947e-05 0.0
1695 1 2.30805704615771e-06 1.20870715204224e-05 -5.74448392136659e-05 0.0
1696 1 1.43244753700671e-05 8.04524339810965e-06 -6.28894543149924e-05 0.0
1697 1 8.02069224478623e-06 1.41666244090299e-05 -6.29283342284531e-05 0.0
1698 1 4.610253771379e-06 1.81376791156752e-05 -5.44704390361364e-05 0.0
1699 1 7.82722404245105e-06 5.71985261308209e-06 -5.62297861133242e-05 0.0
1700 1 3.298389575548e-06 6.26678823397487e-06 -5.11052091336525e-05 0.0
1701 1 3.11997663245848e-06 1.25175676553749e-05 -5.09356042093154e-05 0.0
1702 1 1.61529081009491e-05 5.7273857963698e-06 -5.29978655044834e-05 0.0
1703 1 8.97663578683282e-06 3.71967714672557e-06 -4.76677304450021e-05 0.0
1704 1 1.58748774370697e-05 1.74634067848063e-06 -4.4399839395011e-05 0.0
1705 1 -2.19216577882978e-06 3.21716154610268e-06 -4.29740830510487e-05 0.0
1706 1 -7.7000153567002e-06 5.92942073793939e-06 -3.76772161033913e-05 0.0
1707 1 -1.538084656448e-06 7.05058123382462e-07 -3.32807688203973e-05 0.0
1708 1 -5.37377601752017e-06 -6.35254944998196e-06 -1.68415150404607e-05 0.0
1709 1 -2.07800257156359e-07 -5.67579359978643e-06 -2.66248507877421e-05 0.0
1710 1 5.88428219964498e-06 -7.14139253626235e-06 -2.44943910018205e-05 0.0
1711 1 -4.71855109329058e-06 -5.39231033285791e-07 -2.2939589888324e-05 0.0
1712 1 -1.27580355208234e-05 4.16422876436126e-06 -1.82819122314476e-05 0.0
1713 1 -7.77208365729239e-06 6.44568601790042e-06 -2.21939193811049e-05 0.0
1714 1 3.85884902574474e-05 -1.67949103572922e-05 -1.36293194127654e-05 0.0
1715 1 3.33942770292595e-05 -1.41183178785934e-05 -1.90366131586581e-05 0.0
1716 1 2.90586500225993e-05 -1.34620786136685e-05 -2.56222104929699e-05 0.0
1717 1 1.83074623508583e-05 -4.3629192310715e-06 -3.28737448983263e-05 0.0
1718 1 1.99921800692006e-05 -5.32663149187444e-06 -2.70217390283492e-05 0.0
1719 1 2.46179225786973e-05 -7.11019688535234e-06 -2.448628260867e-05 0.0
1720 1 2.99255561274656e-05 -1.0243123494326e-05 -3.19378117639843e-05 0.0
1721 1 3.60887313933748e-05 -6.15492413216082e-06 -4.46271190386835e-05 0.0
1722 1 5.52369629209062e-05 -1.76387880854614e-05 -2.93726247065294e-05 0.0
1723 1 4.98743039618679e-05 -1.30493403858433e-05 -2.97274571886527e-05 0.0
1724 1 5.94844291768074e-05 -1.66162753615392e-05 -2.0260850885856e-05 0.0
1725 1 -9.51202358788264e-06 1.36470375133482e-05 -3.84131343945802e-05 0.0
1726 1 -4.44997923895323e-06 1.20567874237161e-05 -4.14545326886056e-05 0.0
1727 1 1.07287948165235e-06 1.12917755537043e-05 -4.44160261889697e-05 0.0
1728 1 9.2097962022461e-06 -4.45165609969278e-07 -4.14318559311161e-05 0.0
1729 1 5.04804813218992e-06 6.04491282801952e-06 -3.95408112284467e-05 0.0
1730 1 1.29077841455449e-05 -4.66049935406645e-06 -2.80794893460115e-05 0.0
1731 1 6.79072835363075e-06 1.51271822677496e-06 -3.30618163532794e-05 0.0
1732 1 5.3692303871296e-06 -2.16832148792676e-06 -2.8616149811716e-05 0.0
1733 1 1.68340948147554e-05 1.70744957936288e-05 -6.04158492877587e-05 0.0
1734 1 3.76843066940142e-05 -1.08340087546104e-05 -3.68409167677074e-05 0.0
1735 1 4.65405622914364e-05 -1.21906581396264e-05 -3.47957619572836e-05 0.0
1736 1 4.85299749208849e-05 -9.26684997847859e-06 -4.22370338169556e-05 0.0
1737 1 2.56254410259806e-05 -4.33905507500617e-06 -3.26932070550361e-05 0.0
1738 1 3.21292588557538e-05 -3.36537220326363e-06 -3.66822497667387e-05 0.0
1739 1 2.82359000747469e-05 -2.10529245751514e-06 -4.13289629369566e-05 0.0
1740 1 2.49807368793688e-05 3.92340237876073e-06 -4.97129220592519e-05 0.0
1741 1 2.3565681610093e-05 8.7267685788256e-06 -5.99458268808042e-05 0.0
1742 1 3.15744040765546e-05 4.52275657848725e-06 -4.56364830695027e-05 0.0
1743 1 3.82060413990108e-05 0 -5.25861046343716e-05 0.0
1744 1 9.42855070942646e-06 2.38065762169511e-05 -5.97440320061031e-05 0.0
1745 1 2.40606091504665e-06 2.4805232627845e-05 -5.17345297794604e-05 0.0
1746 1 3.3090340009533e-05 9.19625915909034e-06 -5.51856703821956e-05 0.0
1747 1 3.85761707474667e-06 -5.57654657696366e-06 -1.6636329962849e-05 0.0
1748 1 1.05726628519512e-05 -3.95152841153274e-06 -2.17393756221716e-05 0.0
1749 1 -7.18513685388637e-07 -7.22839108322153e-06 -8.62965382336876e-06 0.0
1750 1 -4.14946878856725e-06 -4.38018803691214e-06 -2.10291589195477e-06 0.0
1751 1 -5.41520549333249e-06 -2.17715359721411e-06 1.17618218478203e-05 0.0
1752 1 1.82971401138647e-06 -1.05147627446079e-05 1.82915063143701e-05 0.0
1753 1 -4.51130816626912e-06 -4.61420309281702e-06 3.79580501203589e-06 0.0
1754 1 7.88703466430931e-06 -1.34647613910297e-05 1.37238467848094e-05 0.0
1755 1 -8.71565281582438e-08 -7.80736964953283e-06 1.00932845039948e-05 0.0
1756 1 2.30642276480716e-06 -8.12196223891168e-06 -2.1979360757909e-08 0.0
1757 1 3.70542580955281e-06 -1.62593274547819e-05 6.97093641430695e-06 0.0
1758 1 1.36888074966548e-05 -1.34833548187302e-05 6.08270951756172e-06 0.0
1759 1 9.18594923053906e-06 -1.71671773096051e-05 6.46375923092084e-06 0.0
1760 1 1.22336477496528e-05 -1.55409092996507e-05 -7.35248918771815e-06 0.0
1761 1 1.48491671366254e-05 -1.29724451720864e-05 -1.40678877568437e-05 0.0
1762 1 5.45496211861433e-05 -9.07781144662198e-06 -3.41603888705595e-05 0.0
1763 1 4.40062098668438e-05 -1.06097761968769e-05 -2.87618494307831e-05 0.0
1764 1 3.67459957755782e-05 -1.18520799050699e-05 -2.672624965114e-05 0.0
1765 1 4.59619407771256e-05 0 -4.59619407771256e-05 0.0
1766 1 5.05071533448659e-05 -2.1260362333393e-05 9.6597862421186e-06 0.0
1767 1 4.95196972418634e-05 -2.02111781015546e-05 1.78293316992362e-05 0.0
1768 1 6.22907800084236e-05 -1.60439342985152e-05 -9.3515184952552e-06 0.0
1769 1 5.99897697448864e-05 -2.0248459651069e-05 1.47046729890381e-05 0.0
1770 1 2.74617418082731e-05 -1.71125856798512e-05 -6.94927796565768e-06 0.0
1771 1 2.99240550676148e-05 -2.17398556400129e-05 3.28447907699628e-07 0.0
1772 1 3.36765732440133e-05 -1.96197344055636e-05 -6.81634286466679e-06 0.0
1773 1 2.47395966086437e-05 -1.90288709375418e-05 -2.18962452353506e-06 0.0
1774 1 3.1872563894294e-05 -1.91432695205066e-05 7.07324522449018e-06 0.0
1775 1 2.35735275288382e-05 -1.77729601510009e-05 4.75284383632178e-06 0.0
1776 1 1.96021499535047e-05 -1.44209220952035e-05 -3.56921857757784e-06 0.0
1777 1 3.82360563799398e-05 -1.80377007874521e-05 2.02817150688641e-06 0.0
1778 1 2.7236907655353e-05 -1.12459021709364e-05 -1.85933375720432e-05 0.0
1779 1 2.54095788771628e-05 -1.22229473069194e-05 -2.90670852139144e-06 0.0
1780 1 5.06548251919603e-05 -5.85925485229505e-06 -3.08111245619228e-05 0.0
1781 1 5.6246899951108e-05 -1.20188059386343e-05 -1.37904290685433e-05 0.0
1782 1 5.05779884233119e-05 -1.05859482663926e-05 -2.14954028380939e-05 0.0
1783 1 4.19880723153975e-05 -1.12470154193156e-05 -2.10664726330659e-05 0.0
1784 1 4.9353280478766e-05 -8.05941456599756e-06 -1.42266825687263e-05 0.0
1785 1 2.76810160708412e-05 -1.05344216840148e-05 -9.79758070055961e-06 0.0
1786 1 4.28931018914457e-05 -9.38241443675512e-06 -1.23133653127855e-05 0.0
1787 1 3.54191043827919e-05 -1.13033880525084e-05 -1.06017466491872e-05 0.0
1788 1 -1.48852796072101e-05 1.41640439354856e-05 4.60275563032566e-05 0.0
1789 1 5.88101016180406e-05 -1.62649216660498e-05 2.24014345717634e-05 0.0
1790 1 5.55854351654325e-05 -1.65286129587632e-05 2.93609323954283e-05 0.0
1791 1 4.2463605527082e-05 -1.84030052079524e-05 1.10638794572093e-05 0.0
1792 1 4.64742724920652e-05 -1.41433551424578e-05 1.17841196051188e-05 0.0
1793 1 3.55820384133142e-05 -1.59681120068284e-05 1.15885086381086e-05 0.0
1794 1 4.70354930540391e-05 -1.5954762368071e-05 2.93729415845635e-05 0.0
1795 1 4.14907520115605e-05 -1.96386204407892e-05 2.67778156930873e-05 0.0
1796 1 4.13196933354909e-05 -1.77115892675971e-05 1.88996125358949e-05 0.0
1797 1 4.56297976977245e-05 -1.37664733852207e-05 2.09862186646553e-05 0.0
1798 1 5.44604367431982e-05 -1.76997035113341e-05 4.73585136357374e-06 0.0
1799 1 5.74896102475943e-05 -1.2310731356196e-05 -3.8795959807419e-06 0.0
1800 1 6.1818673559185e-05 -2.00861046343716e-05 0 0.0
1801 1 6.27430188789967e-05 -1.54718043368362e-05 6.99548801103419e-06 0.0
1802 1 4.20880078597024e-05 -1.38112962373688e-05 -5.63623138345293e-06 0.0
1803 1 5.03372154996164e-05 -9.45505110465361e-06 -7.5158405883705e-06 0.0
1804 1 4.43401057142504e-05 -1.28462010408876e-05 3.85763701362587e-06 0.0
1805 1 5.07101967006579e-05 -1.31280709232184e-05 -3.91654669231459e-07 0.0
1806 1 5.01905037871605e-05 -1.19625991266561e-05 6.45615647087359e-06 0.0
1807 1 3.94066995432303e-05 -1.51963534830247e-05 3.19462068168793e-05 0.0
1808 1 1.48736604723913e-05 -1.08809858427295e-05 4.28108736308186e-05 0.0
1809 1 2.37334078095382e-05 -1.72607372734865e-05 4.04441052740543e-05 0.0
1810 1 3.27536221005878e-05 -1.66842562978351e-05 3.68287304367629e-05 0.0
1811 1 3.37127046875769e-05 -1.4565039380361e-05 2.02693596644059e-05 0.0
1812 1 3.30125052835487e-05 -1.57106642660805e-05 2.88800994266412e-05 0.0
1813 1 1.49575986367537e-05 -1.42110764247215e-05 2.9464022288609e-05 0.0
1814 1 2.47789550218567e-05 -1.72526262912733e-05 2.55811604001588e-05 0.0
1815 1 2.42303591513437e-05 -1.398763440505e-05 3.3056569079877e-05 0.0
1816 1 1.87808372553575e-05 -1.11699998472747e-05 3.61891755536885e-05 0.0
1817 1 7.27256273106911e-06 -7.25671720805175e-06 3.67838426780788e-05 0.0
1818 1 1.01865843408848e-05 -5.34872674151927e-06 4.12158359270687e-05 0.0
1819 1 1.49601111548416e-05 -7.34685793121729e-06 3.48155123412047e-05 0.0
1820 1 2.37546796488651e-05 -8.50049143467328e-06 4.85366833425254e-05 0.0
1821 1 3.12201534838998e-05 -1.34282888929645e-05 4.55373725337922e-05 0.0
1822 1 -5.28859533702375e-06 9.95716198426944e-06 5.136829847554e-05 0.0
1823 1 -1.22282521786127e-06 1.30425993854975e-05 5.67693791111326e-05 0.0
1824 1 6.13772906570072e-06 2.85186212238248e-06 5.49586049928068e-05 0.0
1825 1 -1.68891326738943e-06 2.7712929081746e-06 4.89482505240576e-05 0.0
1826 1 3.23460974341544e-06 9.45108085641985e-06 5.67596581815811e-05 0.0
1827 1 -3.70286818378719e-08 8.57587163394563e-06 5.14848110088382e-05 0.0
1828 1 5.13269956528629e-06 -3.53912724248274e-07 4.65179327643117e-05 0.0
1829 1 1.23534973886379e-05 -2.27569401093618e-06 4.45315919542346e-05 0.0
1830 1 2.67735636558777e-05 -8.36069857226239e-06 5.86368059204151e-05 0.0
1831 1 5.17595466392259e-05 -1.34427028541809e-05 2.2182305966494e-05 0.0
1832 1 3.98700936363197e-05 -1.23708551869594e-05 3.99350164986197e-05 0.0
1833 1 4.1801151274753e-05 -9.20836647343187e-06 4.89169678025548e-05 0.0
1834 1 4.44851877501379e-05 -1.00579219537504e-05 3.35693234573955e-05 0.0
1835 1 4.84397698492731e-05 -1.01163436901659e-05 2.70754139256986e-05 0.0
1836 1 4.85723436504175e-05 -9.23300441645849e-06 4.21957232637552e-05 0.0
1837 1 5.47267118926511e-05 -8.81241153153813e-06 3.39459630651065e-05 0.0
1838 1 3.40360779316839e-05 -8.84527068499528e-06 5.46654057474881e-05 0.0
1839 1 1.22869998375493e-05 3.72027953786616e-06 5.01619165304567e-05 0.0
1840 1 1.45013132251237e-05 -1.48632768298638e-06 5.59984432427519e-05 0.0
1841 1 2.12377453407845e-05 -4.34154941166779e-06 5.55826728961795e-05 0.0
1842 1 1.347144138071e-05 4.50148406557834e-06 5.75048949674181e-05 0.0
1843 1 2.00861046343716e-05 0 6.1818673559185e-05 0.0
1844 1 -5.91271915476842e-07 5.16735588110951e-06 -2.72786267473307e-05 0.0
1845 1 -6.32385027194281e-06 6.71989944927972e-06 -3.09255908976812e-05 0.0
1846 1 -8.82301305436796e-06 -2.36990497680368e-08 -1.34655192238112e-05 0.0
1847 1 -2.9505822921295e-05 1.88144272572627e-05 1.48292716775709e-05 0.0
1848 1 -3.05981643801201e-05 2.21603756235653e-05 8.16939363782075e-06 0.0
1849 1 -3.48167284398327e-05 2.72220266203218e-05 1.37694130985218e-05 0.0
1850 1 -3.98973180164177e-05 3.86109046901458e-05 3.64083791047679e-06 0.0
1851 1 -3.59086726922416e-05 3.19564567824667e-05 6.33532791088986e-06 0.0
1852 1 -3.3625585568612e-05 2.62877432241912e-05 4.57870155077094e-06 0.0
1853 1 -3.33688777583809e-05 3.08693521247485e-05 -1.14156740876481e-06 0.0
1854 1 -2.85783616657185e-05 2.58608855129833e-05 -3.06600283899523e-05 0.0
1855 1 -3.08527890105627e-05 3.18091761044957e-05 -2.60614363367825e-05 0.0
1856 1 -2.477356351594e-05 3.01197454493292e-05 -3.77704656543073e-05 0.0
1857 1 -1.95238847698892e-05 2.54576763997938e-05 -4.06382848229463e-05 0.0
1858 1 -2.2502033266361e-05 2.5007602240417e-05 -3.42270699072601e-05 0.0
1859 1 -2.44654306302063e-05 1.52445082351919e-05 -1.80017329729178e-05 0.0
1860 1 -2.64388059757085e-05 1.85076194704218e-05 -2.27870095008592e-05 0.0
1861 1 -1.82240436544294e-05 1.77711532615989e-05 -3.61435228215449e-05 0.0
1862 1 -2.12467502917788e-05 2.10999865171661e-05 -2.85193488305488e-05 0.0
1863 1 -1.96504373521835e-05 1.66440069924866e-05 -2.36545980465649e-05 0.0
1864 1 -2.70234999483504e-05 2.51163447150646e-05 -2.42873522887971e-05 0.0
1865 1 -2.69369778987663e-05 2.19007730528469e-05 -1.85826106145057e-05 0.0
1866 1 -1.62835745088999e-05 3.07197183573988e-05 -4.45070510730226e-05 0.0
1867 1 -5.81578691185201e-06 1.88042600340811e-05 -4.26833812300519e-05 0.0
1868 1 -1.16628510776703e-05 2.24408449486552e-05 -3.93905277703649e-05 0.0
1869 1 -1.20696763084412e-05 2.81750377983133e-05 -3.97886545107199e-05 0.0
1870 1 -2.8080492380388e-05 3.45104679539925e-05 -3.2483745777253e-05 0.0
1871 1 -1.74704768520828e-05 3.20284986682191e-05 -3.59953055749242e-05 0.0
1872 1 -1.87605578065138e-05 1.60772275407804e-05 -1.63087774265894e-05 0.0
1873 1 -1.92465029411901e-05 1.34096049797827e-05 -4.66985206560918e-06 0.0
1874 1 -2.18694365627832e-05 1.65803649701233e-05 -9.81630323142894e-06 0.0
1875 1 -3.5146330050285e-05 3.66309354227611e-05 -2.27692272251511e-06 0.0
1876 1 -3.49100165146241e-05 3.76871788886229e-05 -8.50794295580321e-06 0.0
1877 1 -2.97733063354325e-05 2.73540496760071e-05 -1.79690808454214e-05 0.0
1878 1 -3.04936319608624e-05 2.49550612813872e-05 -1.15252946410754e-05 0.0
1879 1 -2.27805010133382e-05 2.2829730778333e-05 -1.45674876107905e-05 0.0
1880 1 -2.58842249077731e-05 2.08244727276813e-05 -6.27438207834396e-06 0.0
1881 1 -2.93555858235442e-05 3.23217969266569e-05 -5.41867871923762e-06 0.0
1882 1 -2.94031423719304e-05 3.52993195542642e-05 -1.40859013637412e-05 0.0
1883 1 -3.19273119915757e-05 3.81972778242855e-05 -2.29677279394163e-05 0.0
1884 1 -2.78262997791976e-05 3.23036801881763e-05 -2.11360201200991e-05 0.0
1885 1 -2.38314481588238e-05 3.73981091068825e-05 -3.81363114296367e-05 0.0
1886 1 -2.61772085223722e-05 3.82430853115852e-05 -2.68446556959274e-05 0.0
1887 1 -2.63455867739393e-05 4.21459770145851e-05 -3.24398732960225e-05 0.0
1888 1 -2.96252448788313e-05 4.41926315222935e-05 -2.744969330828e-05 0.0
1889 1 -3.24605798705926e-05 4.59072437587363e-05 -3.26164946758666e-05 0.0
1890 1 -2.5148458762056e-05 4.55497154045799e-05 -3.89586761640452e-05 0.0
1891 1 9.48596157861618e-06 3.28789864784116e-05 -5.52629060137217e-05 0.0
1892 1 -1.042708311263e-05 3.38048654987154e-05 -4.75983847876092e-05 0.0
1893 1 -1.69051793816694e-05 3.62918585066534e-05 -4.2613405871911e-05 0.0
1894 1 -4.88813879378473e-06 3.38697227390276e-05 -4.89913785125648e-05 0.0
1895 1 -1.766610774155e-05 4.39337577339404e-05 -4.45278965216118e-05 0.0
1896 1 -6.21030380602643e-06 2.91087572615879e-05 -4.28604302778788e-05 0.0
1897 1 1.247423367895e-06 3.0435936809761e-05 -4.81171593368e-05 0.0
1898 1 6.58211987929629e-06 3.47768305772876e-05 -4.71610523260273e-05 0.0
1899 1 2.33944531536949e-21 3.82060413990108e-05 -5.25861046343716e-05 0.0
1900 1 -8.76938097188112e-06 4.17052541718138e-05 -4.90792189407534e-05 0.0
1901 1 -4.59619407771256e-05 4.59619407771256e-05 0 0.0
1902 1 -2.88253289589803e-05 4.37116218552453e-05 -2.08366580719452e-05 0.0
1903 1 -3.21161393845547e-05 4.44735109383372e-05 -1.18986739785295e-05 0.0
1904 1 -3.55555580287422e-05 4.57181037343358e-05 -5.5691663655115e-06 0.0
1905 1 -4.16980045413685e-05 4.90873812847729e-05 -8.75816281370318e-06 0.0
1906 1 -3.6283231630814e-05 5.09864561176466e-05 -1.75757900245763e-05 0.0
1907 1 -3.09357788946316e-05 5.15345024050864e-05 -2.47421229089706e-05 0.0
1908 1 -2.32029392505056e-05 2.58107388125359e-05 4.45809135333957e-05 0.0
1909 1 -2.45381531667984e-05 2.78747816593817e-05 3.84072895120117e-05 0.0
1910 1 -2.7209861213242e-05 2.3102131765404e-05 2.6149158631049e-05 0.0
1911 1 -2.80317073204571e-05 2.85572284061521e-05 1.78982988696804e-05 0.0
1912 1 -3.49478127393093e-05 3.02330152257838e-05 2.16215985616555e-05 0.0
1913 1 -4.04403585604994e-05 3.97426803028727e-05 1.63578818692552e-05 0.0
1914 1 -3.79415605864375e-05 3.86856090168611e-05 8.9427829732612e-06 0.0
1915 1 -3.57774116990005e-05 3.45920313835796e-05 1.56313370746938e-05 0.0
1916 1 -3.4130377210838e-05 3.14455226639842e-05 2.724598070734e-05 0.0
1917 1 -3.60730358376687e-05 3.72049198913452e-05 2.34760600980014e-05 0.0
1918 1 -2.83085068649014e-05 2.94041470406979e-05 3.20436765381474e-05 0.0
1919 1 -2.85038279754972e-05 2.98484735750219e-05 2.47069212083468e-05 0.0
1920 1 -3.94481206298403e-05 4.0233954870378e-05 3.24048554118353e-05 0.0
1921 1 -3.39017802175042e-05 3.54005346446535e-05 3.26248099747438e-05 0.0
1922 1 -3.79337883230258e-05 4.65600117735086e-05 2.48634874286495e-05 0.0
1923 1 -3.6111702096392e-05 4.45354938183844e-05 2.89260856771694e-06 0.0
1924 1 -4.23832657811951e-05 4.85427128989e-05 8.5008120868271e-06 0.0
1925 1 -3.74149587224865e-05 5.05054448187778e-05 1.65626358847864e-05 0.0
1926 1 -3.30543607345812e-05 3.99895697601845e-05 3.91566539278257e-05 0.0
1927 1 -1.06634806704711e-05 -2.09545281243286e-06 1.77248310304335e-05 0.0
1928 1 -2.05939962368478e-06 -6.35553032120106e-06 2.41118089789895e-05 0.0
1929 1 -1.51005947110825e-06 -1.96638013332652e-06 2.88351360267285e-05 0.0
1930 1 -2.15817817755659e-06 2.33384095976103e-06 3.58341618561183e-05 0.0
1931 1 -1.33163817583632e-06 7.46808995708176e-06 4.32857362945259e-05 0.0
1932 1 -2.06911603705916e-05 1.32636671345081e-05 3.92277669744254e-05 0.0
1933 1 -2.47558681903224e-05 1.5276257363595e-05 2.39559313916159e-05 0.0
1934 1 -2.21445479805948e-05 1.53426477602713e-05 3.12713434384444e-05 0.0
1935 1 -1.87098185560771e-05 1.1952134929782e-05 2.42134860742563e-05 0.0
1936 1 -1.00011925340011e-05 9.84281987035697e-06 3.87349664550861e-05 0.0
1937 1 -1.6053260910299e-05 1.15443974883354e-05 3.09436805083606e-05 0.0
1938 1 1.81404084585786e-05 -2.97207177376751e-06 4.8848284542728e-05 0.0
1939 1 2.58313692960895e-05 -2.23022268196459e-06 5.12161427294932e-05 0.0
1940 1 5.81293182405102e-06 -1.90295488572899e-07 3.90618033770154e-05 0.0
1941 1 1.53263674424303e-05 1.39808235031384e-07 4.01226565500875e-05 0.0
1942 1 1.36047070127946e-05 -1.41762210166883e-05 2.07365197102179e-05 0.0
1943 1 7.89208694360378e-06 -7.74590977399902e-06 2.22160140674491e-05 0.0
1944 1 2.63907900717011e-05 -1.25597081909262e-05 1.1740096886827e-05 0.0
1945 1 2.55168091754333e-05 -1.26640498207783e-05 1.88655878986328e-05 0.0
1946 1 3.16964383503821e-05 -8.75273387600366e-06 2.08123016777252e-05 0.0
1947 1 1.95521315167982e-05 -1.12823974921147e-05 2.2197571869707e-05 0.0
1948 1 1.75900006228077e-05 -8.46090711209316e-06 1.42216331493193e-05 0.0
1949 1 6.14119077079206e-06 -2.44922294933595e-06 3.13079966139329e-05 0.0
1950 1 1.39101338603305e-05 -5.10982194328766e-06 2.69326548469219e-05 0.0
1951 1 -2.45305389679225e-05 2.23213361560392e-05 1.83439882144559e-05 0.0
1952 1 -2.39951045814809e-05 1.58439816143553e-05 1.49002630664768e-05 0.0
1953 1 -2.76339091974137e-05 2.35527856819625e-05 2.26102015230547e-06 0.0
1954 1 -2.15925305840771e-05 1.9305642298195e-05 -1.63702537987996e-06 0.0
1955 1 -2.61059002760041e-05 2.67053321969093e-05 -2.50564404150157e-06 0.0
1956 1 2.13578253654418e-05 -8.01867292632336e-06 -1.3267020460665e-05 0.0
1957 1 1.40195097559236e-05 -4.12718500341234e-06 -1.50889702423682e-05 0.0
1958 1 1.06779656184116e-05 -1.04957588428715e-05 5.6718044702178e-08 0.0
1959 1 1.83039117001823e-05 -8.8780558984165e-06 5.14965669938508e-06 0.0
1960 1 1.17781269892907e-05 -7.37171528063247e-06 -9.6430493702851e-06 0.0
1961 1 7.87245278756012e-06 -4.39450905526116e-06 -1.92082593158805e-06 0.0
1962 1 5.75532634010509e-06 -5.09574451705196e-07 -8.59498086852767e-06 0.0
1963 1 -2.35703182930699e-06 -6.95111670950361e-08 -8.89128108701088e-06 0.0
1964 1 -1.17538194759954e-05 7.2327899468059e-06 -7.58913161448114e-06 0.0
1965 1 -2.5558810126406e-05 3.31981650460756e-05 4.96953625854148e-05 0.0
1966 1 -1.8254849582035e-05 2.35927741323426e-05 3.88008144810683e-05 0.0
1967 1 -1.47390247058283e-05 2.30322785065945e-05 4.93678888334611e-05 0.0
1968 1 -1.97994916593459e-05 2.77877734760453e-05 5.53246760069635e-05 0.0
1969 1 1.03994984240939e-05 1.04786803050391e-05 5.56398478932349e-05 0.0
1970 1 1.58635589437473e-05 8.08385031511097e-06 6.25139893281587e-05 0.0
1971 1 8.25621418182764e-06 1.50626844757673e-05 6.26893169827784e-05 0.0
1972 1 1.2299191873911e-21 2.00861046343716e-05 6.1818673559185e-05 0.0
1973 1 -2.09034608942875e-05 1.24321641589217e-05 3.74264323435047e-06 0.0
1974 1 -2.25756034801183e-05 2.03695043215693e-05 8.10023540780395e-06 0.0
1975 1 -8.35102776791359e-06 6.55417580098667e-06 3.02276358225453e-05 0.0
1976 1 -1.23383327285789e-05 1.0412274542371e-05 2.20878323578302e-05 0.0
1977 1 -8.38496419961514e-06 2.74022904126464e-06 2.40691014800984e-05 0.0
1978 1 1.58368855923827e-07 -2.62798032774682e-06 1.68247302471182e-05 0.0
1979 1 -6.75136834916702e-06 4.64600628338603e-06 1.56109895079762e-05 0.0
1980 1 -1.40752439676495e-05 9.07854324364933e-06 6.05805591316744e-06 0.0
1981 1 -1.23503675216751e-05 8.54509455924035e-06 1.28236700733611e-05 0.0
1982 1 -6.84392206302578e-06 8.56351843452996e-07 3.23266719714077e-06 0.0
1983 1 -8.70151787830687e-06 4.23385898750019e-06 8.23901266440305e-06 0.0
1984 1 -6.15883578094001e-06 5.0579468210343e-06 -3.27821306751436e-06 0.0
1985 1 -1.2588697848282e-05 1.41788112826735e-05 -1.72967685358566e-06 0.0
1986 1 -9.50554744389449e-06 8.07176900654118e-06 2.04310815293471e-06 0.0
1987 1 -1.7079967668278e-05 1.28943261238425e-05 1.32795173395768e-05 0.0
1988 1 -1.77639215247769e-05 1.55585300391033e-05 1.94742783634755e-05 0.0
1989 1 -2.38981068136905e-05 2.3583648682521e-05 3.33946556155576e-05 0.0
1990 1 -1.66586030735736e-05 3.02097197330039e-05 4.62059986470153e-05 0.0
1991 1 -6.90539675217608e-06 1.40642333839449e-05 4.64830773468195e-05 0.0
1992 1 -9.97936335601823e-06 2.05598369792354e-05 4.47680378055777e-05 0.0
1993 1 -4.63396222724803e-06 1.96823998493247e-05 5.32517385791508e-05 0.0
1994 1 -9.09745522175912e-06 2.49964663478881e-05 5.93077817710879e-05 0.0
1995 1 -2.50778561107988e-05 3.55516348975503e-05 3.56225999923229e-05 0.0
1996 1 -2.06838041070919e-05 3.39333778327778e-05 4.38562099923379e-05 0.0
1997 1 -2.55714012952038e-05 3.92108737265072e-05 4.50955742551701e-05 0.0
1998 1 -9.34315983669312e-06 1.96169582435903e-05 -3.3317225435427e-05 0.0
1999 1 -1.41122194934147e-05 1.46483833312446e-05 -2.79842898245169e-05 0.0
2000 1 -7.48608394414807e-06 1.29825957329058e-05 -3.13326270083557e-05 0.0
2001 1 -1.05736863527954e-05 1.3430528911943e-05 -2.03575964577676e-05 0.0
2002 1 -7.68154000199311e-06 1.14477331145074e-05 -2.5244518388019e-05 0.0
2003 1 -1.36704562842725e-05 1.37302156055086e-05 -1.21724907459625e-05 0.0
2004 1 2.19629910588413e-05 -2.31423002975603e-07 -4.05570527784181e-05 0.0
2005 1 1.37286779770109e-05 6.20456357992909e-07 -3.56886572292258e-05 0.0
2006 1 1.67318565735836e-05 -6.009585710518e-08 -2.48053478487195e-05 0.0
2007 1 2.04830599117417e-05 -6.01937126275692e-07 -1.83926459161506e-05 0.0
2008 1 4.62494465414349e-06 2.01823846496226e-05 -4.60593427205607e-05 0.0
2009 1 1.71512443824092e-07 2.63709111038768e-05 -4.15684246369032e-05 0.0
2010 1 1.24096473679861e-06 1.93793347569868e-05 -4.04878981841897e-05 0.0
2011 1 9.71647443047391e-06 1.37882636378943e-05 -5.27576314778287e-05 0.0
2012 1 1.11420188459491e-05 2.04543662369111e-05 -5.03764908407576e-05 0.0
2013 1 1.91423341168343e-05 1.29189464717081e-05 -5.0802464126096e-05 0.0
2014 1 1.26842682723435e-05 8.80219343242186e-06 -4.88763918098839e-05 0.0
2015 1 8.7653418100343e-06 1.30256536129295e-05 -4.42224697137282e-05 0.0
2016 1 2.0095925119177e-05 8.66340183959921e-06 -4.38723603248652e-05 0.0
2017 1 1.32128600447961e-05 7.15984084124191e-06 -4.15536305345845e-05 0.0
2018 1 1.78226783546859e-05 5.56677592503997e-06 -3.77340398679636e-05 0.0
2019 1 2.15511025429374e-05 1.48632735699083e-05 -4.48086320891913e-05 0.0
2020 1 -1.43807905002215e-06 1.02332806330411e-05 -3.55909290992552e-05 0.0
2021 1 3.67144422669512e-06 8.60493345737199e-06 -3.24898929633354e-05 0.0
2022 1 -1.48289537736482e-06 2.42279574368884e-06 -1.62150000304943e-05 0.0
2023 1 4.17936850070165e-06 1.30996426434497e-06 -2.27108234083488e-05 0.0
2024 1 -1.47809532515186e-06 8.68692538546925e-06 -2.13260760537062e-05 0.0
2025 1 -5.82890951868542e-06 9.18515081769097e-06 -1.54504511686356e-05 0.0
2026 1 3.5715775667987e-05 -8.3562235521117e-06 -1.92506002053353e-05 0.0
2027 1 3.36247037336514e-05 -5.95625354415786e-06 -1.40048532421093e-05 0.0
2028 1 3.16273724824819e-05 -5.38594719833904e-06 -2.61470783349412e-05 0.0
2029 1 2.76755950169764e-05 -2.38973370128215e-06 -1.95045029013782e-05 0.0
2030 1 2.38948942140418e-05 7.86118375889605e-08 -2.4336479150838e-05 0.0
2031 1 2.23468081081926e-05 1.96095393682931e-06 -3.10057995678792e-05 0.0
2032 1 2.91518998633142e-05 -2.55657015510215e-07 -2.80088907837139e-05 0.0
2033 1 3.70394831891269e-05 -3.11358029204457e-06 -3.22416644820079e-05 0.0
2034 1 3.75545882019926e-05 -6.89229631182885e-07 -4.02015163070656e-05 0.0
2035 1 5.92171308100865e-05 -8.87062002429423e-06 -2.52911747256962e-05 0.0
2036 1 6.27114917640467e-05 -7.47012512808895e-06 -1.53774520418239e-05 0.0
2037 1 -1.92168987479652e-06 1.77740311008693e-05 -3.47286446295946e-05 0.0
2038 1 5.20691825789655e-06 1.62227557434636e-05 -3.71658368101705e-05 0.0
2039 1 1.11348547424396e-05 9.33320355648933e-06 -3.52266288060943e-05 0.0
2040 1 1.12912189725006e-05 4.32234680075982e-06 -2.659779283539e-05 0.0
2041 1 6.36594317633108e-06 8.27796454850539e-06 -2.71826834503945e-05 0.0
2042 1 1.96064847888575e-05 1.98822623502401e-05 -4.91543278447429e-05 0.0
2043 1 1.99407638457828e-05 2.74618588742058e-05 -5.54365605392319e-05 0.0
2044 1 2.61456067099651e-05 1.75169782759406e-05 -5.6873216208054e-05 0.0
2045 1 4.50528449656044e-05 -1.75335376675225e-06 -3.54934562881632e-05 0.0
2046 1 5.25861046343716e-05 0 -3.82060413990107e-05 0.0
2047 1 5.00456753750723e-05 1.7858151138836e-06 -3.12930516310562e-05 0.0
2048 1 3.01965174801482e-05 2.61974340206593e-06 -3.63010584803223e-05 0.0
2049 1 2.71493609758409e-05 6.77447894325968e-06 -4.22104082995394e-05 0.0
2050 1 2.81573774759947e-05 1.3348271258761e-05 -4.6744909382355e-05 0.0
2051 1 4.17134557447744e-05 4.44962800249112e-06 -3.73739606767311e-05 0.0
2052 1 3.76133298085762e-05 7.69476040756256e-06 -4.22743607206057e-05 0.0
2053 1 4.15025189309872e-05 8.83485269311644e-06 -4.92390729022591e-05 0.0
2054 1 1.08760375622701e-05 2.80141036958568e-05 -4.82935173880143e-05 0.0
2055 1 6.30035878346899e-06 2.82258567962205e-05 -4.33253166613039e-05 0.0
2056 1 3.57078298292767e-05 1.76303029859634e-05 -5.1372398284551e-05 0.0
2057 1 1.85428342351802e-05 2.76466921075043e-05 -4.48986034145025e-05 0.0
2058 1 2.56477256155943e-05 3.27986889500191e-05 -4.99143283427422e-05 0.0
2059 1 1.093615346928e-05 3.14129357849227e-06 -1.60581558916053e-05 0.0
2060 1 1.5172952528093e-05 6.34857161762256e-06 -2.06072183261865e-05 0.0
2061 1 8.02543642367619e-07 5.62015186190398e-07 -4.09867039141355e-07 0.0
2062 1 8.62572430324609e-08 1.17349715706489e-06 1.00848243734035e-05 0.0
2063 1 7.67224443556414e-06 -5.43614279318897e-06 1.40495523962578e-05 0.0
2064 1 5.56187737198359e-06 -2.95436216069687e-06 5.17388166630011e-06 0.0
2065 1 9.68165022692298e-06 -8.47140421921737e-06 7.61694874934336e-06 0.0
2066 1 1.2705254951475e-05 -3.14679026655557e-06 3.45973380109958e-06 0.0
2067 1 1.8757741772246e-05 -7.61913140136383e-06 -4.54468452039399e-06 0.0
2068 1 5.74983747833058e-05 -4.78942301335032e-06 -1.07934926025223e-05 0.0
2069 1 5.79154240722439e-05 0 -2.95093824830705e-05 0.0
2070 1 1.75406021859401e-05 4.80194373269773e-06 -1.34112333480277e-05 0.0
2071 1 4.25120298838714e-05 4.02918430025739e-06 -3.07962707480315e-05 0.0
2072 1 4.57830887758752e-05 -2.25285631541769e-06 -2.68642363265173e-05 0.0
2073 1 3.89820937941296e-05 -3.09973070721276e-06 -2.41058579167724e-05 0.0
2074 1 4.85712256021377e-05 8.15107781421976e-06 -4.24192877589048e-05 0.0
2075 1 5.48762715311886e-05 -1.24350670373849e-05 1.22273132016291e-05 0.0
2076 1 4.98709829445139e-05 -1.0430800547714e-05 1.54765557386774e-05 0.0
2077 1 5.45235399652302e-05 -9.1468785558939e-06 1.89114107990282e-05 0.0
2078 1 6.41720059137096e-05 -6.79579441780563e-06 -7.79556510085907e-06 0.0
2079 1 6.41997421386839e-05 -1.0168240227615e-05 0 0.0
2080 1 6.24760570346146e-05 -9.51401854878087e-06 1.52061089191494e-05 0.0
2081 1 3.1152719522249e-05 -1.27772835791462e-05 -1.42723301012697e-06 0.0
2082 1 3.13364919011524e-05 -1.09625408870725e-05 6.62237255326579e-06 0.0
2083 1 2.47648755629914e-05 -5.55394642001471e-06 9.65309334217591e-06 0.0
2084 1 2.49195073960998e-05 -9.34906191628842e-06 2.30959144607325e-06 0.0
2085 1 3.80393862140938e-05 -1.02835050651875e-05 7.78659734264745e-06 0.0
2086 1 3.73611154740059e-05 -7.86197424993002e-06 8.55954427661003e-07 0.0
2087 1 2.81903334242689e-05 -2.7703641241723e-06 -1.16961730115677e-05 0.0
2088 1 2.2602842448375e-05 -2.79189601165164e-06 3.74240332613578e-06 0.0
2089 1 2.69230172036495e-05 -4.33749090845038e-06 -4.33149138346222e-06 0.0
2090 1 5.39672665103419e-05 -1.09619986126004e-06 -2.32707080652924e-05 0.0
2091 1 5.42798776118375e-05 -3.46026651801169e-06 -1.64465426137646e-05 0.0
2092 1 5.24489131580143e-05 -2.56579763112169e-06 -9.46506407771384e-06 0.0
2093 1 4.17121588783459e-05 -6.03902051097966e-06 -5.28070956354274e-06 0.0
2094 1 4.44378986090922e-05 -1.8037396335951e-06 -1.71594043253035e-05 0.0
2095 1 4.62177893555563e-05 -2.44447867027416e-06 -8.68962294771125e-06 0.0
2096 1 3.34399607644995e-05 -4.04447864793897e-06 -5.97971434209979e-06 0.0
2097 1 2.75305036451106e-05 3.79860218902788e-06 -1.23628641605564e-05 0.0
2098 1 3.48607557787715e-05 1.45361016922737e-06 -1.21292093878824e-05 0.0
2099 1 3.93818540632036e-05 -1.97854070496746e-06 -9.15549580050365e-06 0.0
2100 1 -1.20937088446076e-05 1.80430455539985e-05 3.76177063107277e-05 0.0
2101 1 -6.4725324188768e-06 1.59629246677288e-05 3.98023191723016e-05 0.0
2102 1 5.33014597436207e-06 1.63006814448698e-05 5.39950362994627e-05 0.0
2103 1 4.79534124932855e-05 -6.9341546091315e-06 9.91530197691198e-06 0.0
2104 1 5.92279981963158e-05 -9.07772773648866e-06 2.51920441568244e-05 0.0
2105 1 3.30668741043914e-05 -8.41107494516327e-06 1.48783816996839e-05 0.0
2106 1 4.14002673283368e-05 -1.07779259154024e-05 1.47727411184591e-05 0.0
2107 1 4.13607372854967e-05 -1.03914451746115e-05 2.50810746427224e-05 0.0
2108 1 3.85939663529675e-05 -8.79123199724524e-06 2.01831812937438e-05 0.0
2109 1 4.66667464260679e-05 -6.98058762760412e-06 1.92678920744918e-05 0.0
2110 1 5.8380405026089e-05 -4.38364406325987e-06 -1.50796374862648e-06 0.0
2111 1 5.81612932390325e-05 -9.39548542475844e-06 3.58863399482498e-06 0.0
2112 1 6.42627579884322e-05 -7.36177053475152e-06 6.41110523341016e-06 0.0
2113 1 4.65868222664269e-05 -4.72467481930004e-06 7.71785998383963e-07 0.0
2114 1 5.31743990856821e-05 -3.70248804099051e-06 5.39392791975194e-06 0.0
2115 1 5.33465550947518e-05 -2.98710024475443e-06 1.86001763979349e-05 0.0
2116 1 3.61580512665599e-05 -9.76902964195532e-06 3.26193310130772e-05 0.0
2117 1 3.55966369394287e-05 -8.03009115668527e-06 2.55281072054409e-05 0.0
2118 1 1.93921478318962e-05 -4.39513412617049e-06 4.03684412384713e-05 0.0
2119 1 2.4536585323663e-05 -8.82281210105878e-06 4.07312372931315e-05 0.0
2120 1 3.2945024302819e-05 -9.22799507929375e-06 4.01678336573194e-05 0.0
2121 1 2.98501467003289e-05 -9.52829161760749e-06 3.4896683919562e-05 0.0
2122 1 2.86490096234101e-05 -9.11641871874184e-06 2.65919358222709e-05 0.0
2123 1 2.10279444752552e-05 -7.43441663744501e-06 2.8427001525529e-05 0.0
2124 1 2.43811732960317e-05 -6.04451165800836e-06 3.41068322837007e-05 0.0
2125 1 1.33887382724904e-05 8.34925483467771e-07 3.40873535791002e-05 0.0
2126 1 1.98129338152742e-05 -1.7988994184573e-06 3.36469721055368e-05 0.0
2127 1 2.37934890359905e-05 -4.87358298589071e-07 4.42304744174993e-05 0.0
2128 1 3.17949880506557e-05 -3.49059741054868e-06 4.48816878084533e-05 0.0
2129 1 3.6751922676539e-05 -4.47825800395226e-06 3.70166123484722e-05 0.0
2130 1 3.93998554663069e-05 -3.61543208493975e-06 4.25596539664572e-05 0.0
2131 1 1.6564027247276e-06 1.53149362654699e-05 4.85311729691785e-05 0.0
2132 1 5.1502940374325e-06 9.32759858222642e-06 4.71144870313368e-05 0.0
2133 1 9.99791529985709e-06 5.29776646513119e-06 4.19819288607745e-05 0.0
2134 1 1.6612702221629e-05 5.39856504816016e-06 4.47201131913759e-05 0.0
2135 1 2.95093824830705e-05 0 5.79154240722439e-05 0.0
2136 1 4.98944339570373e-05 -4.48644131376236e-06 2.44528893101936e-05 0.0
2137 1 4.20420054570298e-05 -3.65353526610119e-06 3.03735606618191e-05 0.0
2138 1 3.82060413990107e-05 0 5.25861046343716e-05 0.0
2139 1 4.53982935442119e-05 -2.65373385410297e-06 3.74407135223191e-05 0.0
2140 1 4.59619407771256e-05 0 4.59619407771256e-05 0.0
2141 1 4.96957916447093e-05 -1.59655472520654e-06 3.10346568201748e-05 0.0
2142 1 5.25861046343716e-05 0 3.82060413990108e-05 0.0
2143 1 5.79154240722439e-05 0 2.95093824830705e-05 0.0
2144 1 1.08496706407469e-05 1.26413141240598e-05 4.78714233566929e-05 0.0
2145 1 3.07907399059443e-05 3.10577750327678e-06 4.98689398496955e-05 0.0
2146 1 1.77191457368675e-05 1.08380961451097e-05 5.1971217817402e-05 0.0
2147 1 2.07995601511009e-05 3.52663015888549e-06 5.36799428832727e-05 0.0
2148 1 2.48168105211591e-05 9.02976742627953e-06 5.93935115629998e-05 0.0
2149 1 -7.21494374561071e-07 1.35157230409527e-05 -2.68233284237396e-05 0.0
2150 1 -1.90975880253149e-06 1.89450556918787e-05 -2.90842648619561e-05 0.0
2151 1 -4.75285707514356e-06 1.19488426203127e-05 -2.65280862834203e-06 0.0
2152 1 1.39616827162213e-06 5.76137834192406e-06 -5.09972686043362e-06 0.0
2153 1 -3.55111081141604e-06 7.5970215231221e-06 -9.40402482137371e-06 0.0
2154 1 -2.96422957812259e-05 4.36917391319507e-05 -4.06651372233652e-06 0.0
2155 1 -2.70355151046193e-05 2.72201707703071e-05 1.06966373452658e-05 0.0
2156 1 -3.00022619385763e-05 3.49714084338205e-05 1.12817659720878e-05 0.0
2157 1 -3.04248926355113e-05 3.65079250000752e-05 2.52454349329089e-06 0.0
2158 1 -2.67080467271001e-05 3.07090605697612e-05 3.00045726908592e-06 0.0
2159 1 -2.23215130373653e-05 2.97917146670079e-05 -2.90386009057923e-05 0.0
2160 1 -1.48049189374381e-05 2.6255662291283e-05 -3.23613795659843e-05 0.0
2161 1 -2.08258508258342e-05 2.32675638497003e-05 -2.22744137962164e-05 0.0
2162 1 -1.43886584205311e-05 2.18499029908515e-05 -2.69004269163632e-05 0.0
2163 1 -1.49202237217361e-05 2.21789824917651e-05 -1.95510986448349e-05 0.0
2164 1 -2.19081576949349e-05 2.98526311985562e-05 -2.13087470159166e-05 0.0
2165 1 -1.39410633357402e-05 4.03671037492557e-05 -3.7690452253654e-05 0.0
2166 1 -1.12028382815031e-05 3.36349578614684e-05 -3.90128269697162e-05 0.0
2167 1 -3.05253866331884e-06 2.48197668943281e-05 -3.599106818556e-05 0.0
2168 1 -9.04663697932397e-06 2.93260524912788e-05 -3.48166795196902e-05 0.0
2169 1 -5.50394828233084e-06 2.39715796815382e-05 -2.99839710847646e-05 0.0
2170 1 -1.92942823650068e-05 3.84171730202953e-05 -3.08207583522987e-05 0.0
2171 1 -1.30976980142902e-05 3.22167116908746e-05 -3.11403111625633e-05 0.0
2172 1 -1.78196880028916e-05 3.37575615654449e-05 -2.71454161788146e-05 0.0
2173 1 -1.69792810979872e-05 2.10676154063682e-05 -7.48874475021358e-06 0.0
2174 1 -2.20194405052364e-05 3.29585557701254e-05 -1.56160381863289e-05 0.0
2175 1 -1.65599826844369e-05 2.6949267789342e-05 -1.46962139464882e-05 0.0
2176 1 -2.7429527272693e-05 3.86771009301643e-05 -5.91992650689591e-06 0.0
2177 1 -2.2329452336944e-05 2.89778045877201e-05 -8.9377916307841e-06 0.0
2178 1 -2.34173532083191e-05 3.3980186074703e-05 -2.66691004601272e-06 0.0
2179 1 -2.39526853440657e-05 4.19947730447649e-05 -1.1700199435144e-05 0.0
2180 1 -2.1751950826152e-05 3.60219621394924e-05 -9.21214600080595e-06 0.0
2181 1 -2.13091265047651e-05 3.92984557508671e-05 -2.15045698192993e-05 0.0
2182 1 -1.76103839420488e-05 4.07614482079904e-05 -1.55489549041521e-05 0.0
2183 1 -1.83245149330292e-05 4.46103610155684e-05 -3.43954208236062e-05 0.0
2184 1 -2.27784839747332e-05 4.61381980200587e-05 -2.65604607934944e-05 0.0
2185 1 -2.44787293679761e-05 5.14363368954034e-05 -3.13064698634634e-05 0.0
2186 1 1.79987257601579e-05 3.67603824051777e-05 -5.04947537516099e-05 0.0
2187 1 -1.6709415144079e-05 5.05334367137506e-05 -3.73117571207814e-05 0.0
2188 1 9.23249331824115e-06 4.15331375887854e-05 -4.91402029824832e-05 0.0
2189 1 -8.11778909345537e-06 3.8843854706548e-05 -4.17412912508984e-05 0.0
2190 1 -1.15138697676182e-06 3.59926411493153e-05 -4.44373203163881e-05 0.0
2191 1 -8.54424374983492e-06 4.85852499823696e-05 -4.23257531875578e-05 0.0
2192 1 -9.67445255769618e-06 4.47722782746892e-05 -3.42653494803999e-05 0.0
2193 1 -1.43590265793459e-06 3.33826358013207e-05 -3.72940422185242e-05 0.0
2194 1 1.12511051067119e-05 3.67919224625837e-05 -4.30379654419328e-05 0.0
2195 1 4.23802280362228e-06 3.32338249236549e-05 -4.06679892191226e-05 0.0
2196 1 3.86989456212536e-06 3.94859834319144e-05 -4.36060195147662e-05 0.0
2197 1 2.81435718276535e-21 4.59619407771256e-05 -4.59619407771256e-05 0.0
2198 1 -2.95535057258711e-05 4.28091321590695e-05 6.32742364927156e-06 0.0
2199 1 -3.0150405577146e-05 4.90729991627437e-05 -1.7220144060061e-07 0.0
2200 1 -3.82060413990108e-05 5.25861046343716e-05 0 0.0
2201 1 -2.37826067568272e-05 4.83413375667155e-05 -1.77745300200618e-05 0.0
2202 1 -2.74479894806836e-05 4.97704894388723e-05 -1.0085258764195e-05 0.0
2203 1 -3.36457514872309e-05 5.49048763291537e-05 -8.85539169883719e-06 0.0
2204 1 -2.27825305049654e-05 4.60761365097798e-05 -4.27953982663574e-06 0.0
2205 1 -2.07592818768139e-05 4.76801483621444e-05 -1.06377761170041e-05 0.0
2206 1 -2.78440364719558e-05 5.61751386816458e-05 -1.71482776699661e-05 0.0
2207 1 -2.29545666893223e-05 5.6142146189642e-05 -2.3369794379205e-05 0.0
2208 1 -1.47153974849442e-05 4.48947019686583e-05 -2.84304064203916e-05 0.0
2209 1 -1.06140683701021e-05 4.93048037042723e-05 -3.1523205915562e-05 0.0
2210 1 -1.83447355621234e-05 2.94507112798389e-05 3.69164342559156e-05 0.0
2211 1 -1.9360426542979e-05 2.28649351473176e-05 2.47589698279351e-05 0.0
2212 1 -2.23902384747911e-05 2.90281682495218e-05 2.18727504668412e-05 0.0
2213 1 -2.10484608556667e-05 2.97637438293461e-05 2.88014242945899e-05 0.0
2214 1 -2.2698284449616e-05 3.11318542072789e-05 1.55800084346363e-05 0.0
2215 1 -2.8363619831981e-05 3.60457945774095e-05 1.97321960263935e-05 0.0
2216 1 -3.3721274198473e-05 4.28036478016891e-05 1.52100693004565e-05 0.0
2217 1 -2.84205485114325e-05 3.6508745325542e-05 2.65724561410085e-05 0.0
2218 1 -3.20956821878996e-05 4.26400661124152e-05 2.54925713381046e-05 0.0
2219 1 -2.24228130011478e-05 3.46543160157118e-05 2.61852234932192e-05 0.0
2220 1 -3.25436190446593e-05 4.57624964502268e-05 3.27369329369607e-05 0.0
2221 1 -2.53962626718271e-05 4.18469629395147e-05 3.02179686537888e-05 0.0
2222 1 -3.26343115932497e-05 5.19399871851007e-05 2.14997543717658e-05 0.0
2223 1 -3.08430728492615e-05 5.04146367821104e-05 2.70567783622335e-05 0.0
2224 1 -3.1217665671503e-05 4.84335232467851e-05 1.05684195399908e-05 0.0
2225 1 -3.43121337645514e-05 5.45985892660676e-05 8.16526341759862e-06 0.0
2226 1 -3.02537410575201e-05 5.55360475867275e-05 1.50152779018323e-05 0.0
2227 1 -2.53742206904482e-05 4.55520956082438e-05 3.88092193950077e-05 0.0
2228 1 3.24600302320549e-05 -3.28744834917765e-06 2.13600621110578e-05 0.0
2229 1 -1.45657694432684e-06 3.0874143527811e-06 2.11953596762548e-05 0.0
2230 1 3.20268433211865e-06 7.1487853957374e-07 2.37734263342936e-05 0.0
2231 1 3.83006868803798e-06 3.58550681183372e-06 3.03919571935363e-05 0.0
2232 1 1.91180218517265e-07 6.94984431986972e-06 2.77142693490876e-05 0.0
2233 1 -1.41645978290864e-06 1.0674144029582e-05 3.41785621462883e-05 0.0
2234 1 5.98247102422357e-06 9.57374066779241e-06 3.87441298477491e-05 0.0
2235 1 5.69023714434161e-07 1.57097267910155e-05 4.04500385303633e-05 0.0
2236 1 -1.3917274718484e-05 2.15010344396727e-05 3.29548298305347e-05 0.0
2237 1 -1.37619997272983e-05 1.83772358812233e-05 2.53210768592641e-05 0.0
2238 1 -8.54545124355051e-06 1.51665304365942e-05 2.95330545283425e-05 0.0
2239 1 -1.61104290437471e-06 1.50021072190928e-05 2.74295425101553e-05 0.0
2240 1 2.39409752069489e-05 6.23488568605156e-06 4.66382426316944e-05 0.0
2241 1 8.74917135084815e-06 7.55439852328891e-06 3.18239632417748e-05 0.0
2242 1 2.03415477507835e-05 4.29303646189727e-06 3.89401746130014e-05 0.0
2243 1 1.335288251321e-05 9.16776649172847e-06 3.63128524027767e-05 0.0
2244 1 1.34331465698206e-05 -2.78410974293044e-06 1.94582697187557e-05 0.0
2245 1 2.56997593763176e-05 -5.06425516751951e-06 1.8859164579936e-05 0.0
2246 1 2.02261723817149e-05 -2.58541098849456e-06 2.13576515794171e-05 0.0
2247 1 2.11072359904803e-05 -1.74603863983305e-06 1.47393913757279e-05 0.0
2248 1 1.89938575143656e-05 1.34802635995322e-06 2.62692176189924e-05 0.0
2249 1 7.92271385957396e-06 8.64506315661395e-07 1.23424294108315e-05 0.0
2250 1 1.59353928313583e-05 -9.97873118504112e-07 1.04386834332638e-05 0.0
2251 1 6.6577034545158e-06 3.88583250435808e-06 1.76415013407797e-05 0.0
2252 1 1.09323824669599e-05 3.5196950256412e-06 2.60638131599048e-05 0.0
2253 1 1.63299279136262e-05 6.47837464218858e-06 2.84823986585188e-05 0.0
2254 1 -1.74886164888557e-05 2.28485444371552e-05 1.50989377395842e-05 0.0
2255 1 -1.55210270694265e-05 2.09283839186034e-05 2.63287070205136e-06 0.0
2256 1 -6.77877575901783e-06 1.94803433833924e-05 -5.16289558665739e-06 0.0
2257 1 -8.77991852121928e-06 1.9901610738977e-05 -1.82739767468187e-07 0.0
2258 1 -1.85868133392952e-05 2.9044663588742e-05 8.40553507027992e-06 0.0
2259 1 -1.91175910199693e-05 2.73212628053916e-05 -1.32938791879251e-07 0.0
2260 1 8.28489031331606e-06 2.14082301262641e-06 3.00027488073668e-09 0.0
2261 1 1.85971273115742e-05 -7.69172710452797e-08 -8.92607872243169e-06 0.0
2262 1 1.50160381280562e-05 -2.36139602630358e-06 -1.86454707755868e-06 0.0
2263 1 4.13060756586643e-06 9.96367223297561e-06 -7.042515619693e-07 0.0
2264 1 1.12780793347946e-05 6.01045377480769e-06 -6.58912508015445e-06 0.0
2265 1 2.91525420311947e-06 8.79266422388456e-06 -1.25751945639846e-05 0.0
2266 1 -4.45189748884627e-06 1.46024467260825e-05 -1.03735974185661e-05 0.0
2267 1 -1.80578568110483e-05 3.70010089637914e-05 5.0297506330365e-05 0.0
2268 1 -1.12720824635259e-05 2.73522501762707e-05 4.08419254897746e-05 0.0
2269 1 -9.83106344337959e-06 2.76240910206968e-05 4.89514495803072e-05 0.0
2270 1 -6.07356066927865e-06 2.28761990652921e-05 3.85100954815458e-05 0.0
2271 1 3.08900962001677e-06 2.22912849896624e-05 4.22629438829508e-05 0.0
2272 1 -9.86212219083384e-06 3.35785418410662e-05 5.47742647026943e-05 0.0
2273 1 3.76935200588794e-06 2.36460723680505e-05 5.187393903004e-05 0.0
2274 1 1.80692854013536e-21 2.95093824830705e-05 5.79154240722439e-05 0.0
2275 1 1.17078233506666e-05 1.88360185575355e-05 5.38636571481804e-05 0.0
2276 1 1.82836848620519e-05 1.78639206077744e-05 5.97627577039774e-05 0.0
2277 1 9.15610931560471e-06 2.41231258546766e-05 5.96593702715687e-05 0.0
2278 1 -1.1255768060185e-05 1.5254496324837e-05 7.73216417388732e-06 0.0
2279 1 -8.42643713764371e-06 1.40569377805744e-05 1.73618173200407e-05 0.0
2280 1 -3.71373116639717e-06 1.10707294590821e-05 2.20579603964318e-05 0.0
2281 1 1.2243856575167e-06 9.16233518762369e-06 1.45132670885278e-05 0.0
2282 1 -5.49730192082535e-06 1.05598223203498e-05 1.07232702329157e-05 0.0
2283 1 -2.67511499135562e-06 8.13455996070118e-06 3.11816274717709e-06 0.0
2284 1 -6.03140376696388e-06 1.59589382205216e-05 4.16784531156465e-06 0.0
2285 1 -5.0122713620584e-06 1.96835438309754e-05 2.13731896114826e-05 0.0
2286 1 -1.02202066377013e-05 2.03240493953472e-05 1.64756149043409e-05 0.0
2287 1 -1.48443675786229e-05 2.7691165048137e-05 2.82035896533794e-05 0.0
2288 1 -1.13046007592877e-05 2.49363463851412e-05 2.15425996133398e-05 0.0
2289 1 -1.13436166799969e-05 2.83199999068448e-05 1.4501881573257e-05 0.0
2290 1 -1.14776118736034e-05 3.56572759794194e-05 4.62389416469448e-05 0.0
2291 1 -1.5077851138415e-05 3.52328553263641e-05 4.07178787836953e-05 0.0
2292 1 -3.07475271123095e-06 2.38813538059784e-05 4.48716010290611e-05 0.0
2293 1 -3.74197772535108e-06 3.05113341575299e-05 5.01375411199578e-05 0.0
2294 1 -1.81183282343329e-05 3.62646423306639e-05 3.47468188851225e-05 0.0
2295 1 -1.91057546626344e-05 4.08806416958592e-05 3.7878557600941e-05 0.0
2296 1 -1.77489682603808e-05 4.43127572691336e-05 4.41174984433483e-05 0.0
2297 1 -7.72437011699546e-06 2.00825013086946e-05 -2.48261255278572e-05 0.0
2298 1 -5.33134740975235e-06 1.74341665757842e-05 -1.86088467778816e-05 0.0
2299 1 -7.90172799188511e-06 2.2673966438991e-05 -1.18430537791326e-05 0.0
2300 1 -8.03546854482861e-06 2.68380619544585e-05 -2.5614334125797e-05 0.0
2301 1 2.3548213662958e-05 7.79230836426836e-06 -3.67094629347705e-05 0.0
2302 1 2.40056918262063e-05 1.31459798300893e-05 -4.05761603601694e-05 0.0
2303 1 1.7999163461398e-05 7.57204205322835e-06 -3.00883567018987e-05 0.0
2304 1 2.11610640084319e-05 6.97457116593925e-06 -2.32510099652543e-05 0.0
2305 1 2.40462055796656e-05 6.6843071535826e-06 -1.72564150306493e-05 0.0
2306 1 1.13026624987855e-05 2.30869376500254e-05 -4.13861442464e-05 0.0
2307 1 4.91912856694331e-06 2.48025318406053e-05 -3.74852422713924e-05 0.0
2308 1 1.66893301160219e-05 1.60722085662331e-05 -4.23414077621845e-05 0.0
2309 1 1.24328507019292e-05 1.88400584042967e-05 -3.55190383528046e-05 0.0
2310 1 1.83128930311894e-05 1.2523695049814e-05 -3.71458102394846e-05 0.0
2311 1 2.27244487309349e-05 2.00883615014329e-05 -4.03015315823867e-05 0.0
2312 1 5.86538556567519e-06 1.56364398639841e-05 -2.90873436999221e-05 0.0
2313 1 7.79686798793743e-06 9.81028780262646e-06 -2.09555097120408e-05 0.0
2314 1 2.5711835624598e-06 1.47884276490611e-05 -1.93182125017547e-05 0.0
2315 1 3.30855480004332e-05 1.00700355572765e-06 -1.92862618689002e-05 0.0
2316 1 3.54799515316534e-05 3.27823056219688e-06 -2.74251234783133e-05 0.0
2317 1 2.8088655820107e-05 5.88675230649075e-06 -2.34799631235298e-05 0.0
2318 1 2.78491841872953e-05 7.77148372186646e-06 -2.98876135419849e-05 0.0
2319 1 3.61365689159315e-05 6.77391557800726e-06 -3.33865101032426e-05 0.0
2320 1 6.1818673559185e-05 0 -2.00861046343715e-05 0.0
2321 1 6.41997421386839e-05 0 -1.0168240227615e-05 0.0
2322 1 5.43993744126989e-05 7.83469168051176e-06 -3.47033956519865e-05 0.0
2323 1 4.98010547216603e-05 7.14337537849063e-06 -2.800483213898e-05 0.0
2324 1 3.56993988520224e-06 2.25235912829354e-05 -3.12404064045628e-05 0.0
2325 1 1.44322814365751e-05 1.45673951705756e-05 -3.03536198181261e-05 0.0
2326 1 1.47636379384489e-05 1.17068222022069e-05 -2.31154399711319e-05 0.0
2327 1 2.63833927133033e-05 2.39581022197815e-05 -4.68360954232262e-05 0.0
2328 1 2.54057664025855e-05 2.79438173429855e-05 -4.22271310987769e-05 0.0
2329 1 3.20825346546456e-05 2.00337462121592e-05 -4.59564812872797e-05 0.0
2330 1 2.96456977093625e-05 2.58060012918388e-05 -5.17704829478218e-05 0.0
2331 1 4.63998963884544e-05 1.01679774716853e-05 -3.45240833788316e-05 0.0
2332 1 2.947752733986e-05 2.01764174349754e-05 -3.90107282195383e-05 0.0
2333 1 3.12461294157667e-05 1.21991503625128e-05 -3.81844930212219e-05 0.0
2334 1 3.60261000183324e-05 1.58867912920925e-05 -4.23499969333086e-05 0.0
2335 1 3.6342649545497e-05 2.03525585364626e-05 -4.24473687486725e-05 0.0
2336 1 4.02246576335523e-05 1.25152626417933e-05 -3.58741998860884e-05 0.0
2337 1 4.12731122382408e-05 1.00020138729309e-05 -2.85486128835354e-05 0.0
2338 1 4.3834931258814e-05 1.75349851820421e-05 -4.46768742886139e-05 0.0
2339 1 8.68097784806548e-06 2.93571074651568e-05 -3.44884141099824e-05 0.0
2340 1 1.75467225236942e-05 2.63057416143489e-05 -3.77374031147052e-05 0.0
2341 1 1.32093926018202e-05 3.18721215072248e-05 -3.86346336042283e-05 0.0
2342 1 3.79549375537622e-05 2.54496603522474e-05 -4.62248580662532e-05 0.0
2343 1 1.99553478680598e-05 3.5735772905947e-05 -4.21939268015703e-05 0.0
2344 1 2.83545016325972e-05 3.35932499453222e-05 -4.03357923137469e-05 0.0
2345 1 3.22223549004063e-05 3.27392940217777e-05 -4.59875904090207e-05 0.0
2346 1 2.56373530452961e-05 3.86903012593595e-05 -4.55058976099895e-05 0.0
2347 1 1.11963720652322e-05 1.08108563077696e-05 -1.4239809950859e-05 0.0
2348 1 1.82954878058852e-05 1.08039752771747e-05 -1.60417580918974e-05 0.0
2349 1 7.89563332754536e-06 1.2855304339124e-05 -8.35372571839949e-06 0.0
2350 1 4.64070583462481e-06 7.0183890988703e-06 6.903427400461e-06 0.0
2351 1 1.06381617429644e-05 1.38372104326598e-06 6.7548190581657e-06 0.0
2352 1 1.57334217283757e-05 2.87037459010839e-06 2.95161170326666e-06 0.0
2353 1 2.04975502345704e-05 6.44130539963026e-07 -1.19041995186742e-06 0.0
2354 1 5.85891178886445e-05 7.56626283558031e-07 -6.58011201952199e-06 0.0
2355 1 5.72540874325163e-05 3.43672438066295e-06 -1.37734661472081e-05 0.0
2356 1 5.91237353243871e-05 7.40630073179075e-06 -2.59717275274884e-05 0.0
2357 1 2.02921913584809e-05 8.01935524899959e-06 -9.49654225614519e-06 0.0
2358 1 4.45058188008775e-05 5.54550226913487e-06 -2.37551769954721e-05 0.0
2359 1 4.02649129712477e-05 6.07394027494518e-06 -1.94003325090239e-05 0.0
2360 1 5.04479739541051e-05 1.65468115423967e-05 -3.74993993512741e-05 0.0
2361 1 5.67549798706386e-05 -3.85681528262908e-06 1.33380979959661e-05 0.0
2362 1 6.18186735591849e-05 0 2.00861046343716e-05 0.0
2363 1 6.42473456031433e-05 7.40416356336829e-06 -6.51589939127031e-06 0.0
2364 1 6.5e-05 0 0 0.0
2365 1 6.41997421386839e-05 0 1.0168240227615e-05 0.0
2366 1 2.39649249464245e-05 2.2409457523464e-06 7.64303923920597e-06 0.0
2367 1 3.02315874383432e-05 -1.72775242003978e-06 1.19146580863689e-05 0.0
2368 1 3.12707212098407e-05 -3.01539969915429e-06 3.44695748956839e-06 0.0
2369 1 4.05269740777034e-05 -3.21415748670628e-06 8.69866312855772e-06 0.0
2370 1 3.84799565981406e-05 -3.34428253064109e-07 -2.78708573220852e-07 0.0
2371 1 2.75479422488958e-05 3.45603824163041e-06 -3.08211359342834e-06 0.0
2372 1 4.49664060315696e-05 3.45148069952173e-06 2.52630671445631e-06 0.0
2373 1 5.0207555193696e-05 6.16159626074511e-06 -1.77016299221863e-05 0.0
2374 1 5.13284707255222e-05 2.02046099518123e-06 -2.70883921882952e-06 0.0
2375 1 5.07215809429568e-05 3.28760320244959e-06 -1.02742784282886e-05 0.0
2376 1 2.79764933174894e-05 9.95853073270797e-06 -9.71078127743831e-06 0.0
2377 1 3.37185682753783e-05 8.26328907675822e-06 -1.3847275940524e-05 0.0
2378 1 4.3611856445635e-05 3.81184426312429e-06 -4.37574233415671e-06 0.0
2379 1 4.22961698824508e-05 5.5734359868505e-06 -1.21986267034681e-05 0.0
2380 1 3.53633572084429e-05 6.44795304514488e-06 -6.25007713813198e-06 0.0
2381 1 -1.01694903839249e-05 3.28699975493923e-05 3.7732289401721e-05 0.0
2382 1 -3.81377852843313e-06 1.97091107113452e-05 3.32538297384626e-05 0.0
2383 1 -4.28745519558543e-06 2.87906277753778e-05 3.5429962092698e-05 0.0
2384 1 8.00254845027604e-06 2.1934599028116e-05 4.66306434403804e-05 0.0
2385 1 4.7016323059455e-05 4.39239340691141e-07 1.0823669859808e-05 0.0
2386 1 5.40995879726663e-05 2.88018932328989e-06 2.28128615759036e-05 0.0
2387 1 4.0679354343994e-05 -2.22740724729611e-06 1.68131047053962e-05 0.0
2388 1 4.05649689509933e-05 -2.06001124953461e-06 2.40589750170859e-05 0.0
2389 1 4.75534593516153e-05 1.91325005411964e-06 1.94742651697998e-05 0.0
2390 1 5.76857471148751e-05 4.322409817478e-06 1.00792451597173e-06 0.0
2391 1 5.89201283627918e-05 4.79821931416321e-07 6.8365271562494e-06 0.0
2392 1 5.03239385852667e-05 7.42053273215232e-06 8.52051362361845e-07 0.0
2393 1 5.15700732910922e-05 2.96495378259201e-06 5.15026771897091e-06 0.0
2394 1 5.29210562705612e-05 3.72692049524922e-06 1.30399882177551e-05 0.0
2395 1 5.24750335887363e-05 7.26945539913875e-06 1.71221533333273e-05 0.0
2396 1 2.50950079527333e-05 2.38799366606789e-06 2.21231488768204e-05 0.0
2397 1 2.95885841752447e-05 1.90466170682163e-06 1.7939876209287e-05 0.0
2398 1 3.3551332203711e-05 -2.32891282614134e-06 3.11047957429303e-05 0.0
2399 1 2.75316475759753e-05 -1.80126922313012e-06 3.73115413162856e-05 0.0
2400 1 2.6025033571828e-05 -5.90534495707292e-07 2.8167934838258e-05 0.0
2401 1 2.20419710620077e-05 4.6017505524961e-06 3.33659534603707e-05 0.0
2402 1 2.89986412958099e-05 4.27710201800653e-06 4.11067349706945e-05 0.0
2403 1 3.64546326888557e-05 3.1632190335372e-06 4.40829815309516e-05 0.0
2404 1 3.43592436787568e-05 1.1979850638004e-06 3.90029907007015e-05 0.0
2405 1 4.02371199666046e-05 2.89926279932898e-06 3.79623637567508e-05 0.0
2406 1 9.2739807514219e-06 1.67651242376132e-05 4.22094084939994e-05 0.0
2407 1 1.6470681414021e-05 1.17476546109708e-05 4.2605854956059e-05 0.0
2408 1 2.27724380776671e-05 1.45810936174076e-05 4.52344856688743e-05 0.0
2409 1 3.12676819608458e-05 1.10712857639368e-05 4.4232320593656e-05 0.0
2410 1 3.34154574182211e-05 9.88774053737661e-06 5.48692973583275e-05 0.0
2411 1 3.33159069603681e-05 3.0976461043306e-06 2.41567880893015e-05 0.0
2412 1 4.57218169330834e-05 3.7530341014687e-06 2.6977844916351e-05 0.0
2413 1 4.61169442814891e-05 5.38146624502611e-06 3.34093816267565e-05 0.0
2414 1 3.95970009698095e-05 4.68474294794667e-06 2.96158209972689e-05 0.0
2415 1 5.96041969675495e-05 8.18193064239143e-06 2.460479048512e-05 0.0
2416 1 4.21052690621083e-05 8.95688848675507e-06 4.87023661216095e-05 0.0
2417 1 4.90107033487647e-05 8.76915221291856e-06 4.17857981463325e-05 0.0
2418 1 5.49954982453885e-05 8.53870359531279e-06 3.35795430828483e-05 0.0
2419 1 1.69840977830909e-05 2.00224893201052e-05 4.8023865813443e-05 0.0
2420 1 2.62345805832372e-05 1.4122893849411e-05 5.05135121160275e-05 0.0
2421 1 2.75197234066526e-05 1.98145103981554e-05 5.5453133376778e-05 0.0
2422 1 -9.73402687755199e-07 2.26342245732202e-05 -2.35581626573319e-05 0.0
2423 1 5.52871321250415e-06 2.12823601630186e-05 -2.46887884641928e-05 0.0
2424 1 1.77651441903563e-07 1.65064457331924e-05 1.43288207487554e-06 0.0
2425 1 1.39132561897867e-06 1.53410472801866e-05 -6.1649591411265e-06 0.0
2426 1 -2.48912029443826e-05 4.48483842054817e-05 1.11222453361279e-05 0.0
2427 1 -2.27557701090028e-05 4.22771459414591e-05 3.02787836239278e-06 0.0
2428 1 -2.25557604480532e-05 3.67454020840534e-05 9.56444158598493e-06 0.0
2429 1 -1.97751526830974e-05 3.47533036746274e-05 2.39509447910868e-06 0.0
2430 1 -1.37120487734489e-05 2.99302792239143e-05 -2.37236563900413e-05 0.0
2431 1 -9.64990436649246e-06 2.8236664578688e-05 -1.71182997611125e-05 0.0
2432 1 -1.51557870058426e-05 3.46282340634944e-05 -1.88453057426443e-05 0.0
2433 1 -9.26957447094706e-06 3.8440225721576e-05 -3.21190179200971e-05 0.0
2434 1 1.10407607467935e-06 2.88045752267089e-05 -2.85944261677199e-05 0.0
2435 1 -6.02910605333813e-06 3.21158793204973e-05 -2.85789404602304e-05 0.0
2436 1 -1.25437279121759e-05 3.81081748883821e-05 -2.5174200004843e-05 0.0
2437 1 -1.24575028945157e-05 2.72979548150643e-05 -5.73342627317256e-06 0.0
2438 1 -1.52373101523613e-05 3.39743004594457e-05 -1.09709416388481e-05 0.0
2439 1 -1.91622825717484e-05 3.90900859552209e-05 -4.27629459434317e-06 0.0
2440 1 -1.70152635328875e-05 3.37119222765066e-05 -3.76411701328616e-06 0.0
2441 1 -1.59262917111221e-06 2.31958840955156e-05 -7.72388827048632e-06 0.0
2442 1 -6.7684365781429e-06 3.02439687032647e-05 -1.17832576541943e-05 0.0
2443 1 -1.61704235136491e-05 4.74560364649893e-05 -2.24086163142105e-05 0.0
2444 1 -8.89934892906358e-06 4.5730233482172e-05 -2.47963227542963e-05 0.0
2445 1 -1.74832263912996e-05 5.34629106704029e-05 -1.93366726713768e-05 0.0
2446 1 -1.49035689878915e-05 4.27037271480092e-05 -9.36103981879303e-06 0.0
2447 1 -1.14475671578225e-05 4.22175735019567e-05 -1.97310920021699e-05 0.0
2448 1 -1.02558337030147e-05 3.73530232578769e-05 -1.38742156907884e-05 0.0
2449 1 -1.58103814243664e-05 4.82803685478204e-05 -1.48679604951795e-05 0.0
2450 1 -1.59334004441033e-05 5.55982140373109e-05 -2.96642098520965e-05 0.0
2451 1 1.49617385324511e-05 4.21454374044345e-05 -3.85108451529539e-05 0.0
2452 1 1.78047483885001e-05 4.39249759892229e-05 -4.44813153938639e-05 0.0
2453 1 -8.07993248632625e-06 5.45585940923162e-05 -3.43958500648884e-05 0.0
2454 1 9.20593783954303e-06 4.85488905466561e-05 -4.22286151227254e-05 0.0
2455 1 3.21997023600555e-21 5.25861046343716e-05 -3.82060413990107e-05 0.0
2456 1 -3.46454314329737e-06 4.94174399984538e-05 -3.32589730630853e-05 0.0
2457 1 -1.71830322066173e-06 4.28533252192695e-05 -3.72257161200016e-05 0.0
2458 1 2.43031834620677e-06 3.67308193419537e-05 -3.14886542054271e-05 0.0
2459 1 -2.56785398324092e-06 4.47637128545708e-05 -2.9394870105521e-05 0.0
2460 1 9.95871753064915e-06 3.68345593411719e-05 -3.36297538260248e-05 0.0
2461 1 5.70137367334618e-06 4.16246991792253e-05 -3.76756689836877e-05 0.0
2462 1 3.30627380954423e-06 4.81292678886766e-05 -3.47724786144764e-05 0.0
2463 1 -2.57873892627264e-05 5.08581393821577e-05 5.56273194159215e-06 0.0
2464 1 -1.96287899260549e-05 4.85575008832292e-05 2.54445323907408e-06 0.0
2465 1 -1.69973105440865e-05 4.52800220789145e-05 -1.98648363542509e-06 0.0
2466 1 -2.38396285527853e-05 5.29472487226336e-05 -4.17487471920505e-06 0.0
2467 1 -2.95093824830705e-05 5.79154240722439e-05 0 0.0
2468 1 -2.03691094084769e-05 5.36313042038681e-05 -1.2237082454343e-05 0.0
2469 1 -2.45452122980783e-05 5.95434604515389e-05 -8.78116567992445e-06 0.0
2470 1 -1.7238324170137e-05 5.19067745771735e-05 -5.40923111687118e-06 0.0
2471 1 -1.92569426251675e-05 5.99242386441149e-05 -1.62251589716148e-05 0.0
2472 1 -1.57887747936547e-05 5.89566544048628e-05 -2.23568220438599e-05 0.0
2473 1 -1.0310567160191e-05 5.18189564198606e-05 -2.51296490677499e-05 0.0
2474 1 -4.18099944396216e-06 5.09415819269573e-05 -2.70923246958643e-05 0.0
2475 1 -9.95053378087178e-06 3.06653289743661e-05 3.20861233455702e-05 0.0
2476 1 -9.48148531373913e-06 3.77450234318835e-05 3.43383227202426e-05 0.0
2477 1 -1.63958311256752e-05 3.1036079750731e-05 2.03984584919828e-05 0.0
2478 1 -2.05357070771374e-05 3.94752252029493e-05 2.02839031765884e-05 0.0
2479 1 -1.48355360881473e-05 3.5142258104023e-05 2.59384289639398e-05 0.0
2480 1 -1.6216325817294e-05 3.64350369095764e-05 1.36019665177261e-05 0.0
2481 1 -2.5963831770623e-05 4.65417184175926e-05 2.04791158400726e-05 0.0
2482 1 -1.65804667283308e-05 4.28608092882273e-05 2.93183667827465e-05 0.0
2483 1 -2.50251573000574e-05 5.08671121246728e-05 3.18006038653882e-05 0.0
2484 1 -1.8078353597149e-05 4.75105963963979e-05 2.31807768174155e-05 0.0
2485 1 -2.50925053729855e-05 5.52688722138736e-05 2.32533425191563e-05 0.0
2486 1 -2.35112525308897e-05 5.25436433795242e-05 1.52962808742754e-05 0.0
2487 1 -2.5429966460909e-05 5.93073448542441e-05 7.80741007868838e-06 0.0
2488 1 -2.31860741301871e-05 5.87898961729529e-05 1.52037519843913e-05 0.0
2489 1 -1.74938905750069e-05 5.0412332357164e-05 3.71155026755737e-05 0.0
2490 1 3.63574264924041e-05 3.13400200307026e-06 1.49707289347551e-05 0.0
2491 1 3.02742341680926e-05 5.23248103971334e-06 1.28196009566657e-05 0.0
2492 1 4.07137249483092e-06 1.07238349540238e-05 2.13741364018797e-05 0.0
2493 1 7.14509114747665e-06 8.3740431305506e-06 2.57228704587229e-05 0.0
2494 1 4.98561001156459e-06 1.41939063372789e-05 3.04169491873135e-05 0.0
2495 1 7.19265683261096e-06 1.88887387716765e-05 3.60562310869359e-05 0.0
2496 1 2.07134377849861e-06 1.81939934603622e-05 2.23470524851698e-05 0.0
2497 1 -4.2264484178883e-06 2.47821341593756e-05 2.71809009395807e-05 0.0
2498 1 3.71481320489491e-06 2.2401437080321e-05 2.90405661613581e-05 0.0
2499 1 2.44152425611195e-05 1.15985774848544e-05 3.78487763731223e-05 0.0
2500 1 2.54750470897579e-05 7.09950161975815e-06 2.76598556274003e-05 0.0
2501 1 1.25508761798649e-05 1.25210630727706e-05 2.93188802974945e-05 0.0
2502 1 1.93216743373809e-05 1.25893662620066e-05 3.31724366508686e-05 0.0
2503 1 1.46090600661117e-05 1.64520384535143e-05 3.56834849650843e-05 0.0
2504 1 1.64250439754984e-05 3.84136355549871e-06 1.87338635456359e-05 0.0
2505 1 2.33186865192334e-05 4.03636564335811e-06 1.55669416368752e-05 0.0
2506 1 2.03446980844971e-05 8.91357940861829e-06 2.39774838817737e-05 0.0
2507 1 1.19304874648052e-05 7.82686394363506e-06 1.23178218622447e-05 0.0
2508 1 1.81456994634409e-05 6.56906895951389e-06 1.02471412323192e-05 0.0
2509 1 6.75074832080099e-06 1.48280384473618e-05 7.14555647005306e-06 0.0
2510 1 8.77113214909106e-06 1.53777483690307e-05 1.51447701504063e-05 0.0
2511 1 1.25842557033186e-05 1.08290240958453e-05 2.16461101632069e-05 0.0
2512 1 -1.03636454357078e-05 2.50496166057025e-05 5.73602368650482e-06 0.0
2513 1 -2.6858357919919e-06 2.30049051967419e-05 1.94047820975587e-06 0.0
2514 1 -1.20959183162039e-05 3.39599273889475e-05 8.39129069393597e-06 0.0
2515 1 -5.95286206619939e-06 2.74868071327751e-05 -3.31582029167896e-06 0.0
2516 1 -1.15011242699948e-05 3.24960140233536e-05 1.173399087223e-06 0.0
2517 1 1.07560609973234e-05 1.0255619083267e-05 8.06117822446144e-07 0.0
2518 1 1.86714572951502e-05 6.7522234806469e-06 -2.02323864905577e-06 0.0
2519 1 2.32868809200331e-05 1.38852138642342e-05 -1.13214395496012e-05 0.0
2520 1 8.1860998983948e-06 1.78425672094571e-05 -7.57029721264736e-07 0.0
2521 1 1.51471443094569e-05 1.39870824912361e-05 -6.75501610353653e-06 0.0
2522 1 4.51714884902568e-06 1.96509788339613e-05 -1.41236371421972e-05 0.0
2523 1 6.59442441656451e-06 2.10107161011866e-05 -7.09992655296243e-06 0.0
2524 1 -9.18886477286479e-06 4.1954828665838e-05 4.87889036134876e-05 0.0
2525 1 -4.92986855916306e-06 3.41536647450155e-05 4.21176707200823e-05 0.0
2526 1 1.5342997387273e-06 2.76234215133964e-05 3.81903901916773e-05 0.0
2527 1 1.14793841418784e-05 2.60334227544897e-05 5.04056910185549e-05 0.0
2528 1 1.21799964892871e-05 2.65629733473733e-05 4.37899259428173e-05 0.0
2529 1 8.42741496667165e-06 2.44341775344438e-05 3.99733628061677e-05 0.0
2530 1 7.0230255641e-06 2.9563470225831e-05 4.11312761858057e-05 0.0
2531 1 5.06577533394855e-06 2.9519083868078e-05 4.74458093756647e-05 0.0
2532 1 2.33944531536949e-21 3.82060413990107e-05 5.25861046343716e-05 0.0
2533 1 9.83955296267411e-06 3.29074305224129e-05 5.51840938487468e-05 0.0
2534 1 1.91345244396727e-05 2.67907907679693e-05 5.6045726906647e-05 0.0
2535 1 1.80695934437075e-05 2.8668953214877e-05 4.80544615352484e-05 0.0
2536 1 -4.362412226297e-06 2.22978770194691e-05 1.24161374758685e-05 0.0
2537 1 1.01714169525285e-06 1.73124824706343e-05 1.56802774700929e-05 0.0
2538 1 -2.64170831073499e-07 1.70635123503699e-05 8.4039766598615e-06 0.0
2539 1 1.91449550516402e-06 2.50417127371567e-05 2.04225975394484e-05 0.0
2540 1 -4.54687692683033e-06 2.78718762363834e-05 1.80283635517299e-05 0.0
2541 1 -9.14872813095071e-06 3.18371047518699e-05 2.29345171100619e-05 0.0
2542 1 -6.89355467313098e-06 2.87364962891355e-05 1.04428541577872e-05 0.0
2543 1 -9.83036069666244e-06 3.39740576914755e-05 1.57587440237816e-05 0.0
2544 1 -1.04859340934701e-05 4.00232372112143e-05 3.95862366324751e-05 0.0
2545 1 3.34451235064498e-06 3.54058882887952e-05 4.34973364851539e-05 0.0
2546 1 -2.5676265555261e-06 4.01158677301312e-05 4.02313763995976e-05 0.0
2547 1 -1.12454667190658e-05 4.43031215208841e-05 3.49209560289259e-05 0.0
2548 1 -5.68511974433049e-06 4.14346691923749e-05 3.44346639348578e-05 0.0
2549 1 -9.09474189607582e-06 4.87520960719271e-05 4.20180770435458e-05 0.0
2550 1 -2.23904077017629e-06 2.65413764792769e-05 -1.62749145280747e-05 0.0
2551 1 -3.09527941743483e-06 3.09710093918511e-05 -2.08734411413795e-05 0.0
2552 1 2.39571562069323e-05 1.50966449258788e-05 -3.24875678824867e-05 0.0
2553 1 2.35431484465398e-05 1.22348800861712e-05 -2.39347568356509e-05 0.0
2554 1 2.67626190416856e-05 1.34353592910888e-05 -1.6759997782517e-05 0.0
2555 1 1.27679450280536e-05 2.37270990847221e-05 -3.03428210422773e-05 0.0
2556 1 2.47165837529701e-05 2.82450183818786e-05 -3.53851561406872e-05 0.0
2557 1 1.92437372631716e-05 2.10823839677494e-05 -3.32769689309849e-05 0.0
2558 1 2.70142354545437e-05 2.17031020435682e-05 -3.12599956382817e-05 0.0
2559 1 1.771631216338e-05 2.89471612401103e-05 -3.1793964058581e-05 0.0
2560 1 1.23610424680633e-05 1.83446175636216e-05 -2.04258299779643e-05 0.0
2561 1 2.11066294812215e-05 1.66659939470131e-05 -1.71132154340944e-05 0.0
2562 1 3.47281776933955e-05 1.1117582949438e-05 -2.33064617024306e-05 0.0
2563 1 3.27028479428862e-05 1.56352010055278e-05 -3.01494304008794e-05 0.0
2564 1 6.24607001360076e-05 9.28054794405421e-06 -1.54120851404944e-05 0.0
2565 1 5.55873699522053e-05 1.56969133412443e-05 -2.98102534936242e-05 0.0
2566 1 5.89201964694731e-05 1.5518254742509e-05 -2.26405436715924e-05 0.0
2567 1 4.75608579164452e-05 1.48792560775534e-05 -3.06597889167045e-05 0.0
2568 1 5.14534061993124e-05 1.28649114533998e-05 -2.34399220711072e-05 0.0
2569 1 4.45227068557741e-05 1.3469783293702e-05 -2.42851138154825e-05 0.0
2570 1 5.84325758080975e-06 3.56161668303093e-05 -2.53117243160409e-05 0.0
2571 1 8.0954343526879e-06 2.97973052232357e-05 -2.7698132827542e-05 0.0
2572 1 1.9499524795745e-05 2.05366211732288e-05 -2.39632744927246e-05 0.0
2573 1 3.40958395641256e-05 2.66024547566659e-05 -4.03585635826179e-05 0.0
2574 1 3.10006949135518e-05 2.84664877966806e-05 -3.22345808560747e-05 0.0
2575 1 4.2303984512716e-05 1.92026498914407e-05 -3.71182372047474e-05 0.0
2576 1 3.52827699286926e-05 2.04777863610478e-05 -3.49936190996765e-05 0.0
2577 1 3.29393952472837e-05 2.42835648057812e-05 -2.75655046204452e-05 0.0
2578 1 4.14416173362279e-05 1.95464324333493e-05 -2.92367260165273e-05 0.0
2579 1 4.51717127434781e-05 2.52230002169745e-05 -3.93486547149354e-05 0.0
2580 1 1.51021991385642e-05 2.82290942648904e-05 -2.37562757725785e-05 0.0
2581 1 1.38710450710291e-05 3.28574922773197e-05 -2.89484037988089e-05 0.0
2582 1 2.0356115139987e-05 3.57247904546746e-05 -3.45165936540991e-05 0.0
2583 1 2.32897066491074e-05 3.37498577718976e-05 -2.76229135050116e-05 0.0
2584 1 3.6234570598153e-05 3.24021218760941e-05 -3.54602517141415e-05 0.0
2585 1 3.92652463151462e-05 3.27277964984965e-05 -4.01513607261808e-05 0.0
2586 1 2.5649363415717e-05 4.05504143757918e-05 -3.39228158739244e-05 0.0
2587 1 3.03112761300339e-05 3.64487762781155e-05 -3.24288913965521e-05 0.0
2588 1 2.57608773084731e-05 4.47401333462678e-05 -3.94930078426038e-05 0.0
2589 1 3.27185262153428e-05 3.92851912372017e-05 -4.01394044768032e-05 0.0
2590 1 1.4488165574795e-05 1.87068606787714e-05 -1.16364499216807e-05 0.0
2591 1 1.45102405679102e-05 1.02574188147861e-05 5.56724571574871e-06 0.0
2592 1 2.2352838972859e-05 9.62265959130933e-06 4.28438342161115e-06 0.0
2593 1 2.53306108699363e-05 9.80889804224677e-06 1.18953538965562e-05 0.0
2594 1 5.5962300120544e-05 8.2455690644925e-06 -5.10355093263659e-06 0.0
2595 1 5.53056185024819e-05 1.0583760323399e-05 -1.15563228103531e-05 0.0
2596 1 5.46654793532973e-05 1.35849648142488e-05 -1.78394271273881e-05 0.0
2597 1 2.67139335197415e-05 1.82851042849161e-05 -1.33503584022323e-05 0.0
2598 1 2.33392784489972e-05 1.2919381118402e-05 -3.77012106093394e-06 0.0
2599 1 4.67183014766444e-05 1.28492383931037e-05 -1.62885102700048e-05 0.0
2600 1 3.25313985799934e-05 1.5315929740347e-05 -1.46288974516365e-05 0.0
2601 1 3.97564986092198e-05 1.31998080048417e-05 -1.67915400196543e-05 0.0
2602 1 5.14567735149062e-05 2.40389808956657e-05 -3.1612147300262e-05 0.0
2603 1 6.28167639239983e-05 1.50625769356244e-05 -7.22308425640016e-06 0.0
2604 1 6.27942225503638e-05 7.23344147633981e-06 1.51513345519048e-05 0.0
2605 1 6.41997421386839e-05 1.0168240227615e-05 0 0.0
2606 1 6.43599463850227e-05 6.2770824114279e-06 6.58752895379934e-06 0.0
2607 1 3.03045088503889e-05 6.43964884234828e-06 6.57816175511412e-06 0.0
2608 1 3.6693540287356e-05 6.13815190554586e-06 1.07897128937135e-06 0.0
2609 1 4.10879062537771e-05 5.4530541156817e-06 7.48933178315657e-06 0.0
2610 1 3.54245347861373e-05 3.61536735692183e-06 7.95384321361555e-06 0.0
2611 1 4.74064797622738e-05 8.92000315381176e-06 7.52599392985784e-06 0.0
2612 1 3.0350835101614e-05 1.19304932005054e-05 -6.26299692738317e-08 0.0
2613 1 4.24084604442356e-05 1.2413622126853e-05 -2.3308912203627e-07 0.0
2614 1 4.75033711976683e-05 1.20482992467995e-05 -6.30861366049618e-06 0.0
2615 1 3.12300167559602e-05 1.58775854008037e-05 -7.45630278210216e-06 0.0
2616 1 4.03327787826827e-05 1.27919373647472e-05 -8.17557684206222e-06 0.0
2617 1 3.68703345226711e-05 1.36234526473647e-05 -2.15885520548883e-06 0.0
2618 1 4.27974306713889e-06 2.25110130877808e-05 4.2536051294111e-06 0.0
2619 1 -3.23073239448196e-06 3.50817975865227e-05 3.43163265537403e-05 0.0
2620 1 7.86476365723413e-07 2.9821632682394e-05 3.11734170531984e-05 0.0
2621 1 1.34167166526381e-05 2.24912041614739e-05 3.8883102637631e-05 0.0
2622 1 5.4750626495101e-05 1.0864907026164e-05 2.05711806880308e-05 0.0
2623 1 4.40061189599572e-05 7.83953032930419e-06 1.49620006435788e-05 0.0
2624 1 4.87769106801871e-05 8.58737233796481e-06 2.36776130919671e-05 0.0
2625 1 3.99497245527626e-05 6.84568947634027e-06 2.17438516867516e-05 0.0
2626 1 5.41615745440058e-05 1.35063008807615e-05 2.04909261952265e-06 0.0
2627 1 5.70935305880784e-05 9.55932157740395e-06 9.99643195609544e-06 0.0
2628 1 5.05000243127455e-05 1.30222173213137e-05 1.34492209256387e-05 0.0
2629 1 2.9649448033464e-05 8.8433002128033e-06 2.00909776114104e-05 0.0
2630 1 3.19963059392402e-05 7.16739767460067e-06 3.39844374254344e-05 0.0
2631 1 3.76020474632291e-05 9.63944970542062e-06 3.99609553322573e-05 0.0
2632 1 4.98365057836973e-05 1.29447062610468e-05 3.01091809260147e-05 0.0
2633 1 4.25528269659794e-05 1.13039397152018e-05 3.48097520136153e-05 0.0
2634 1 2.08746470898654e-05 1.94445301062556e-05 3.4955200339622e-05 0.0
2635 1 1.90094810644989e-05 1.84152645166613e-05 4.17133256146127e-05 0.0
2636 1 3.03848511515814e-05 1.72624810941203e-05 3.55441442747685e-05 0.0
2637 1 2.4049657822453e-05 2.32113597621297e-05 4.66222158595416e-05 0.0
2638 1 2.78842423999074e-05 1.89155611522361e-05 4.25441790765489e-05 0.0
2639 1 3.54243138977136e-05 1.85454132929828e-05 4.24559888383156e-05 0.0
2640 1 3.68531590958032e-05 1.80098329857031e-05 5.0423115537286e-05 0.0
2641 1 3.59568769998907e-05 1.11603298731274e-05 2.81944917685998e-05 0.0
2642 1 4.35729088537989e-05 1.2111652512693e-05 2.80904457484765e-05 0.0
2643 1 5.99820864946901e-05 1.5387509371554e-05 1.9757880834843e-05 0.0
2644 1 5.61110089018033e-05 1.66824168553496e-05 2.82533475518583e-05 0.0
2645 1 4.44015447807285e-05 1.76494532248623e-05 4.40681247836614e-05 0.0
2646 1 5.08961008872075e-05 1.73020401841288e-05 3.65407487600622e-05 0.0
2647 1 1.88205627459269e-05 2.64537531530863e-05 4.11936515299372e-05 0.0
2648 1 2.5139610259375e-05 2.95274657394115e-05 4.38472414440597e-05 0.0
2649 1 3.2939115730357e-05 2.5578919932094e-05 4.98571309845409e-05 0.0
2650 1 2.56433230008675e-05 2.98033466211906e-05 5.17608009564221e-05 0.0
2651 1 6.22511936992637e-06 2.77634989851621e-05 -1.97913383485934e-05 0.0
2652 1 1.32652740099878e-05 2.57359105279977e-05 -1.58563960519596e-05 0.0
2653 1 3.40635585185708e-06 2.45404738325657e-05 -3.86012047763891e-06 0.0
2654 1 4.94773470260928e-06 2.72027533155606e-05 -1.10216130547742e-05 0.0
2655 1 7.27727352610541e-07 2.7893743120804e-05 -1.03237894797765e-06 0.0
2656 1 1.09687333565136e-06 2.68224670013654e-05 6.15964834977538e-06 0.0
2657 1 -1.7687735012591e-05 4.45371372000385e-05 1.35389673690845e-05 0.0
2658 1 -1.94485927780611e-05 5.32562414656906e-05 1.0842579240912e-05 0.0
2659 1 -1.60574708536974e-05 4.83798544925635e-05 8.103115789373e-06 0.0
2660 1 -1.4247625085605e-05 4.07188665509955e-05 2.86902004896329e-06 0.0
2661 1 -6.54291962242849e-06 3.66005187636694e-05 -1.87291282579971e-05 0.0
2662 1 -2.37921270147984e-06 3.86842090223375e-05 -2.40439033229827e-05 0.0
2663 1 2.15862947326087e-06 4.24339332551791e-05 -2.5441524932477e-05 0.0
2664 1 -9.73295269280338e-06 4.69660277917455e-05 -5.04672612070026e-06 0.0
2665 1 -8.13495977447967e-06 3.69871680473107e-05 -5.57289465443949e-06 0.0
2666 1 -9.47265396606261e-07 3.06658321482697e-05 -8.12980978178257e-06 0.0
2667 1 -4.92795165045417e-06 4.0983703723568e-05 -1.23649485425546e-05 0.0
2668 1 -3.20936557868687e-06 3.34516659878967e-05 -2.16723745596145e-06 0.0
2669 1 -3.60152311653043e-06 3.41530987454076e-05 -1.33280556209316e-05 0.0
2670 1 -3.51254142818363e-06 4.64676528416407e-05 -2.04019494971755e-05 0.0
2671 1 -1.15904465898248e-05 5.36803845404289e-05 -1.21140642292221e-05 0.0
2672 1 -9.9682249605579e-06 5.16274112370297e-05 -1.92306799005117e-05 0.0
2673 1 -8.18784381941402e-06 4.62498733386038e-05 -1.42657647590111e-05 0.0
2674 1 -7.850124489955e-06 5.91870659430234e-05 -2.56956566475426e-05 0.0
2675 1 1.39530370316689e-05 3.98759947560171e-05 -2.85348891480927e-05 0.0
2676 1 1.16946043696386e-05 4.70289841515471e-05 -3.36549666638226e-05 0.0
2677 1 1.88683459212749e-05 4.55654205015656e-05 -3.20255717157028e-05 0.0
2678 1 1.74872959151524e-05 5.01916345669624e-05 -3.74164977125385e-05 0.0
2679 1 3.54629693556675e-21 5.79154240722439e-05 -2.95093824830705e-05 0.0
2680 1 8.90100502962481e-06 5.46712881670432e-05 -3.40120913737853e-05 0.0
2681 1 3.10356399246738e-06 4.94222078197068e-05 -2.71334174933712e-05 0.0
2682 1 5.79598074230843e-06 4.34881782426319e-05 -2.88306426646326e-05 0.0
2683 1 -1.7553267675585e-05 5.46289003212018e-05 3.77450096083632e-06 0.0
2684 1 -1.20208069986826e-05 4.95152835186899e-05 1.75499727288161e-06 0.0
2685 1 -2.00861046343716e-05 6.18186735591849e-05 0 0.0
2686 1 -1.51159598862786e-05 6.281231145957e-05 -7.14991509197011e-06 0.0
2687 1 -1.05221881015459e-05 5.62650686141329e-05 -3.35252213613331e-06 0.0
2688 1 -9.52307111946167e-06 6.24656019738147e-05 -1.52433489267493e-05 0.0
2689 1 -6.21451886279695e-06 5.83036258341618e-05 -8.60645579798232e-06 0.0
2690 1 -5.4002591505252e-06 5.2579859999173e-05 -7.41640928718195e-06 0.0
2691 1 -1.53821615444466e-06 5.41962450981218e-05 -2.0617872630127e-05 0.0
2692 1 3.39320470243571e-06 4.82921065808848e-05 -2.09807726895312e-05 0.0
2693 1 -7.9811965222404e-06 3.91867817166313e-05 5.00749686432668e-06 0.0
2694 1 -1.12833996353314e-06 3.33878051008021e-05 2.57857344896814e-05 0.0
2695 1 -1.15909085196555e-05 4.80127290079127e-05 2.75986753350214e-05 0.0
2696 1 -6.94293858108091e-06 4.03491964438222e-05 2.75256096622131e-05 0.0
2697 1 -1.14628202662033e-05 4.04361585183303e-05 2.04387217757717e-05 0.0
2698 1 -5.97225489937414e-06 3.75351336428573e-05 1.1593427504377e-05 0.0
2699 1 -1.13827610203753e-05 4.05898256221488e-05 1.21355024740043e-05 0.0
2700 1 -1.61922802618488e-05 5.0947946549651e-05 1.63860083800934e-05 0.0
2701 1 -1.11329889539802e-05 4.70638354893759e-05 1.83595698577458e-05 0.0
2702 1 -1.6664126754843e-05 5.59169033996892e-05 2.86462352445893e-05 0.0
2703 1 -1.18798696268589e-05 5.3853349127364e-05 2.1748872396032e-05 0.0
2704 1 -1.61558688597878e-05 5.97252172416439e-05 1.99220060943616e-05 0.0
2705 1 -1.5293937390689e-05 6.25037115292289e-05 9.18594165889481e-06 0.0
2706 1 -8.82465039249579e-06 5.48517427136691e-05 3.3740359611653e-05 0.0
2707 1 3.50038372605687e-05 9.99844405256061e-06 1.31705056860895e-05 0.0
2708 1 3.67805584765566e-05 1.40617681322326e-05 1.89030586417255e-05 0.0
2709 1 4.45543467494963e-05 1.50555957013566e-05 1.42734793047121e-05 0.0
2710 1 8.59128748035086e-06 2.81209422018314e-05 3.38152617987656e-05 0.0
2711 1 8.71537897006426e-06 1.86389429942315e-05 2.35961116249475e-05 0.0
2712 1 1.15429164867768e-05 2.09841156749447e-05 3.07876425681895e-05 0.0
2713 1 6.13255038548108e-06 2.31930173400527e-05 1.76789084761995e-05 0.0
2714 1 6.25006543906032e-06 2.85246309913073e-05 2.51444983021237e-05 0.0
2715 1 2.55984895497748e-05 1.435719421414e-05 2.73133946142989e-05 0.0
2716 1 1.76591616638454e-05 1.82004392858858e-05 2.64632852468071e-05 0.0
2717 1 2.9322752243892e-05 1.68865013490632e-05 1.71969273875501e-05 0.0
2718 1 1.98280920664108e-05 1.30913654220698e-05 1.70683326721709e-05 0.0
2719 1 1.27134253284181e-05 1.71171378187894e-05 7.25372566904023e-06 0.0
2720 1 8.10986148888397e-06 2.20511047562931e-05 1.15670565515726e-05 0.0
2721 1 1.76199569599739e-05 1.45259429887729e-05 1.02900340647444e-05 0.0
2722 1 1.12974117043759e-05 2.1757874148477e-05 4.67553864494315e-06 0.0
2723 1 1.43515242579787e-05 2.06242378229599e-05 1.73984867337698e-05 0.0
2724 1 -3.06690337779663e-06 3.2302168377312e-05 3.7765778592081e-06 0.0
2725 1 1.69200916952871e-05 1.75520077278073e-05 2.85357552956879e-07 0.0
2726 1 2.16562631962728e-05 1.94407053436324e-05 -7.67803916581532e-06 0.0
2727 1 1.80186007138006e-05 2.07044077242969e-05 6.0727859060489e-06 0.0
2728 1 8.16005339920397e-06 2.65495382483974e-05 -3.10785106764908e-07 0.0
2729 1 1.37695075210541e-05 2.26290944882329e-05 -3.93822175812686e-06 0.0
2730 1 1.00941968089309e-05 2.60577900963922e-05 -8.38950762888418e-06 0.0
2731 1 2.81435718276535e-21 4.59619407771256e-05 4.59619407771256e-05 0.0
2732 1 3.6485006509201e-06 3.66304030492104e-05 3.80115254073929e-05 0.0
2733 1 1.24141080350708e-05 3.29907099571844e-05 4.33812812152752e-05 0.0
2734 1 1.3836622048326e-05 2.98101918085426e-05 3.8178029433014e-05 0.0
2735 1 9.79474788156516e-06 3.49831433856201e-05 3.79014063685267e-05 0.0
2736 1 1.06136213775813e-05 4.06948861627601e-05 4.21757454222941e-05 0.0
2737 1 9.072679148849e-06 4.17876395188129e-05 4.89538525195697e-05 0.0
2738 1 1.78868874031305e-05 3.58501521080471e-05 5.11842344170313e-05 0.0
2739 1 1.9008517124847e-05 3.4412844474886e-05 4.25163644004925e-05 0.0
2740 1 2.96385731399293e-08 3.21788909805007e-05 1.0781824695363e-05 0.0
2741 1 3.44616137303737e-06 2.56889671065267e-05 1.24802749621606e-05 0.0
2742 1 3.50238132812169e-06 3.0966174402826e-05 1.86383235048414e-05 0.0
2743 1 -2.51878509337024e-06 3.64783308111537e-05 1.81405356372416e-05 0.0
2744 1 -3.08029636474639e-06 4.66524000116289e-05 3.63575521191792e-05 0.0
2745 1 -6.87991112802298e-07 4.08536945544807e-05 3.26573085976864e-05 0.0
2746 1 3.14979023960238e-06 4.32738447819444e-05 3.81147951244222e-05 0.0
2747 1 -4.26393773394605e-06 4.65942816889775e-05 3.0601736307975e-05 0.0
2748 1 3.21997023600555e-21 5.25861046343716e-05 3.82060413990107e-05 0.0
2749 1 2.70268209516872e-06 3.49585624312943e-05 -1.56875108161613e-05 0.0
2750 1 7.60309113068585e-06 4.09433862326652e-05 -2.17900570860264e-05 0.0
2751 1 2.82128257221374e-05 1.94407273824524e-05 -2.15067120073563e-05 0.0
2752 1 2.43583526762944e-05 2.67950278012097e-05 -2.47902278179152e-05 0.0
2753 1 2.27674225092316e-05 2.26997922253266e-05 -1.54790610163087e-05 0.0
2754 1 3.70485497116103e-05 2.01000195172597e-05 -2.15599494189884e-05 0.0
2755 1 3.35354921952456e-05 2.551854596407e-05 -2.18344692999083e-05 0.0
2756 1 3.34931568705403e-05 3.38700681859135e-05 -2.88581137851858e-05 0.0
2757 1 3.22581965948529e-05 2.22273713754567e-05 -1.41176413356459e-05 0.0
2758 1 5.99630883837014e-05 1.90615066205217e-05 -1.63121732716466e-05 0.0
2759 1 5.61179362986931e-05 2.2745017951666e-05 -2.3631364411608e-05 0.0
2760 1 4.96336842306945e-05 2.0181688323058e-05 -2.10896556692228e-05 0.0
2761 1 4.35304582936049e-05 2.00601922332726e-05 -1.91676138308942e-05 0.0
2762 1 1.16935337300743e-05 3.466503006099e-05 -1.98746958537347e-05 0.0
2763 1 1.9193903269395e-05 3.09916486570475e-05 -1.76467385325132e-05 0.0
2764 1 3.19782570501553e-05 3.07596708666705e-05 -2.31337715275288e-05 0.0
2765 1 3.89889532307341e-05 2.83920667221116e-05 -2.97581750605783e-05 0.0
2766 1 4.2577411085004e-05 2.72493583830272e-05 -2.32983801379096e-05 0.0
2767 1 4.58491955615872e-05 3.20980846417367e-05 -3.30539593496338e-05 0.0
2768 1 1.75655560547789e-05 3.89098884403241e-05 -2.17849691246756e-05 0.0
2769 1 2.12728824075582e-05 4.18953997246959e-05 -2.65025078698895e-05 0.0
2770 1 2.90638681749791e-05 3.7217567170571e-05 -2.54835590907694e-05 0.0
2771 1 2.47503567985429e-05 3.3572313896202e-05 -2.06324763879861e-05 0.0
2772 1 2.26615807987457e-05 4.79766784156708e-05 -2.61728856736218e-05 0.0
2773 1 2.48136601025521e-05 5.08646420695352e-05 -3.19698367129562e-05 0.0
2774 1 3.07300175563056e-05 4.33103992843514e-05 -2.57422338763434e-05 0.0
2775 1 3.66019905527591e-05 3.8749640748272e-05 -2.68706535906322e-05 0.0
2776 1 3.95546974204335e-05 3.92567547437386e-05 -3.34564361366823e-05 0.0
2777 1 3.25919082731611e-05 4.54340571257124e-05 -3.31438375601159e-05 0.0
2778 1 1.87784922645831e-05 2.67192610269528e-05 -9.68613586130699e-06 0.0
2779 1 2.99886852955298e-05 1.50456236348957e-05 7.801885287649e-06 0.0
2780 1 2.12677317209602e-05 1.71462553592813e-05 4.47411896214155e-06 0.0
2781 1 2.34479779311086e-05 1.74349507976175e-05 1.06234952229239e-05 0.0
2782 1 5.30114345595681e-05 1.69676941521947e-05 -8.35369186945277e-06 0.0
2783 1 5.08206914504058e-05 2.03899152307902e-05 -1.42581202018101e-05 0.0
2784 1 2.75702615444588e-05 2.46095148607403e-05 -8.3114917378575e-06 0.0
2785 1 2.72924823123944e-05 2.03646166155723e-05 -7.74191185313914e-07 0.0
2786 1 4.12092892014788e-05 1.98700721510694e-05 -1.19549341623411e-05 0.0
2787 1 5.15788482911533e-05 3.07662377213366e-05 -2.48608331604633e-05 0.0
2788 1 5.09204060927547e-05 1.99827012004935e-05 -9.82928870901879e-07 0.0
2789 1 5.95956241483255e-05 2.44336758968197e-05 -8.73825294556593e-06 0.0
2790 1 6.1818673559185e-05 2.00861046343716e-05 0 0.0
2791 1 6.2529765817481e-05 1.52232131126755e-05 9.12590649399e-06 0.0
2792 1 5.22784873975898e-05 2.01615495364262e-05 4.86546548319836e-06 0.0
2793 1 3.8501993168844e-05 1.28372463000224e-05 6.71254044956691e-06 0.0
2794 1 4.50179000780892e-05 1.69859861671069e-05 4.73862264556076e-06 0.0
2795 1 3.58606125959704e-05 1.75735025992817e-05 1.60424310800756e-06 0.0
2796 1 4.31538131500908e-05 1.95850661835774e-05 -3.34330963241282e-06 0.0
2797 1 3.59308407306902e-05 2.19572339911077e-05 -4.78202859594006e-06 0.0
2798 1 7.31784867602144e-06 2.91018251397392e-05 7.83384457572893e-06 0.0
2799 1 1.03831198440689e-05 2.88268515242301e-05 1.50599733071633e-05 0.0
2800 1 4.95511900929131e-06 3.750808253065e-05 2.1994349189561e-05 0.0
2801 1 5.82365180253425e-06 3.69531481249556e-05 3.02689253517308e-05 0.0
2802 1 1.80889429704247e-05 2.61843778666333e-05 3.19637907186816e-05 0.0
2803 1 1.40974832281741e-05 3.34985208017352e-05 3.0553841985485e-05 0.0
2804 1 5.01925702772763e-05 1.74531686542783e-05 2.2036586526892e-05 0.0
2805 1 4.21695072157402e-05 1.61358501302586e-05 2.05821281036585e-05 0.0
2806 1 4.83517395878142e-05 2.15749586169823e-05 1.4390370318347e-05 0.0
2807 1 5.50891378947828e-05 1.98085226638668e-05 1.11023812878048e-05 0.0
2808 1 5.88833575377136e-05 2.24567960406569e-05 1.59198780357802e-05 0.0
2809 1 3.24639793896773e-05 1.88466577443141e-05 2.56144227189073e-05 0.0
2810 1 2.58312858802657e-05 2.25882871216954e-05 2.90087403148882e-05 0.0
2811 1 3.85337673351561e-05 1.8374049827786e-05 3.44454228335584e-05 0.0
2812 1 4.60472709842326e-05 1.86128490130886e-05 3.23692219134387e-05 0.0
2813 1 2.53026149528377e-05 2.52374329590546e-05 3.76580300369979e-05 0.0
2814 1 3.30680855364533e-05 2.46849972265778e-05 3.50686049676654e-05 0.0
2815 1 3.13482407040026e-05 2.61450917096073e-05 4.14582650261684e-05 0.0
2816 1 3.92681366999616e-05 2.56274652953097e-05 4.50138474544315e-05 0.0
2817 1 4.15111698099757e-05 2.09594072306435e-05 2.69185138141355e-05 0.0
2818 1 5.62348021920453e-05 2.32920244997627e-05 2.28063284446224e-05 0.0
2819 1 5.1697739674677e-05 2.47440671336254e-05 3.06606401468718e-05 0.0
2820 1 4.57215745618324e-05 2.56633030167898e-05 3.84178669092289e-05 0.0
2821 1 2.55528273648467e-05 2.93262993002697e-05 3.04170340074446e-05 0.0
2822 1 2.11485744085137e-05 3.19079821562278e-05 3.60416761837642e-05 0.0
2823 1 2.66253538338103e-05 3.28539659161417e-05 3.9494183389975e-05 0.0
2824 1 2.58067582697619e-05 3.79508332306522e-05 4.60298325513498e-05 0.0
2825 1 3.28700497215735e-05 3.23711736074824e-05 4.57893759574808e-05 0.0
2826 1 1.2277150011359e-05 3.25728721349134e-05 -1.08931667301137e-05 0.0
2827 1 6.14657499754602e-06 3.30760616651799e-05 -5.394365255162e-06 0.0
2828 1 -1.41383457620995e-06 3.86555715656597e-05 6.03690228019171e-06 0.0
2829 1 5.94766467712473e-06 3.30627600375258e-05 2.88853104389012e-06 0.0
2830 1 -9.21098136976425e-06 4.60031711179818e-05 1.01039470629025e-05 0.0
2831 1 -1.1123744440471e-05 5.54111202132922e-05 1.19579194521341e-05 0.0
2832 1 -7.85394205579752e-06 5.19845112808368e-05 6.79567086693962e-06 0.0
2833 1 -4.56424865579317e-06 4.47656847835756e-05 2.4554925958867e-06 0.0
2834 1 -3.47841977128751e-06 5.1270731405158e-05 -6.06643036345158e-07 0.0
2835 1 3.21138089910036e-06 4.43428205574014e-05 -1.61481987549052e-05 0.0
2836 1 -1.46611694806084e-06 4.70456006126515e-05 -8.43598219660089e-06 0.0
2837 1 5.97881734405507e-07 3.97917896018841e-05 -3.23745497541653e-07 0.0
2838 1 1.06586912322214e-06 3.88189330372956e-05 -8.2266076001075e-06 0.0
2839 1 -1.71752404786412e-06 5.34809207550881e-05 -1.3282575089353e-05 0.0
2840 1 3.78530203508955e-21 6.1818673559185e-05 -2.00861046343716e-05 0.0
2841 1 1.27750269418988e-05 4.8431082718325e-05 -2.58107280652854e-05 0.0
2842 1 5.49953074449977e-06 5.46933481950752e-05 -2.3009347508597e-05 0.0
2843 1 1.66473052592266e-05 5.5726418069727e-05 -2.9024705971364e-05 0.0
2844 1 8.29531061093029e-06 5.94433468803624e-05 -2.49534833946904e-05 0.0
2845 1 9.09150748416537e-06 5.01250750485229e-05 -2.00607659255602e-05 0.0
2846 1 -8.6515243720885e-06 5.78041803692005e-05 3.54283705627058e-06 0.0
2847 1 -1.0168240227615e-05 6.41997421386839e-05 0 0.0
2848 1 -7.73628932627028e-06 6.42011053476723e-05 -6.58543085889691e-06 0.0
2849 1 -2.55293989375965e-06 5.8294709162887e-05 -2.82890231552938e-06 0.0
2850 1 3.93110043581124e-21 6.41997421386839e-05 -1.0168240227615e-05 0.0
2851 1 1.84513131927978e-06 5.53719578855206e-05 -7.38818814546657e-06 0.0
2852 1 5.09902672183329e-06 5.27750210454183e-05 -1.49954695441993e-05 0.0
2853 1 -6.98797582576735e-07 4.13180046141439e-05 1.01724865436052e-05 0.0
2854 1 7.34294101413469e-07 4.23448321304628e-05 2.49966646271111e-05 0.0
2855 1 -4.88350036147574e-06 4.97829474316696e-05 2.4018340285377e-05 0.0
2856 1 -3.88352788291729e-06 4.49082102738728e-05 1.75663409742878e-05 0.0
2857 1 -6.20537653864734e-06 5.12828245588119e-05 1.529170653388e-05 0.0
2858 1 -5.18331713222767e-06 5.6311013407682e-05 1.92435495852223e-05 0.0
2859 1 -8.30463531866955e-06 5.95434502295947e-05 2.47105355461934e-05 0.0
2860 1 -7.23101649946755e-06 6.2783974232366e-05 1.51948998013816e-05 0.0
2861 1 -6.35324785882926e-06 6.43271248219498e-05 6.83061152354346e-06 0.0
2862 1 3.54629693556675e-21 5.79154240722439e-05 2.95093824830705e-05 0.0
2863 1 3.67737544514327e-05 1.99390884203693e-05 1.28277745909493e-05 0.0
2864 1 3.55182298667359e-05 2.33414635709458e-05 2.01443947414061e-05 0.0
2865 1 4.2846107235117e-05 2.28431688654366e-05 1.02616249808202e-05 0.0
2866 1 1.37900433792332e-05 2.68439875710752e-05 2.38370552086361e-05 0.0
2867 1 1.14641113122005e-05 3.43778314229671e-05 2.21501666852231e-05 0.0
2868 1 2.31093564641599e-05 2.11770960243041e-05 1.9563267430162e-05 0.0
2869 1 2.10918287199304e-05 2.67454739386723e-05 2.3086816723982e-05 0.0
2870 1 2.82940063302709e-05 2.57415168492429e-05 2.2491899758669e-05 0.0
2871 1 2.87381820663711e-05 2.4097551540905e-05 1.38126277621349e-05 0.0
2872 1 1.43805081637852e-05 2.70819121697608e-05 5.10619445532739e-06 0.0
2873 1 1.82246407717543e-05 2.29294866236521e-05 1.17024234650944e-05 0.0
2874 1 1.68990992819268e-05 2.90839546008055e-05 1.57012475451473e-05 0.0
2875 1 2.34019590075714e-05 2.46114874554415e-05 6.64591425154453e-06 0.0
2876 1 5.18687629899182e-06 3.79204389491497e-05 6.60312561767068e-06 0.0
2877 1 2.04679808715773e-05 2.65611741716816e-05 -1.04281449480643e-06 0.0
2878 1 1.37570088225843e-05 3.45684059909225e-05 -5.74418331293256e-07 0.0
2879 1 1.47226079680666e-05 2.99966231393155e-05 -4.82365185886601e-06 0.0
2880 1 9.09057051147585e-06 4.87937060541681e-05 4.1970653762782e-05 0.0
2881 1 1.25942817834912e-05 4.05759851893812e-05 3.66235213803491e-05 0.0
2882 1 1.71304314259357e-05 3.61423360459738e-05 3.56791446606602e-05 0.0
2883 1 1.76787580431378e-05 4.40023879232943e-05 4.44550488819899e-05 0.0
2884 1 2.12551298657578e-05 3.83302767111968e-05 3.89208950677521e-05 0.0
2885 1 6.51637350271401e-06 3.6705522212559e-05 1.40554573615345e-05 0.0
2886 1 3.89195783100533e-06 4.32595248903899e-05 1.79482935487234e-05 0.0
2887 1 4.87382330062247e-06 4.67527934079744e-05 3.09498108099782e-05 0.0
2888 1 8.7522347718945e-06 4.32855609785096e-05 2.38427579819211e-05 0.0
2889 1 8.8926071643982e-06 5.47896408570059e-05 3.38233172911825e-05 0.0
2890 1 8.67957516808878e-06 4.08943101200574e-05 -1.17377021861629e-05 0.0
2891 1 1.36809503489327e-05 4.36141244113917e-05 -1.75013213195231e-05 0.0
2892 1 1.69318819056691e-05 5.02080669031351e-05 -2.10746169671892e-05 0.0
2893 1 2.9590116028647e-05 2.89811137209874e-05 -1.64735509367868e-05 0.0
2894 1 2.43543043304071e-05 3.02612364898133e-05 -1.39911006933799e-05 0.0
2895 1 3.78198890926622e-05 2.75099474596903e-05 -1.68611330970712e-05 0.0
2896 1 3.73652730278368e-05 3.39001888795521e-05 -2.22027581783168e-05 0.0
2897 1 3.41905840836561e-05 2.84371184035001e-05 -1.13096790858892e-05 0.0
2898 1 5.61913949039196e-05 2.775641685884e-05 -1.72368344515476e-05 0.0
2899 1 4.63612015193555e-05 2.61058395173089e-05 -1.59341480359191e-05 0.0
2900 1 2.0736672734708e-05 3.32661397753376e-05 -9.42366091407075e-06 0.0
2901 1 1.64406129864183e-05 3.80645466255715e-05 -1.29103040030765e-05 0.0
2902 1 1.71785188242841e-05 3.64029412890999e-05 -6.30619564165392e-06 0.0
2903 1 2.12613740339124e-05 4.86078895932637e-05 -1.80643311238357e-05 0.0
2904 1 2.34768229027989e-05 5.57977645831743e-05 -2.36737883303724e-05 0.0
2905 1 2.36998137869564e-05 3.88227564170605e-05 -1.5024406181772e-05 0.0
2906 1 3.2223898307635e-05 3.60330960900481e-05 -1.82325493825858e-05 0.0
2907 1 4.44850490649627e-05 3.30610449983114e-05 -1.75609905859491e-05 0.0
2908 1 4.5678912259633e-05 3.84796267659356e-05 -2.56467405089036e-05 0.0
2909 1 2.78649043116037e-05 4.36532550050864e-05 -1.98421149612446e-05 0.0
2910 1 3.69086731539396e-05 4.12193111516224e-05 -2.03937463626607e-05 0.0
2911 1 3.15958257213193e-05 5.09002182501325e-05 -2.52164941868787e-05 0.0
2912 1 3.894380817156e-05 4.52464815335293e-05 -2.57125594590024e-05 0.0
2913 1 2.78316610273967e-05 3.10473348190254e-05 -6.53821317690311e-06 0.0
2914 1 3.09798622312979e-05 2.33252648477132e-05 5.2525869396697e-06 0.0
2915 1 2.74889097773472e-05 2.86459132258253e-05 9.52227749079394e-07 0.0
2916 1 4.96215566984149e-05 2.52439422181139e-05 -5.95813248305249e-06 0.0
2917 1 4.57910339480258e-05 2.40474105618855e-05 7.34434427867131e-07 0.0
2918 1 3.36029306783088e-05 2.9314269334326e-05 -3.3639342098417e-06 0.0
2919 1 4.13994412866054e-05 2.84630962758456e-05 -8.85035266608611e-06 0.0
2920 1 5.10936657722466e-05 3.60739710807075e-05 -1.76947994739198e-05 0.0
2921 1 5.49048763291537e-05 3.36457514872309e-05 -8.8553916988372e-06 0.0
2922 1 4.9548910307828e-05 2.6260429083974e-05 6.32277377885576e-06 0.0
2923 1 5.79154240722439e-05 2.95093824830705e-05 0 0.0
2924 1 5.92127254783317e-05 2.54353397161416e-05 8.47918834277158e-06 0.0
2925 1 4.00770938993057e-05 2.45878786236674e-05 4.20576793223109e-06 0.0
2926 1 4.1573153412671e-05 2.81957153409782e-05 -1.52667643848853e-06 0.0
2927 1 1.36704823463647e-05 3.54887237906178e-05 9.38399863570382e-06 0.0
2928 1 1.2624236348631e-05 3.85970522274243e-05 1.82890592398084e-05 0.0
2929 1 1.43495226046345e-05 4.00105749355697e-05 2.80925538037233e-05 0.0
2930 1 2.01870191557176e-05 3.26842052378636e-05 2.64493867903082e-05 0.0
2931 1 2.58292909146205e-05 3.28022440677062e-05 2.20229498133977e-05 0.0
2932 1 1.73038023351754e-05 3.77786489100519e-05 2.37740399189474e-05 0.0
2933 1 2.16052616330971e-05 3.69806238864918e-05 3.01737326864569e-05 0.0
2934 1 1.71343862821851e-05 5.05372964001087e-05 3.71132655434741e-05 0.0
2935 1 4.54218222121157e-05 2.59726493805798e-05 1.9660287338258e-05 0.0
2936 1 4.9961525337163e-05 2.90620267498577e-05 1.26187005295897e-05 0.0
2937 1 5.57324516629452e-05 2.9276705868045e-05 1.61792560135952e-05 0.0
2938 1 3.4851026356168e-05 2.66528774849904e-05 2.69614874665603e-05 0.0
2939 1 3.21394698607753e-05 2.94896622385272e-05 2.05462622730104e-05 0.0
2940 1 3.90345227681388e-05 2.86328972767597e-05 1.86042985969706e-05 0.0
2941 1 4.05930614115696e-05 2.76110523780344e-05 3.29442838855654e-05 0.0
2942 1 3.26421088626182e-05 3.18277063806101e-05 3.48579989616369e-05 0.0
2943 1 3.98137906272392e-05 3.27692801328657e-05 3.95731772222566e-05 0.0
2944 1 4.29796289940282e-05 3.04355311493882e-05 2.59687107485438e-05 0.0
2945 1 5.14652750991127e-05 3.12399843246747e-05 2.45028332722305e-05 0.0
2946 1 4.59919222402297e-05 3.24101171258623e-05 3.25473101275135e-05 0.0
2947 1 2.9278882185406e-05 3.51060808341987e-05 2.77614443044781e-05 0.0
2948 1 2.6481067737197e-05 3.77787055353078e-05 3.50963302560352e-05 0.0
2949 1 2.54684394837743e-05 4.52128996611827e-05 3.91427170044333e-05 0.0
2950 1 3.30581939545915e-05 3.9274747674993e-05 3.98704151912949e-05 0.0
2951 1 1.24599544971648e-05 4.90390783877966e-05 -1.27504493003586e-05 0.0
2952 1 1.269125497938e-05 4.10264621886463e-05 -6.19350321763447e-06 0.0
2953 1 8.16015663146348e-06 4.10992504826196e-05 -1.19280388154808e-06 0.0
2954 1 3.57877881318958e-06 4.33264781893198e-05 4.50469988660328e-06 0.0
2955 1 1.01387333251175e-05 4.02975559700357e-05 4.44282517914729e-06 0.0
2956 1 -7.24101096580552e-07 4.86746062370161e-05 7.77648711839124e-06 0.0
2957 1 -3.14946004635188e-06 5.66368465172721e-05 1.17222276576273e-05 0.0
2958 1 -6.64295028611112e-07 5.73919113331944e-05 4.71721454816437e-06 0.0
2959 1 4.10023635180733e-06 5.01314804037105e-05 1.38138758251202e-06 0.0
2960 1 7.09385616813412e-06 4.78076738403583e-05 -5.97210813278899e-06 0.0
2961 1 7.4618014606973e-06 6.25968534394661e-05 -1.58415737361898e-05 0.0
2962 1 1.53190803298327e-05 5.99082431509343e-05 -2.00331769925956e-05 0.0
2963 1 1.40278709039868e-05 5.48569308006448e-05 -1.51070446663313e-05 0.0
2964 1 3.9801020972289e-21 6.5e-05 0 0.0
2965 1 5.86411804579917e-06 5.72920623411464e-05 -5.56959527373949e-07 0.0
2966 1 6.76190030671043e-06 6.41748869265634e-05 -7.8013199014597e-06 0.0
2967 1 1.07679683077024e-05 5.59711837720075e-05 -7.70724266767188e-06 0.0
2968 1 6.39994629922447e-06 4.64091610324675e-05 9.02395110013787e-06 0.0
2969 1 4.85651050694135e-06 4.99843042437811e-05 2.25530164376619e-05 0.0
2970 1 7.93009474462062e-07 5.42224276290553e-05 1.87915476151077e-05 0.0
2971 1 3.09152194978112e-06 5.08457398991698e-05 1.43233738542893e-05 0.0
2972 1 3.78530203508955e-21 6.1818673559185e-05 2.00861046343716e-05 0.0
2973 1 3.93110043581124e-21 6.41997421386839e-05 1.0168240227615e-05 0.0
2974 1 8.69762420453273e-06 5.93901420017654e-05 2.49431827601625e-05 0.0
2975 1 3.5608459122344e-05 2.86267723976744e-05 1.21397617393091e-05 0.0
2976 1 4.34022258679031e-05 3.0154076932935e-05 1.19871133416673e-05 0.0
2977 1 2.0575422266054e-05 3.47590445927572e-05 1.79607078029072e-05 0.0
2978 1 2.46538194617585e-05 2.89503970376414e-05 1.54753831822006e-05 0.0
2979 1 2.90196064466622e-05 3.02322370285744e-05 8.83810653829581e-06 0.0
2980 1 2.97757732382652e-05 3.37445429900057e-05 1.58554052926182e-05 0.0
2981 1 2.16949721361815e-05 3.25649948440825e-05 6.78739327447345e-06 0.0
2982 1 1.3895932970248e-05 4.30582036279863e-05 9.82383462746296e-06 0.0
2983 1 2.07572239793158e-05 4.06826438552884e-05 9.3350194863899e-06 0.0
2984 1 1.76246334268577e-05 4.07074888203706e-05 1.13215410578656e-06 0.0
2985 1 2.32602923969466e-05 3.52974206787877e-05 -2.78353237271768e-06 0.0
2986 1 1.47402192366851e-05 4.73225158631168e-05 2.99500956895073e-05 0.0
2987 1 2.02243544963435e-05 4.28849016677759e-05 3.32920120799581e-05 0.0
2988 1 1.15444693554092e-05 4.64137304303317e-05 1.63402828804122e-05 0.0
2989 1 1.60650702963319e-05 4.42485674401957e-05 2.24530955657033e-05 0.0
2990 1 1.33845062025422e-05 5.11564680579941e-05 2.40731368363369e-05 0.0
2991 1 1.59790902904147e-05 5.57459640989353e-05 2.93607929077364e-05 0.0
2992 1 1.81474477496651e-05 4.52240809913919e-05 -1.13032700304101e-05 0.0
2993 1 1.86673443157448e-05 5.36206240138503e-05 -1.05681808404982e-05 0.0
2994 1 2.25799765511782e-05 5.87835356171342e-05 -1.61133670999378e-05 0.0
2995 1 3.04737838790488e-05 3.58352985243819e-05 -1.01610615025591e-05 0.0
2996 1 3.85722650613569e-05 3.50450366106655e-05 -1.19138146428068e-05 0.0
2997 1 4.62827653572748e-05 3.38425126838856e-05 -5.13176533813777e-06 0.0
2998 1 4.70315329297876e-05 3.46419291197814e-05 -1.07549958563968e-05 0.0
2999 1 2.28761360159545e-05 4.15850959525775e-05 -7.42460073595658e-06 0.0
3000 1 2.62021183789712e-05 4.80993149892024e-05 -1.2283974755869e-05 0.0
3001 1 2.96239658432574e-05 5.54443054427092e-05 -1.65332888952284e-05 0.0
3002 1 3.33502079541103e-05 4.29461198598478e-05 -1.21265228697732e-05 0.0
3003 1 4.44120283801593e-05 4.4187926393773e-05 -1.7320476211075e-05 0.0
3004 1 3.74705332481463e-05 5.02806246281295e-05 -1.71119234776427e-05 0.0
3005 1 3.07293042593226e-05 3.86242364952604e-05 -3.65031674503348e-06 0.0
3006 1 2.93726165837742e-05 3.43071510444215e-05 2.39292588367009e-06 0.0
3007 1 3.48367472555204e-05 3.12329792055395e-05 3.7915432135342e-06 0.0
3008 1 4.66061283791675e-05 3.16656472117249e-05 2.84701802010692e-06 0.0
3009 1 3.87875288829697e-05 3.49072334816037e-05 -2.27442564029997e-06 0.0
3010 1 4.90313837646324e-05 4.17070026550239e-05 -9.0249285680922e-06 0.0
3011 1 4.53667827363248e-05 3.84131599440197e-05 -2.22534077782013e-06 0.0
3012 1 5.25861046343716e-05 3.82060413990107e-05 0 0.0
3013 1 5.47169306030993e-05 3.40409228304621e-05 8.50135743432396e-06 0.0
3014 1 3.71358145984695e-05 3.49546257289834e-05 1.66285943611303e-05 0.0
3015 1 4.06795540348293e-05 3.43941997267487e-05 4.80929622985972e-06 0.0
3016 1 1.962488095741e-05 4.23591516733864e-05 1.67299689504317e-05 0.0
3017 1 2.96900385190437e-05 3.84633232414143e-05 1.99183827446252e-05 0.0
3018 1 2.24434410979244e-05 4.04789292427961e-05 2.47849056572656e-05 0.0
3019 1 2.61560494798818e-05 4.34964673175057e-05 2.98771188383135e-05 0.0
3020 1 2.4502877414261e-05 5.14045257582513e-05 3.13398106246826e-05 0.0
3021 1 4.54778689773267e-05 3.61329750436434e-05 1.03348539599897e-05 0.0
3022 1 4.3211238661651e-05 3.49214265385117e-05 1.89047202506603e-05 0.0
3023 1 5.05175696795109e-05 3.72682539235344e-05 1.68538542525656e-05 0.0
3024 1 3.78172788894418e-05 3.47505918759675e-05 2.56654285589789e-05 0.0
3025 1 3.16060195745272e-05 4.25174201399138e-05 2.48654938998364e-05 0.0
3026 1 3.96890048198411e-05 3.94820498795265e-05 3.3029541833353e-05 0.0
3027 1 4.55853653492462e-05 3.87754273131291e-05 2.53661329859319e-05 0.0
3028 1 3.83457530768847e-05 3.97446409373098e-05 2.04658543989028e-05 0.0
3029 1 3.2530273327914e-05 4.57339605824455e-05 3.27900315134725e-05 0.0
3030 1 1.62415042437027e-05 4.82076183205637e-05 -4.04426266347209e-06 0.0
3031 1 1.23776327714131e-05 4.68850495550563e-05 3.14453730804307e-06 0.0
3032 1 5.36791925249894e-06 5.62768457042304e-05 9.42493917184445e-06 0.0
3033 1 1.3398555911038e-05 5.22035674143574e-05 8.19015780360261e-06 0.0
3034 1 7.34595041365619e-06 6.42648232304181e-05 6.40854957718309e-06 0.0
3035 1 1.19184483455625e-05 5.55551339178345e-05 1.07815052619364e-06 0.0
3036 1 1.57524153380384e-05 6.23470188302104e-05 -9.47157083082411e-06 0.0
3037 1 1.0168240227615e-05 6.41997421386839e-05 0 0.0
3038 1 1.73176911896414e-05 5.649987948441e-05 -4.52949886210113e-06 0.0
3039 1 1.11761147852946e-05 5.50420156552588e-05 1.57950934227982e-05 0.0
3040 1 9.55712622680122e-06 6.24761202401856e-05 1.51787923768283e-05 0.0
3041 1 1.59933389327607e-05 5.89171036578421e-05 2.23156448787151e-05 0.0
3042 1 3.41538561257983e-05 3.62022714899304e-05 1.1312386982203e-05 0.0
3043 1 2.7412076615755e-05 3.79994237414842e-05 1.1164548312226e-05 0.0
3044 1 1.82398042407104e-05 4.82342729657494e-05 1.06571941321945e-05 0.0
3045 1 2.78502032430451e-05 4.09788241897627e-05 4.11820571345965e-06 0.0
3046 1 2.58144586500744e-05 4.49776564932658e-05 1.18988423380603e-05 0.0
3047 1 2.11215206477277e-05 4.60552257431863e-05 4.84734348249044e-06 0.0
3048 1 2.40907596439876e-05 4.46834283879977e-05 -1.21811827839164e-06 0.0
3049 1 2.24897997974081e-05 4.81693739557419e-05 2.44775782163496e-05 0.0
3050 1 2.00335443159224e-05 5.02762075961217e-05 1.74402735346524e-05 0.0
3051 1 2.31586792180427e-05 5.60182453346434e-05 2.34655442405135e-05 0.0
3052 1 2.44217889646855e-05 5.14514725408228e-05 -6.8109180834148e-06 0.0
3053 1 2.58716873226252e-05 5.90060866001855e-05 -8.59869404105741e-06 0.0
3054 1 3.99207278880218e-05 4.10529162383374e-05 -6.28895406226706e-06 0.0
3055 1 3.15175805876284e-05 4.64417410841754e-05 -4.31812211866271e-06 0.0
3056 1 3.43550607321017e-05 5.45165826768054e-05 -8.52478828691065e-06 0.0
3057 1 4.21652862373059e-05 4.86948268103972e-05 -8.71220284609355e-06 0.0
3058 1 3.60984810274519e-05 4.15093458636816e-05 2.91254331714585e-06 0.0
3059 1 4.35536506509204e-05 3.94735238279075e-05 3.27144772466646e-06 0.0
3060 1 4.59619407771256e-05 4.59619407771256e-05 0 0.0
3061 1 4.8780244744222e-05 4.20878529141004e-05 8.60815658401104e-06 0.0
3062 1 3.42091004026889e-05 4.30245671676505e-05 1.72635450003501e-05 0.0
3063 1 4.00063015298636e-05 4.1009911754379e-05 1.19164934404179e-05 0.0
3064 1 2.8413727643814e-05 4.73261640092136e-05 1.84206414373177e-05 0.0
3065 1 3.1449292257634e-05 5.12732879905632e-05 2.46372067233826e-05 0.0
3066 1 4.44134698683243e-05 4.4256576723283e-05 1.71405691559998e-05 0.0
3067 1 3.89607979665984e-05 4.55010505231262e-05 2.52331255118707e-05 0.0
3068 1 2.06675288252786e-05 5.3447591210565e-05 2.3649649401875e-06 0.0
3069 1 1.98037752342662e-05 5.40850700773529e-05 1.27187495541869e-05 0.0
3070 1 1.57812106706494e-05 6.26696447288043e-05 6.9619695010841e-06 0.0
3071 1 2.00861046343716e-05 6.1818673559185e-05 0 0.0
3072 1 2.01744439514771e-05 5.98924739244476e-05 1.51948471021615e-05 0.0
3073 1 3.39191961660391e-05 4.67386398056629e-05 1.05750557371623e-05 0.0
3074 1 2.57220611121971e-05 5.14095907525255e-05 9.64050237005371e-06 0.0
3075 1 2.86558687884264e-05 4.87453772027575e-05 3.26090923969016e-06 0.0
3076 1 2.88861862064114e-05 5.58989300345769e-05 1.63063750551127e-05 0.0
3077 1 2.95093824830705e-05 5.79154240722439e-05 0 0.0
3078 1 3.82060413990107e-05 5.25861046343716e-05 0 0.0
3079 1 4.18902332403522e-05 4.896547716694e-05 8.52000028654744e-06 0.0
3080 1 3.70746796518566e-05 5.0641407000186e-05 1.69090515923785e-05 0.0
3081 1 2.48530811907611e-05 5.95158095249476e-05 8.07420410415758e-06 0.0
3082 1 3.36457514872309e-05 5.49048763291537e-05 8.8553916988372e-06 0.0
3083 2 -4.2677139894047e-05 -3.74970870103128e-05 -4.89656021734133e-05 0.0
3084 2 -4.36981338807091e-05 -4.13229582044473e-05 -4.48094434307894e-05 0.0
3085 2 -3.80362699254048e-05 -3.78479421561138e-05 -5.24001473729723e-05 0.0
3086 2 -4.12831721005422e-05 -4.49898894550864e-05 -4.3550080919972e-05 0.0
3087 2 -3.88364454821698e-05 -4.27388527051089e-05 -4.78552084078783e-05 0.0
3088 2 -4.7945018136356e-05 -4.05787763491449e-05 -4.09833886582182e-05 0.0
3089 2 -3.73631510356082e-05 -3.25501099410952e-05 -5.62981819201379e-05 0.0
3090 2 -3.61492725917444e-05 -2.73860637031812e-05 -5.97346934865582e-05 0.0
3091 2 -4.20467284594041e-05 -3.27476399286424e-05 -5.27699223513274e-05 0.0
3092 2 -4.74156160814474e-05 -3.68924635217077e-05 -4.48966088576437e-05 0.0
3093 2 -4.68356270630937e-05 -3.25080696757054e-05 -4.87303749581951e-05 0.0
3094 2 -5.15597724556537e-05 -3.63644470641059e-05 -4.0548943932525e-05 0.0
3095 2 -3.20301674563703e-05 -3.17667994904864e-05 -5.99160981944594e-05 0.0
3096 2 -3.10673427970994e-05 -2.7086883244411e-05 -6.26587660876845e-05 0.0
3097 2 -4.45694108390312e-05 -4.4534305578313e-05 -4.06849264976488e-05 0.0
3098 2 -4.08171154464038e-05 -4.81277509481724e-05 -4.05300219011246e-05 0.0
3099 2 -3.28450458557058e-05 -3.69264110225158e-05 -5.64149194073058e-05 0.0
3100 2 -2.74257406371578e-05 -3.61012419216062e-05 -5.97455360861463e-05 0.0
3101 2 -3.34011350075782e-05 -4.19334486102362e-05 -5.24495001678587e-05 0.0
3102 2 -3.71297081146893e-05 -4.7618892069887e-05 -4.44839959238649e-05 0.0
3103 2 -3.2987892616885e-05 -4.65060489747177e-05 -4.87235707790184e-05 0.0
3104 2 -3.67300878969374e-05 -5.12918519750654e-05 -4.05591736115423e-05 0.0
3105 2 -4.82785213343114e-05 -4.43735847912226e-05 -3.64028755807644e-05 0.0
3106 2 -5.18845604137954e-05 -4.01752206057391e-05 -3.63172691697408e-05 0.0
3107 2 -5.52568698570528e-05 -3.57186435909615e-05 -3.59980115231743e-05 0.0
3108 2 -3.46324258489228e-05 -2.21362454346208e-05 -6.27342148900988e-05 0.0
3109 2 -4.10867260760188e-05 -2.74487505307697e-05 -5.64220438716444e-05 0.0
3110 2 -3.98720127092668e-05 -2.23069898882053e-05 -5.94779018177303e-05 0.0
3111 2 -4.60678413780462e-05 -2.76261248904635e-05 -5.23407223326512e-05 0.0
3112 2 -5.12481589167945e-05 -3.22028190321625e-05 -4.42900062544675e-05 0.0
3113 2 -5.07692508256566e-05 -2.73122118323831e-05 -4.79742249069706e-05 0.0
3114 2 -5.51223705816987e-05 -3.162133824419e-05 -3.98323389860602e-05 0.0
3115 2 -2.89639841875208e-05 -2.22733935333802e-05 -6.54979660790487e-05 0.0
3116 2 -2.69563572102525e-05 -3.09126056291158e-05 -6.27914454298675e-05 0.0
3117 2 -2.66315238596582e-05 -2.6860158569001e-05 -6.47633678753705e-05 0.0
3118 2 -4.44552740245339e-05 -4.82365133805508e-05 -3.63588694583804e-05 0.0
3119 2 -4.78843588106982e-05 -4.79425727360425e-05 -3.21496174275463e-05 0.0
3120 2 -4.02977428590747e-05 -5.17871104496354e-05 -3.63206155198553e-05 0.0
3121 2 -3.61336092094676e-05 -5.42373281404174e-05 -3.71170381588586e-05 0.0
3122 2 -2.22138555214975e-05 -3.46610065731357e-05 -6.26909821761238e-05 0.0
3123 2 -2.77295409933476e-05 -4.11286011440792e-05 -5.62539840742814e-05 0.0
3124 2 -2.22317881376198e-05 -4.00332616478992e-05 -5.93976898375251e-05 0.0
3125 2 -2.78728108549722e-05 -4.58230601752557e-05 -5.24247419756915e-05 0.0
3126 2 -3.2620155681949e-05 -5.10446648371426e-05 -4.42195390630566e-05 0.0
3127 2 -2.76971624559746e-05 -5.05729617070198e-05 -4.79608458648058e-05 0.0
3128 2 -3.2475380485252e-05 -5.45728627834896e-05 -3.99017832928871e-05 0.0
3129 2 -2.66113955547044e-05 -1.70096520319774e-05 -6.80257698551226e-05 0.0
3130 2 -5.76967795392929e-05 -3.16814839496349e-05 -3.59494812972767e-05 0.0
3131 2 -5.20158995049434e-05 -4.34681380624592e-05 -3.20915436224967e-05 0.0
3132 2 -5.55891355744273e-05 -3.87898855536155e-05 -3.20966164077359e-05 0.0
3133 2 -5.87533546539607e-05 -3.3902113392555e-05 -3.19951562650388e-05 0.0
3134 2 -3.27898236579581e-05 -1.69032206711937e-05 -6.53001423843849e-05 0.0
3135 2 -3.84261509940465e-05 -1.68353376287274e-05 -6.21691428822169e-05 0.0
3136 2 -4.52432264910046e-05 -2.22801093493136e-05 -5.55125858167882e-05 0.0
3137 2 -4.38571364081745e-05 -1.69695329886299e-05 -5.84259063791276e-05 0.0
3138 2 -4.98707884631131e-05 -2.23401043133679e-05 -5.13694870262032e-05 0.0
3139 2 -5.47493892606138e-05 -2.71458891952051e-05 -4.34810887098222e-05 0.0
3140 2 -5.42713753768925e-05 -2.22279753160069e-05 -4.67497051119193e-05 0.0
3141 2 -5.84343320106345e-05 -2.68481214449304e-05 -3.85954300060149e-05 0.0
3142 2 -2.09420021387464e-05 -1.67267664629096e-05 -7.00474684061888e-05 0.0
3143 2 -2.27743766185992e-05 -2.30597749044835e-05 -6.76356012096348e-05 0.0
3144 2 -2.21476144953504e-05 -2.9246169940235e-05 -6.54151719098271e-05 0.0
3145 2 -3.27301008590816e-05 -5.76752233814471e-05 -3.5032971693171e-05 0.0
3146 2 -5.14926052514085e-05 -4.71788612709379e-05 -2.73434938074893e-05 0.0
3147 2 -4.34272357418974e-05 -5.21426143321444e-05 -3.19409293294187e-05 0.0
3148 2 -4.71437789161152e-05 -5.15911505299257e-05 -2.72179590804858e-05 0.0
3149 2 -3.82467328663977e-05 -5.59366746185606e-05 -3.21446085318159e-05 0.0
3150 2 -1.68788112605454e-05 -3.27499733855148e-05 -6.53264492658139e-05 0.0
3151 2 -1.68837960233357e-05 -3.84100930154051e-05 -6.21659246403552e-05 0.0
3152 2 -2.23284784622391e-05 -4.49734864818174e-05 -5.57119786332447e-05 0.0
3153 2 -1.68491524044754e-05 -4.38072338931254e-05 -5.84981394736941e-05 0.0
3154 2 -2.24073697514206e-05 -4.97558281482181e-05 -5.14516019780542e-05 0.0
3155 2 -2.77159928340882e-05 -5.45326715478428e-05 -4.33936801282844e-05 0.0
3156 2 -2.23867739788713e-05 -5.41833705366379e-05 -4.67760056878345e-05 0.0
3157 2 -2.7705441129292e-05 -5.82143187152215e-05 -3.83210337589417e-05 0.0
3158 2 -3.05749398152357e-05 -1.14712087207953e-05 -6.75172898284481e-05 0.0
3159 2 -2.45423274517702e-05 -1.1289773708982e-05 -6.99658143156361e-05 0.0
3160 2 -6.13631773861337e-05 -2.82733903896739e-05 -3.25603417818514e-05 0.0
3161 2 -5.54372031615199e-05 -4.2495204927027e-05 -2.73106950449516e-05 0.0
3162 2 -5.8935013998319e-05 -3.7518811092162e-05 -2.72764172729595e-05 0.0
3163 2 -6.2014298756056e-05 -3.21949261023164e-05 -2.72527701905882e-05 0.0
3164 2 -3.64105435208486e-05 -1.13627162457934e-05 -6.45767837541788e-05 0.0
3165 2 -4.20352061868165e-05 -1.12478775600359e-05 -6.10862234159738e-05 0.0
3166 2 -4.88251697991157e-05 -1.68487385169243e-05 -5.43803531109888e-05 0.0
3167 2 -4.71970936022738e-05 -1.12377901886134e-05 -5.71939369791493e-05 0.0
3168 2 -5.33363163267572e-05 -1.69073958323816e-05 -4.99437416185377e-05 0.0
3169 2 -5.82695819594043e-05 -2.20381849390155e-05 -4.17609174093435e-05 0.0
3170 2 -5.75813328211221e-05 -1.68587722795349e-05 -4.50019100457964e-05 0.0
3171 2 -6.17118801013598e-05 -2.22316879104155e-05 -3.63647618857772e-05 0.0
3172 2 -6.47584762925721e-05 -2.18935906361024e-05 -3.08546663784127e-05 0.0
3173 2 -1.82876407622595e-05 -1.13506091664231e-05 -7.18451520069493e-05 0.0
3174 2 -1.58722712116613e-05 -1.60627975996625e-05 -7.15196304510569e-05 0.0
3175 2 -1.64544320044841e-05 -2.10686482077646e-05 -7.00739875425058e-05 0.0
3176 2 -1.68669824924769e-05 -2.68276620257593e-05 -6.79763300850385e-05 0.0
3177 2 -1.11793659574887e-05 -3.05146738633201e-05 -6.75934645938774e-05 0.0
3178 2 -3.30092292677306e-05 -6.03120768682138e-05 -2.99640479073349e-05 0.0
3179 2 -2.78665393252101e-05 -6.12361538733078e-05 -3.31449761629283e-05 0.0
3180 2 -5.48966644485717e-05 -4.60772453238571e-05 -2.209623714088e-05 0.0
3181 2 -5.07084047247632e-05 -5.06622439397151e-05 -2.20679570704316e-05 0.0
3182 2 -4.24651270789505e-05 -5.5548701312667e-05 -2.71303292395188e-05 0.0
3183 2 -4.61202234348306e-05 -5.49217615243914e-05 -2.19436802150228e-05 0.0
3184 2 -3.75588126541027e-05 -5.93461342948077e-05 -2.63129613741339e-05 0.0
3185 2 -3.35903212698614e-05 -6.2102042574303e-05 -2.52987475003597e-05 0.0
3186 2 -1.12525242589061e-05 -3.64242889689149e-05 -6.45883261194444e-05 0.0
3187 2 -1.12548136214002e-05 -4.20125487389319e-05 -6.11005312481521e-05 0.0
3188 2 -1.70269615373001e-05 -4.87108736276818e-05 -5.44273219186404e-05 0.0
3189 2 -1.12555878516912e-05 -4.72377264444268e-05 -5.71568800974508e-05 0.0
3190 2 -1.69670882066444e-05 -5.33397425882394e-05 -4.99198335174338e-05 0.0
3191 2 -2.2348755880752e-05 -5.81750536056401e-05 -4.17276436977149e-05 0.0
3192 2 -1.69950079309353e-05 -5.74896170568445e-05 -4.50678780960988e-05 0.0
3193 2 -2.23171281450681e-05 -6.14937325206952e-05 -3.66806032124582e-05 0.0
3194 2 -3.41275650851999e-05 -5.79027065438347e-06 -6.6534066966513e-05 0.0
3195 2 -2.83194266888542e-05 -5.69018674857456e-06 -6.92143904602284e-05 0.0
3196 2 -2.20175301762597e-05 -5.71836039087505e-06 -7.14669764253222e-05 0.0
3197 2 -6.48230794181738e-05 -2.66311413912099e-05 -2.67161127963353e-05 0.0
3198 2 -5.87035131790211e-05 -4.11045443184949e-05 -2.21204425093483e-05 0.0
3199 2 -6.20582235951174e-05 -3.58568222772805e-05 -2.20921972740137e-05 0.0
3200 2 -6.50465906665436e-05 -3.00748937390431e-05 -2.21233317844393e-05 0.0
3201 2 -5.80062976524374e-05 -4.45189996126149e-05 -1.66831683486328e-05 0.0
3202 2 -3.98946950695195e-05 -5.79534093919966e-06 -6.32441881022161e-05 0.0
3203 2 -4.53339729218176e-05 -5.74150848161663e-06 -5.94715560539611e-05 0.0
3204 2 -5.20221714178238e-05 -1.11740342703209e-05 -5.28567369320151e-05 0.0
3205 2 -5.0316653223546e-05 -5.72293764644098e-06 -5.53216268115496e-05 0.0
3206 2 -5.64468765795045e-05 -1.12304207649317e-05 -4.80897886651706e-05 0.0
3207 2 -6.13742798812291e-05 -1.67575484128679e-05 -3.97162729904374e-05 0.0
3208 2 -6.04800048014915e-05 -1.12673921151966e-05 -4.28977259785873e-05 0.0
3209 2 -6.45825086421364e-05 -1.67524648927052e-05 -3.42557221133499e-05 0.0
3210 2 -6.68988062969332e-05 -2.17388246957077e-05 -2.60187089782469e-05 0.0
3211 2 -6.74335295832003e-05 -1.66318788558754e-05 -2.83037045927761e-05 0.0
3212 2 -1.54236987841806e-05 -5.56400079216989e-06 -7.31857322912027e-05 0.0
3213 2 -1.17137460673988e-05 -1.17832550748835e-05 -7.31364686931816e-05 0.0
3214 2 -1.10270835429249e-05 -1.84332393242081e-05 -7.18583267029912e-05 0.0
3215 2 -1.1033049936405e-05 -2.45493775823498e-05 -7.00042846504413e-05 0.0
3216 2 -5.57110489931539e-06 -2.82087429666967e-05 -6.92692544383124e-05 0.0
3217 2 -5.65508967955287e-06 -3.41833900704821e-05 -6.65170339387249e-05 0.0
3218 2 -2.80907638132694e-05 -6.39013648079549e-05 -2.74321811759068e-05 0.0
3219 2 -2.21510864848505e-05 -6.45875391083297e-05 -3.10286828510438e-05 0.0
3220 2 -5.39107482333439e-05 -4.94000992280505e-05 -1.66811696586232e-05 0.0
3221 2 -4.94000992280504e-05 -5.39107482333439e-05 -1.66811696586232e-05 0.0
3222 2 -4.12369241826759e-05 -5.87889348593601e-05 -2.16420244444497e-05 0.0
3223 2 -4.45189996126149e-05 -5.80062976524374e-05 -1.66831683486328e-05 0.0
3224 2 -3.63421311068782e-05 -6.20500230277808e-05 -2.13083117318652e-05 0.0
3225 2 -3.11818241870539e-05 -6.46484701226302e-05 -2.17547500829369e-05 0.0
3226 2 -2.66752114951116e-05 -6.64187766173277e-05 -2.2404892419929e-05 0.0
3227 2 -5.66373378994833e-06 -3.98973050015631e-05 -6.32544636620124e-05 0.0
3228 2 -5.68077329634978e-06 -4.53017296405977e-05 -5.95019504413567e-05 0.0
3229 2 -1.13070365324484e-05 -5.1986080580656e-05 -5.28639607929204e-05 0.0
3230 2 -5.68303660369749e-06 -5.03380126420046e-05 -5.53063068574861e-05 0.0
3231 2 -1.13508075129017e-05 -5.64270336893257e-05 -4.80848108848184e-05 0.0
3232 2 -1.70237868058745e-05 -6.12090551414112e-05 -3.98577752952145e-05 0.0
3233 2 -1.14409994685176e-05 -6.03837613667533e-05 -4.29872643275235e-05 0.0
3234 2 -1.69426664731845e-05 -6.45449794231399e-05 -3.42329035292784e-05 0.0
3235 2 -3.74999998122619e-05 4.59242547381129e-21 -6.49519049682874e-05 0.0
3236 2 -3.16963695963233e-05 3.88168575707288e-21 -6.7973083963667e-05 0.0
3237 2 -2.56515107296522e-05 3.14140405083625e-21 -7.04769464894341e-05 0.0
3238 2 -1.94114283560235e-05 2.37721436030824e-21 -7.24444366139343e-05 0.0
3239 2 -5.68095271878695e-05 -4.76688533182184e-05 -1.11963406529495e-05 0.0
3240 2 -6.75517364711745e-05 -2.43317535412947e-05 -2.16732247101046e-05 0.0
3241 2 -6.16588031577727e-05 -3.9296426574685e-05 -1.67027797570173e-05 0.0
3242 2 -6.48489653381705e-05 -3.37652820699897e-05 -1.67187745155796e-05 0.0
3243 2 -6.76377896053244e-05 -2.77291646058698e-05 -1.67697002825467e-05 0.0
3244 2 -6.07445951023704e-05 -4.25395207538024e-05 -1.1201934649242e-05 0.0
3245 2 -4.30182324678718e-05 5.2682140696756e-21 -6.14364029493204e-05 0.0
3246 2 -4.8209070588082e-05 5.90390839855635e-21 -5.7453333060146e-05 0.0
3247 2 -5.49743230996032e-05 -5.66314711446386e-06 -5.07025893273743e-05 0.0
3248 2 -5.3033008588991e-05 6.4946704217662e-21 -5.30330085889911e-05 0.0
3249 2 -5.91797965060926e-05 -5.68589384807566e-06 -4.57211362134175e-05 0.0
3250 2 -6.4021695121174e-05 -1.12478834226867e-05 -3.74126672708736e-05 0.0
3251 2 -6.29746468240654e-05 -5.68902524512955e-06 -4.03339664444808e-05 0.0
3252 2 -6.71122478527148e-05 -1.12339928239206e-05 -3.15395560112675e-05 0.0
3253 2 -6.94479383912855e-05 -1.80694808650107e-05 -2.18054514851041e-05 0.0
3254 2 -6.9601852754885e-05 -1.12939260300209e-05 -2.55544385169333e-05 0.0
3255 2 -1.3023614543831e-05 1.59493278644315e-21 -7.38605809915867e-05 0.0
3256 2 -9.1047109858338e-06 -5.194968771444e-06 -7.42638306130794e-05 0.0
3257 2 -5.18974772458946e-06 -9.17149471602189e-06 -7.42559775589083e-05 0.0
3258 2 -5.66664441930889e-06 -1.54595523358315e-05 -7.31702903000992e-05 0.0
3259 2 -5.63765209818467e-06 -2.20002532655198e-05 -7.14787082638797e-05 0.0
3260 2 -6.88863821071694e-21 -3.74999998122619e-05 -6.49519049682874e-05 0.0
3261 2 -4.71210607625438e-21 -2.56515107296522e-05 -7.04769464894341e-05 0.0
3262 2 -5.82252863560932e-21 -3.16963695963233e-05 -6.7973083963667e-05 0.0
3263 2 -2.23124620535132e-05 -6.68649905883958e-05 -2.56169293773525e-05 0.0
3264 2 -1.68462172864275e-05 -6.74552333082749e-05 -2.81246593306421e-05 0.0
3265 2 -5.24387354731478e-05 -5.24387354731478e-05 -1.11963406501614e-05 0.0
3266 2 -4.76688533182184e-05 -5.68095271878695e-05 -1.11963406529495e-05 0.0
3267 2 -3.94251156386581e-05 -6.16403317300083e-05 -1.64660183740018e-05 0.0
3268 2 -4.25395207538023e-05 -6.07445951023705e-05 -1.1201934649242e-05 0.0
3269 2 -3.39810158534227e-05 -6.48248999463736e-05 -1.63714052088417e-05 0.0
3270 2 -2.35228616849568e-05 -6.8190909523441e-05 -2.05347227036614e-05 0.0
3271 2 -2.79235400098622e-05 -6.75096729311702e-05 -1.69623103981756e-05 0.0
3272 2 -7.9023211045134e-21 -4.30182324678719e-05 -6.14364029493204e-05 0.0
3273 2 5.79530942248709e-06 -3.98944999118012e-05 -6.32443140960903e-05 0.0
3274 2 -8.85586259783452e-21 -4.8209070588082e-05 -5.7453333060146e-05 0.0
3275 2 -5.72933384161899e-06 -5.49269649384381e-05 -5.07464605305914e-05 0.0
3276 2 -9.7420056326493e-21 -5.30330085889911e-05 -5.30330085889911e-05 0.0
3277 2 -5.70188492923026e-06 -5.91484140327984e-05 -4.57597380418472e-05 0.0
3278 2 -1.14108706963704e-05 -6.39823260386108e-05 -3.74306556800655e-05 0.0
3279 2 -5.79336511477381e-06 -6.29565672427672e-05 -4.03473364877268e-05 0.0
3280 2 -1.13290762416398e-05 -6.71314884947391e-05 -3.14645083227407e-05 0.0
3281 2 -3.98635159395152e-05 5.72487523588948e-06 -6.32702607903074e-05 0.0
3282 2 -3.40793872739406e-05 5.69405185178749e-06 -6.65670574424161e-05 0.0
3283 2 -2.81123548366388e-05 5.55237176239301e-06 -6.93099319964396e-05 0.0
3284 2 -2.2195728051739e-05 5.29727635061959e-06 -7.1444303618402e-05 0.0
3285 2 -1.71011872844461e-05 4.95866343762879e-06 -7.28557550943961e-05 0.0
3286 2 -5.51400219702389e-05 -5.05265210711733e-05 -5.62571289401238e-06 0.0
3287 2 -5.93338740110945e-05 -4.55284828347905e-05 -5.62571289684721e-06 0.0
3288 2 -6.98991313092767e-05 -2.1722297981535e-05 -1.63478809822525e-05 0.0
3289 2 -7.16978027167505e-05 -1.56350495995269e-05 -1.54909751019828e-05 0.0
3290 2 -6.42214470156348e-05 -3.70791094038906e-05 -1.1213625151231e-05 0.0
3291 2 -6.72088285195061e-05 -3.13377083058192e-05 -1.12214708115746e-05 0.0
3292 2 -6.98266435296745e-05 -2.49420019543401e-05 -1.12754774572723e-05 0.0
3293 2 -6.30758222546695e-05 -4.01837305326825e-05 -5.63102542829438e-06 0.0
3294 2 -4.53224590367117e-05 5.69185275526069e-06 -5.94851033375417e-05 0.0
3295 2 -5.03363143359667e-05 5.70910976084126e-06 -5.5305167252341e-05 0.0
3296 2 -5.7453333060146e-05 7.03600404324546e-21 -4.82090705880821e-05 0.0
3297 2 -5.49461834311229e-05 5.74834658019881e-06 -5.07234998590132e-05 0.0
3298 2 -6.14364029493204e-05 7.52378942230122e-21 -4.30182324678719e-05 0.0
3299 2 -6.62475832583828e-05 -5.60074130311142e-06 -3.47115169544527e-05 0.0
3300 2 -6.49519049682874e-05 7.95431425179362e-21 -3.7499999812262e-05 0.0
3301 2 -6.90369228040817e-05 -5.38466693639113e-06 -2.88081351657373e-05 0.0
3302 2 -7.15205948208502e-05 -1.08138733682647e-05 -1.98208137887147e-05 0.0
3303 2 -7.11678723958717e-05 -5.29386769699195e-06 -2.30674858502538e-05 0.0
3304 2 -1.11647779438381e-05 4.37455137046638e-06 -7.40352013151307e-05 0.0
3305 2 -6.53669640411665e-06 8.00514432829947e-22 -7.47146016729311e-05 0.0
3306 2 -4.62214231158034e-06 -4.62214231158033e-06 -7.47146009887157e-05 0.0
3307 2 -1.20077164924492e-21 -6.53669640411665e-06 -7.47146016729311e-05 0.0
3308 2 -2.39239917966473e-21 -1.3023614543831e-05 -7.38605809915867e-05 0.0
3309 2 -3.56582154046235e-21 -1.94114283560235e-05 -7.24444366139343e-05 0.0
3310 2 5.79023820014408e-06 -3.41274536338482e-05 -6.65341269579389e-05 0.0
3311 2 5.71835381913499e-06 -2.20173630685871e-05 -7.14670284334335e-05 0.0
3312 2 5.69013970317059e-06 -2.83193039307498e-05 -6.92144445548486e-05 0.0
3313 2 -1.77728659611684e-05 -6.96701973557628e-05 -2.1335154931132e-05 0.0
3314 2 -1.18277377325489e-05 -6.9615563521143e-05 -2.5274056575147e-05 0.0
3315 2 -5.05265210711733e-05 -5.51400219702389e-05 -5.62571289401237e-06 0.0
3316 2 -5.3033008588991e-05 -5.3033008588991e-05 0 0.0
3317 2 -4.55284828347905e-05 -5.93338740110944e-05 -5.62571289684721e-06 0.0
3318 2 -3.70791094038906e-05 -6.42214470156348e-05 -1.1213625151231e-05 0.0
3319 2 -4.01837305326825e-05 -6.30758222546695e-05 -5.63102542829437e-06 0.0
3320 2 -3.1439306972229e-05 -6.71431415411949e-05 -1.13299832782321e-05 0.0
3321 2 -2.18716635489495e-05 -6.9928961772152e-05 -1.6017822544605e-05 0.0
3322 2 -1.58672868405102e-05 -7.1701475048206e-05 -1.52357370754572e-05 0.0
3323 2 -2.5516356616954e-05 -6.96326079646392e-05 -1.11899710919775e-05 0.0
3324 2 5.73971823816735e-06 -4.53353292339267e-05 -5.94706949496802e-05 0.0
3325 2 1.13630901846019e-05 -3.64102253155953e-05 -6.45768973699123e-05 0.0
3326 2 1.12456322362764e-05 -4.20388834156766e-05 -6.1084106253342e-05 0.0
3327 2 5.73276460837007e-06 -5.0318457548706e-05 -5.53189681742537e-05 0.0
3328 2 -1.05540060648682e-20 -5.7453333060146e-05 -4.8209070588082e-05 0.0
3329 2 5.65847179716022e-06 -5.49965444248234e-05 -5.06790074710345e-05 0.0
3330 2 -1.12856841334518e-20 -6.14364029493204e-05 -4.30182324678719e-05 0.0
3331 2 -5.82403592026257e-06 -6.62652920209054e-05 -3.46408960476432e-05 0.0
3332 2 -1.19314713776904e-20 -6.49519049682874e-05 -3.7499999812262e-05 0.0
3333 2 -5.89937730528803e-06 -6.90590035266958e-05 -2.86539941248976e-05 0.0
3334 2 -3.64358344566974e-05 1.13951983048512e-05 -6.45567922300764e-05 0.0
3335 2 -4.2056012800656e-05 1.12979628443136e-05 -6.10626548954397e-05 0.0
3336 2 -3.03718388397041e-05 1.15057199767161e-05 -6.76030310955983e-05 0.0
3337 2 -2.47975591695591e-05 1.12436108696317e-05 -6.98832045190009e-05 0.0
3338 2 -1.40996365114084e-05 8.66926623568348e-06 -7.31508309807961e-05 0.0
3339 2 -1.89124857552103e-05 1.06926814875355e-05 -7.17842910751724e-05 0.0
3340 2 -9.61172162728617e-06 9.47093187839016e-06 -7.37761225378133e-05 0.0
3341 2 -3.27234540242909e-05 1.69096838399458e-05 -6.53317545237627e-05 0.0
3342 2 -5.7453333060146e-05 -4.82090705880821e-05 0 0.0
3343 2 -6.14364029493204e-05 -4.30182324678719e-05 0 0.0
3344 2 -7.28218770343686e-05 -1.03079792937773e-05 -1.46874023595174e-05 0.0
3345 2 -7.17855541077205e-05 -1.87259257746188e-05 -1.10079028579922e-05 0.0
3346 2 -7.3217035224077e-05 -1.25045714114325e-05 -1.038756212076e-05 0.0
3347 2 -6.63379868920845e-05 -3.45333701710327e-05 -5.63185934981041e-06 0.0
3348 2 -6.90954986184338e-05 -2.86202926273629e-05 -5.62946894423746e-06 0.0
3349 2 -7.13269922378014e-05 -2.24893143046143e-05 -5.62946892849497e-06 0.0
3350 2 -6.49519049682874e-05 -3.7499999812262e-05 0 0.0
3351 2 -4.723601026171e-05 1.12990379229656e-05 -5.71497250787002e-05 0.0
3352 2 -5.20121760220351e-05 1.14135650918089e-05 -5.28153772811279e-05 0.0
3353 2 -5.6557558611418e-05 1.12542522943454e-05 -4.7953981786826e-05 0.0
3354 2 -5.92264797289724e-05 5.65567924591177e-06 -4.56643996038596e-05 0.0
3355 2 -6.29558162533158e-05 5.72403228097039e-06 -4.03584025244452e-05 0.0
3356 2 -6.7973083963667e-05 8.3243019704279e-21 -3.16963695963233e-05 0.0
3357 2 -6.62798479357083e-05 5.68812409058236e-06 -3.46356319698301e-05 0.0
3358 2 -7.04769464894341e-05 8.63093669319647e-21 -2.56515107296522e-05 0.0
3359 2 -7.28993779001104e-05 -5.32162693057159e-06 -1.68036004650406e-05 0.0
3360 2 -7.24444366139343e-05 8.8718847415288e-21 -1.94114283560235e-05 0.0
3361 2 -4.62214231158031e-06 4.62214231158031e-06 -7.47146009887157e-05 0.0
3362 2 4.59242549680257e-21 0 -7.5e-05 0.0
3363 2 4.62214231158033e-06 -4.62214231158034e-06 -7.47146009887157e-05 0.0
3364 2 5.19496860842779e-06 -9.10471086163242e-06 -7.42638306397099e-05 0.0
3365 2 5.5640093449385e-06 -1.54237221813799e-05 -7.31857267100699e-05 0.0
3366 2 1.14715589489549e-05 -3.05745943810245e-05 -6.75173867512397e-05 0.0
3367 2 1.13506314315194e-05 -1.82876740748144e-05 -7.18451400098793e-05 0.0
3368 2 1.12895865868115e-05 -2.45418976331398e-05 -6.9965995278159e-05 0.0
3369 2 1.69033114395923e-05 -3.27903326498617e-05 -6.52998633006805e-05 0.0
3370 2 -1.13176374136023e-05 -7.15705378056214e-05 -1.93537903674794e-05 0.0
3371 2 -5.77669583541125e-06 -7.12415185402779e-05 -2.27217037499475e-05 0.0
3372 2 -5.51400219702389e-05 -5.05265210711733e-05 5.62571289401238e-06 0.0
3373 2 -4.8209070588082e-05 -5.7453333060146e-05 0 0.0
3374 2 -5.05265210711733e-05 -5.51400219702389e-05 5.62571289401237e-06 0.0
3375 2 -4.30182324678719e-05 -6.14364029493204e-05 0 0.0
3376 2 -3.45333701710327e-05 -6.63379868920845e-05 -5.63185934981041e-06 0.0
3377 2 -3.74999998122619e-05 -6.49519049682874e-05 0 0.0
3378 2 -2.86202926273629e-05 -6.90954986184337e-05 -5.62946894423747e-06 0.0
3379 2 -1.95240774581961e-05 -7.16057712677522e-05 -1.07899916847377e-05 0.0
3380 2 -1.04610458233078e-05 -7.31381015907787e-05 -1.28990160857173e-05 0.0
3381 2 -1.49973457180828e-05 -7.27344132680215e-05 -1.04778217187048e-05 0.0
3382 2 -2.2730761627649e-05 -7.12664889534352e-05 -5.42217927377004e-06 0.0
3383 2 1.12413912928672e-05 -4.71980149919396e-05 -5.71924689327301e-05 0.0
3384 2 1.68354354433948e-05 -3.84266174074506e-05 -6.21688281058337e-05 0.0
3385 2 1.69956088834167e-05 -4.38030988980935e-05 -5.8458855664525e-05 0.0
3386 2 1.12346583589537e-05 -5.20518806277718e-05 -5.28146208418633e-05 0.0
3387 2 5.6765542556277e-06 -5.91865790356438e-05 -4.57135165333011e-05 0.0
3388 2 1.1280425738755e-05 -5.6482892860033e-05 -4.80357659386676e-05 0.0
3389 2 5.679373675082e-06 -6.29742624185666e-05 -4.03359267588622e-05 0.0
3390 2 -1.24864529556419e-20 -6.7973083963667e-05 -3.16963695963233e-05 0.0
3391 2 5.61701697831597e-06 -6.6276502864448e-05 -3.46536331186807e-05 0.0
3392 2 -1.29464050397947e-20 -7.04769464894341e-05 -2.56515107296522e-05 0.0
3393 2 -3.84841649348995e-05 1.68443630550046e-05 -6.21308013994238e-05 0.0
3394 2 -4.38128910050206e-05 1.68543199537621e-05 -5.84924138728981e-05 0.0
3395 2 -2.68653459628948e-05 1.70580899963983e-05 -6.79137302168622e-05 0.0
3396 2 -2.13665775296318e-05 1.66339141747061e-05 -6.99412772538416e-05 0.0
3397 2 -1.3590071255754e-05 1.31205709498443e-05 -7.25820954589603e-05 0.0
3398 2 -1.65924574226844e-05 1.61808546000291e-05 -7.13293088504937e-05 0.0
3399 2 -8.83116056315871e-06 1.37844727062352e-05 -7.31915221546783e-05 0.0
3400 2 -4.53845861490984e-06 1.10121187959246e-05 -7.40481980403655e-05 0.0
3401 2 -2.92794164501027e-05 2.21745840357418e-05 -6.53911583869202e-05 0.0
3402 2 -3.47456567047525e-05 2.22492415587631e-05 -6.26315462863188e-05 0.0
3403 2 -5.93338740110945e-05 -4.55284828347905e-05 5.62571289684721e-06 0.0
3404 2 -6.30758222546695e-05 -4.01837305326825e-05 5.63102542829438e-06 0.0
3405 2 -7.4108377934737e-05 -5.98170974939998e-06 -9.85735605302537e-06 0.0
3406 2 -7.30880372334824e-05 -1.59030451203194e-05 -5.49836059732064e-06 0.0
3407 2 -7.42106006541125e-05 -9.80740302977284e-06 -4.64775175406797e-06 0.0
3408 2 -6.7973083963667e-05 -3.16963695963233e-05 0 0.0
3409 2 -7.04769464894341e-05 -2.56515107296522e-05 0 0.0
3410 2 -7.24444366139343e-05 -1.94114283560235e-05 0 0.0
3411 2 -6.63379868920845e-05 -3.45333701710327e-05 5.63185934981041e-06 0.0
3412 2 -4.87030553277582e-05 1.70205229641363e-05 -5.44363316156465e-05 0.0
3413 2 -5.34651014049393e-05 1.68299707692322e-05 -4.98320681455862e-05 0.0
3414 2 -5.7554446928996e-05 1.69811207409583e-05 -4.49903009222918e-05 0.0
3415 2 -6.04861356631093e-05 1.13810826968972e-05 -4.28590521265966e-05 0.0
3416 2 -6.40502066342477e-05 1.13515821153801e-05 -3.7332460588447e-05 0.0
3417 2 -6.90415985726393e-05 5.65991698089439e-06 -2.87440951554213e-05 0.0
3418 2 -6.71237872276217e-05 1.12565088186525e-05 -3.15069547471121e-05 0.0
3419 2 -7.13121101753305e-05 5.52830973701489e-06 -2.25614878452897e-05 0.0
3420 2 -7.38605809915868e-05 9.04531240945105e-21 -1.3023614543831e-05 0.0
3421 2 -7.30002565750563e-05 5.32414460035947e-06 -1.63589738141001e-05 0.0
3422 2 4.00257216414973e-22 6.53669640411664e-06 -7.47146016729311e-05 0.0
3423 2 4.62214231158031e-06 4.62214231158031e-06 -7.47146009887157e-05 0.0
3424 2 6.53669640411666e-06 0 -7.47146016729311e-05 0.0
3425 2 9.1714950327304e-06 -5.1897482006009e-06 -7.42559774865226e-05 0.0
3426 2 1.17832577528382e-05 -1.17137676071812e-05 -7.31364648118511e-05 0.0
3427 2 1.60628272603738e-05 -1.5872295845613e-05 -7.15196183224766e-05 0.0
3428 2 1.70109035983945e-05 -2.66105200437708e-05 -6.80257993835148e-05 0.0
3429 2 1.67268309894224e-05 -2.09420548669538e-05 -7.00474372336404e-05 0.0
3430 2 2.22769096858238e-05 -2.89692455240979e-05 -6.54944433415093e-05 0.0
3431 2 2.21433711620912e-05 -3.46393474597415e-05 -6.27278783408236e-05 0.0
3432 2 -5.56936177662191e-06 -7.30134286200467e-05 -1.62179360754211e-05 0.0
3433 2 -1.33078271122932e-20 -7.24444366139343e-05 -1.94114283560235e-05 0.0
3434 2 -5.68095271878695e-05 -4.76688533182184e-05 1.11963406529495e-05 0.0
3435 2 -5.24387354731478e-05 -5.24387354731478e-05 1.11963406501614e-05 0.0
3436 2 -4.55284828347905e-05 -5.93338740110944e-05 5.62571289684721e-06 0.0
3437 2 -4.76688533182184e-05 -5.68095271878695e-05 1.11963406529495e-05 0.0
3438 2 -4.01837305326825e-05 -6.30758222546695e-05 5.63102542829437e-06 0.0
3439 2 -3.16963695963233e-05 -6.7973083963667e-05 0 0.0
3440 2 -3.45333701710327e-05 -6.63379868920845e-05 5.63185934981041e-06 0.0
3441 2 -4.72431730912594e-06 -7.41919124967231e-05 -9.91165707847428e-06 0.0
3442 2 -2.56515107296522e-05 -7.04769464894341e-05 0 0.0
3443 2 -1.69046132740974e-05 -7.28490304525268e-05 -5.67915593904836e-06 0.0
3444 2 -1.01096584845001e-05 -7.4070629885332e-05 -6.02798421671276e-06 0.0
3445 2 -1.94114283560235e-05 -7.24444366139343e-05 0 0.0
3446 2 1.69207938368166e-05 -4.88252114750884e-05 -5.43579383378807e-05 0.0
3447 2 2.22607970984563e-05 -3.98376472151856e-05 -5.95182222256325e-05 0.0
3448 2 2.22386613008382e-05 -4.51746695685056e-05 -5.55849905363214e-05 0.0
3449 2 1.69667736972737e-05 -5.33778924365542e-05 -4.98791458360821e-05 0.0
3450 2 1.12763697045286e-05 -6.04980172973619e-05 -4.2869959054971e-05 0.0
3451 2 1.68678592383059e-05 -5.76465363080512e-05 -4.49149437982641e-05 0.0
3452 2 1.12438646122537e-05 -6.40035867014454e-05 -3.74448447443953e-05 0.0
3453 2 5.3841967832587e-06 -6.90390753789739e-05 -2.88030640004758e-05 0.0
3454 2 1.1236762867062e-05 -6.71168028715635e-05 -3.15288745845629e-05 0.0
3455 2 5.29386695516285e-06 -7.11678751523261e-05 -2.30674775162772e-05 0.0
3456 2 -4.00843102404216e-05 2.22747750161413e-05 -5.9347135318648e-05 0.0
3457 2 -4.50131155036672e-05 2.24452614094664e-05 -5.56329908679574e-05 0.0
3458 2 -2.31237109446642e-05 2.30801273264463e-05 -6.75100119592838e-05 0.0
3459 2 -1.70169684171283e-05 2.10655516831118e-05 -6.99404412209174e-05 0.0
3460 2 -1.10780521915171e-05 1.86428776569814e-05 -7.17963778495047e-05 0.0
3461 2 -5.22574295504459e-06 1.68969262772842e-05 -7.2884741153055e-05 0.0
3462 2 7.97466393221577e-22 1.3023614543831e-05 -7.38605809915867e-05 0.0
3463 2 -2.68685847109051e-05 2.67228920651396e-05 -6.47222233495406e-05 0.0
3464 2 -3.1021284166438e-05 2.69992061359693e-05 -6.27193972921658e-05 0.0
3465 2 -3.61703033601444e-05 2.74796020005651e-05 -5.96789797895847e-05 0.0
3466 2 -6.07445951023704e-05 -4.25395207538024e-05 1.1201934649242e-05 0.0
3467 2 -6.42214470156348e-05 -3.70791094038906e-05 1.1213625151231e-05 0.0
3468 2 -7.47146016729311e-05 9.14989977883246e-21 -6.53669640411666e-06 0.0
3469 2 -7.47370795930446e-05 -4.69681472615765e-06 -4.1603924491639e-06 0.0
3470 2 -7.38605809915867e-05 -1.3023614543831e-05 0 0.0
3471 2 -7.47146016729311e-05 -6.53669640411664e-06 0 0.0
3472 2 -6.90954986184338e-05 -2.86202926273629e-05 5.62946894423746e-06 0.0
3473 2 -7.29100060710886e-05 -1.66470511348135e-05 5.65744670577894e-06 0.0
3474 2 -7.12342109151987e-05 -2.2796297002835e-05 5.56920445373708e-06 0.0
3475 2 -6.715508791793e-05 -3.13947241687416e-05 1.13826825091332e-05 0.0
3476 2 -4.9880675076179e-05 2.23293640721109e-05 -5.13645573725674e-05 0.0
3477 2 -5.42223599740834e-05 2.24801894817714e-05 -4.66859374941167e-05 0.0
3478 2 -5.8260644120874e-05 2.23315829777099e-05 -4.16172770412785e-05 0.0
3479 2 -6.13895595948529e-05 1.68886071169696e-05 -3.96370650073722e-05 0.0
3480 2 -6.47102092448611e-05 1.67671609396478e-05 -3.40066336691863e-05 0.0
3481 2 -6.96193243585964e-05 1.11993644092893e-05 -2.55484620413927e-05 0.0
3482 2 -6.75122709148105e-05 1.65885349019761e-05 -2.81409627719301e-05 0.0
3483 2 -7.16642149753191e-05 1.089704998953e-05 -1.92482361139129e-05 0.0
3484 2 -7.41723284664595e-05 4.68781395012978e-06 -1.00742290143019e-05 0.0
3485 2 -7.32131254650845e-05 9.91184204050589e-06 -1.29071161379238e-05 0.0
3486 2 5.18974692734974e-06 9.1714912511064e-06 -7.42559780425855e-05 0.0
3487 2 9.10471080140457e-06 5.19496855376024e-06 -7.4263830650918e-05 0.0
3488 2 1.3023614543831e-05 0 -7.38605809915868e-05 0.0
3489 2 1.54595591363708e-05 -5.66665065935045e-06 -7.31702883800107e-05 0.0
3490 2 1.84332512936247e-05 -1.1027090507491e-05 -7.18583225638178e-05 0.0
3491 2 2.10683581701458e-05 -1.64542020206765e-05 -7.00741287486132e-05 0.0
3492 2 2.30669574161314e-05 -2.27626834218402e-05 -6.76370883391609e-05 0.0
3493 2 2.68722250642563e-05 -2.66297638627403e-05 -6.47590858236174e-05 0.0
3494 2 2.71023900814268e-05 -3.10455199050875e-05 -6.26628769344098e-05 0.0
3495 2 2.74147194826324e-05 -3.61370401119541e-05 -5.97289501635145e-05 0.0
3496 2 -1.35679686141766e-20 -7.38605809915867e-05 -1.3023614543831e-05 0.0
3497 2 5.32162690293035e-06 -7.28993778964323e-05 -1.6803600489751e-05 0.0
3498 2 -5.80062976524374e-05 -4.45189996126149e-05 1.66831683486328e-05 0.0
3499 2 -5.39107482333439e-05 -4.94000992280505e-05 1.66811696586232e-05 0.0
3500 2 -4.94000992280504e-05 -5.39107482333439e-05 1.66811696586232e-05 0.0
3501 2 -4.25395207538023e-05 -6.07445951023705e-05 1.1201934649242e-05 0.0
3502 2 -4.45189996126149e-05 -5.80062976524374e-05 1.66831683486328e-05 0.0
3503 2 -3.70791094038906e-05 -6.42214470156348e-05 1.1213625151231e-05 0.0
3504 2 -2.86202926273629e-05 -6.90954986184337e-05 5.62946894423747e-06 0.0
3505 2 -3.13377083058192e-05 -6.72088285195061e-05 1.12214708115746e-05 0.0
3506 2 -1.37248496682487e-20 -7.47146016729311e-05 -6.53669640411665e-06 0.0
3507 2 -4.25619126232935e-06 -7.47143344014362e-05 -4.96518588663393e-06 0.0
3508 2 -2.24893143046143e-05 -7.13269922378014e-05 5.62946892849497e-06 0.0
3509 2 -1.3023614543831e-05 -7.38605809915867e-05 0 0.0
3510 2 -6.53669640411665e-06 -7.47146016729311e-05 0 0.0
3511 2 -1.63007545302387e-05 -7.30316547084842e-05 5.06584763742801e-06 0.0
3512 2 2.22791322288487e-05 -4.98737619918366e-05 -5.13930747466145e-05 0.0
3513 2 2.74784822263473e-05 -4.10831512190286e-05 -5.64101737317901e-05 0.0
3514 2 2.75901466275503e-05 -4.60746821182503e-05 -5.23536768219049e-05 0.0
3515 2 2.21642583074119e-05 -5.43179673865733e-05 -4.67258394539197e-05 0.0
3516 2 2.21388181528664e-05 -5.82641719260163e-05 -4.17152130591457e-05 0.0
3517 2 1.67588709946417e-05 -6.13910874558374e-05 -3.96897294520216e-05 0.0
3518 2 1.67452077251636e-05 -6.45831091019886e-05 -3.42581382588394e-05 0.0
3519 2 1.12939270253567e-05 -6.96018723254056e-05 -2.55543847733388e-05 0.0
3520 2 1.66317567891397e-05 -6.74335728057667e-05 -2.83036733438659e-05 0.0
3521 2 1.08138730549764e-05 -7.15205948715903e-05 -1.98208137765508e-05 0.0
3522 2 1.03079792779192e-05 -7.28218770328711e-05 -1.46874023780718e-05 0.0
3523 2 -4.10932093347716e-05 2.77093112121887e-05 -5.62898056375638e-05 0.0
3524 2 -4.60117275347624e-05 2.77889877138243e-05 -5.23038535015127e-05 0.0
3525 2 -2.23552981485559e-05 2.91471979932184e-05 -6.53886954590264e-05 0.0
3526 2 -1.72163235764359e-05 2.67308164022756e-05 -6.7926884640614e-05 0.0
3527 2 -1.12438330325307e-05 2.44947423806121e-05 -6.99898836578831e-05 0.0
3528 2 -5.61156840599455e-06 2.23652296783153e-05 -7.13674071370191e-05 0.0
3529 2 1.18860718015412e-21 1.94114283560235e-05 -7.24444366139343e-05 0.0
3530 2 5.66664679547487e-06 1.54595527829055e-05 -7.31702900216193e-05 0.0
3531 2 -2.7189581270072e-05 3.11149376189761e-05 -6.25906329040167e-05 0.0
3532 2 -3.1921468280122e-05 3.20901454554723e-05 -5.98016925135719e-05 0.0
3533 2 -3.70849389948556e-05 3.28760539998415e-05 -5.62927381919493e-05 0.0
3534 2 -7.471081217327e-05 4.28165193944997e-06 -4.99619866296056e-06 0.0
3535 2 -6.16385902808102e-05 -3.93330451236241e-05 1.66911877797047e-05 0.0
3536 2 -6.46558453964991e-05 -3.40669504607034e-05 1.68542143801476e-05 0.0
3537 2 -7.5e-05 9.18485099360515e-21 0 0.0
3538 2 -7.47499039739268e-05 -4.10191124845449e-06 4.54160544284888e-06 0.0
3539 2 -7.41136089035563e-05 -9.83188008702014e-06 5.95878420864129e-06 0.0
3540 2 -7.28426531287156e-05 -1.45145814566371e-05 1.04055182623577e-05 0.0
3541 2 -6.96692863215332e-05 -2.53580205489203e-05 1.13208364217824e-05 0.0
3542 2 -7.15859898468286e-05 -1.95315333274906e-05 1.09071198547957e-05 0.0
3543 2 -6.74624816414332e-05 -2.813264203297e-05 1.68038097770729e-05 0.0
3544 2 -5.05340442417868e-05 2.7867634449649e-05 -4.79030826017478e-05 0.0
3545 2 -5.48139103715939e-05 2.75923729277938e-05 -4.31172376896807e-05 0.0
3546 2 -5.85783830972834e-05 2.73954746688758e-05 -3.79876427456994e-05 0.0
3547 2 -6.1787372165397e-05 2.22055584584603e-05 -3.62523628808195e-05 0.0
3548 2 -6.49210072564086e-05 2.19696519678267e-05 -3.04564805784566e-05 0.0
3549 2 -6.97021565016955e-05 1.65047601993327e-05 -2.22306605789316e-05 0.0
3550 2 -6.74983339124597e-05 2.16627618173836e-05 -2.44887661895285e-05 0.0
3551 2 -7.16459376739525e-05 1.54129737033092e-05 -1.59467820089575e-05 0.0
3552 2 -7.28168784130042e-05 1.45930628020233e-05 -1.04759121914015e-05 0.0
3553 2 -7.40613863544943e-05 1.01301084938004e-05 -6.10671377699666e-06 0.0
3554 2 -5.85413040800561e-05 -4.13507070384923e-05 2.2091508414393e-05 0.0
3555 2 1.17137515012912e-05 1.1783246034621e-05 -7.31364692793793e-05 0.0
3556 2 1.54237132847187e-05 5.56400606599395e-06 -7.31857288343046e-05 0.0
3557 2 1.94114283560235e-05 0 -7.24444366139343e-05 0.0
3558 2 2.20002631542261e-05 -5.63764949549747e-06 -7.14787054255372e-05 0.0
3559 2 2.45274915579333e-05 -1.10171710683811e-05 -7.0014456360994e-05 0.0
3560 2 2.68095215745687e-05 -1.68061722380277e-05 -6.79985450406733e-05 0.0
3561 2 2.9252531560839e-05 -2.21509422708859e-05 -6.54112005224946e-05 0.0
3562 2 3.09235645675122e-05 -2.69515567094592e-05 -6.27881099044692e-05 0.0
3563 2 3.18093129914719e-05 -3.20161754577184e-05 -5.99010193241414e-05 0.0
3564 2 3.25676003564956e-05 -3.7359732312146e-05 -5.6290334948234e-05 0.0
3565 2 5.98170972189173e-06 -7.41083779359682e-05 -9.85735606046178e-06 0.0
3566 2 -5.48306302583445e-05 -4.62094368325395e-05 2.19838561924941e-05 0.0
3567 2 -5.07808272107271e-05 -5.06409113053674e-05 2.19500726640298e-05 0.0
3568 2 -4.61028558103596e-05 -5.49046981500463e-05 2.20227338716495e-05 0.0
3569 2 4.69681472727694e-06 -7.47370795929832e-05 -4.16039244900396e-06 0.0
3570 2 -3.9296426574685e-05 -6.16588031577727e-05 1.67027797570173e-05 0.0
3571 2 -4.12117746421091e-05 -5.87322338574944e-05 2.18429470758092e-05 0.0
3572 2 -3.37652820699897e-05 -6.48489653381705e-05 1.67187745155796e-05 0.0
3573 2 -2.53532285017318e-05 -6.97092220039559e-05 1.10832383418462e-05 0.0
3574 2 -2.79673175694454e-05 -6.76414304008418e-05 1.63543890530299e-05 0.0
3575 2 -1.37772764904077e-20 -7.5e-05 0 0.0
3576 2 -1.90780167792039e-05 -7.1722835852447e-05 1.08103697002167e-05 0.0
3577 2 -1.0076816856923e-05 -7.41790712991552e-05 4.57418224679387e-06 0.0
3578 2 -4.69112967124981e-06 -7.47388137649848e-05 4.13557969460515e-06 0.0
3579 2 -1.31281987806837e-05 -7.322728105395e-05 9.50871738041783e-06 0.0
3580 2 2.73948556729106e-05 -5.07266511678813e-05 -4.79721663462521e-05 0.0
3581 2 3.27029574357611e-05 -4.20190565665972e-05 -5.28196503226584e-05 0.0
3582 2 3.24355907640402e-05 -4.68466836168353e-05 -4.87680293418941e-05 0.0
3583 2 2.71346698970263e-05 -5.48928236969349e-05 -4.33069000986752e-05 0.0
3584 2 2.70439861526346e-05 -5.83915440165801e-05 -3.85233747267278e-05 0.0
3585 2 2.22267612131125e-05 -6.17037355823782e-05 -3.63815901405536e-05 0.0
3586 2 2.18939361800653e-05 -6.47584052211617e-05 -3.08545703544069e-05 0.0
3587 2 2.1738744281423e-05 -6.68988054487118e-05 -2.6018778345693e-05 0.0
3588 2 1.80694847802011e-05 -6.94479385737956e-05 -2.18054476594356e-05 0.0
3589 2 1.56350496178333e-05 -7.16978026711814e-05 -1.54909752944165e-05 0.0
3590 2 1.25045713866465e-05 -7.32170352264671e-05 -1.03875621337507e-05 0.0
3591 2 -4.19300162665827e-05 3.31747485087213e-05 -5.259572033224e-05 0.0
3592 2 -4.66565555220256e-05 3.30297350332991e-05 -4.85510291389399e-05 0.0
3593 2 1.10270861840158e-05 1.84332433304794e-05 -7.18583252700035e-05 0.0
3594 2 -2.22005070120002e-05 3.47920005440636e-05 -6.26231122394281e-05 0.0
3595 2 -1.69451017845308e-05 3.27954296905429e-05 -6.52864711630561e-05 0.0
3596 2 -1.1311214969404e-05 3.03345735130528e-05 -6.76525688033878e-05 0.0
3597 2 -5.76014253134423e-06 2.80869004529436e-05 -6.93032955995964e-05 0.0
3598 2 1.57070202541813e-21 2.56515107296522e-05 -7.04769464894341e-05 0.0
3599 2 5.63764498741981e-06 2.20002598831194e-05 -7.14787067879031e-05 0.0
3600 2 -2.74768583137674e-05 3.62191922782011e-05 -5.9650585646076e-05 0.0
3601 2 -3.24199786561289e-05 3.73539699292743e-05 -5.63793039550775e-05 0.0
3602 2 -3.76638607299639e-05 3.80694124818889e-05 -5.25086033731395e-05 0.0
3603 2 1.58722791337775e-05 1.60628002176635e-05 -7.15196281049257e-05 0.0
3604 2 -7.47146016729311e-05 6.53669640411664e-06 0 0.0
3605 2 -7.47388135037095e-05 4.69113284425672e-06 4.13558081716092e-06 0.0
3606 2 -6.19034315228429e-05 -3.60846437802761e-05 2.21554428740946e-05 0.0
3607 2 -6.47188093918961e-05 -3.09090084308886e-05 2.19341949639069e-05 0.0
3608 2 -7.47146016729311e-05 9.14989977883246e-21 6.53669640411666e-06 0.0
3609 2 -7.42130159966121e-05 -4.59692016204825e-06 9.81308217179202e-06 0.0
3610 2 -7.32373201166161e-05 -9.84336023412181e-06 1.28219811822354e-05 0.0
3611 2 -7.17267538997438e-05 -1.53461332822188e-05 1.56450940645932e-05 0.0
3612 2 -6.94778088401562e-05 -2.1689148974073e-05 1.80946095716701e-05 0.0
3613 2 -6.69022297258659e-05 -2.59456431341029e-05 2.18154821185607e-05 0.0
3614 2 -5.09793292704887e-05 3.27360867405638e-05 -4.4209236727695e-05 0.0
3615 2 -5.51098953538294e-05 3.22928142784712e-05 -3.93074239815602e-05 0.0
3616 2 -5.84511517328993e-05 3.20608246387421e-05 -3.43593711319256e-05 0.0
3617 2 -6.17166204364676e-05 2.72210685188146e-05 -3.2788293499281e-05 0.0
3618 2 -6.46769726704705e-05 2.66832147115475e-05 -2.7016573780564e-05 0.0
3619 2 -6.68093222461555e-05 2.60638730191469e-05 -2.19588019766822e-05 0.0
3620 2 -6.9295026727542e-05 2.21068848821811e-05 -1.82889286628612e-05 0.0
3621 2 -7.15046855614041e-05 1.97216711473296e-05 -1.10966494907837e-05 0.0
3622 2 -7.28624708797363e-05 1.68258608710675e-05 -5.74027379547861e-06 0.0
3623 2 -7.38605809915867e-05 1.3023614543831e-05 0 0.0
3624 2 -5.86169336561462e-05 -3.8064579718997e-05 2.72055667018183e-05 0.0
3625 2 -5.52509280434899e-05 -4.28621310836362e-05 2.71140677380264e-05 0.0
3626 2 1.82876551127586e-05 1.13506158030364e-05 -7.18451473056368e-05 0.0
3627 2 2.20173231951376e-05 5.7183758049969e-06 -7.14670389583456e-05 0.0
3628 2 2.56515107296522e-05 0 -7.04769464894341e-05 0.0
3629 2 2.82087343313474e-05 -5.5711026485235e-06 -6.9269258135937e-05 0.0
3630 2 3.0543821203866e-05 -1.11764837392795e-05 -6.7580775354326e-05 0.0
3631 2 3.27297225088125e-05 -1.68728722228672e-05 -6.53381316494964e-05 0.0
3632 2 3.46749721539507e-05 -2.22162289893862e-05 -6.2682417595478e-05 0.0
3633 2 3.61917419807372e-05 -2.74529907677192e-05 -5.96782297853016e-05 0.0
3634 2 3.70031707310586e-05 -3.29040240127416e-05 -5.63301922561697e-05 0.0
3635 2 3.77734148536965e-05 -3.80878160518062e-05 -5.24164802203878e-05 0.0
3636 2 9.80740302557797e-06 -7.42106006538579e-05 -4.64775176698424e-06 0.0
3637 2 -5.15140828060621e-05 -4.73087499403575e-05 2.70773235703032e-05 0.0
3638 2 -4.73754819766849e-05 -5.14819351998705e-05 2.70217330227568e-05 0.0
3639 2 -4.27450964854796e-05 -5.53971235501257e-05 2.70002857173612e-05 0.0
3640 2 6.53669640411664e-06 -7.47146016729311e-05 0 0.0
3641 2 4.10191124845452e-06 -7.47499039739268e-05 4.5416054428489e-06 0.0
3642 2 -3.59365962006666e-05 -6.2071025569092e-05 2.1925985458158e-05 0.0
3643 2 -3.7682130338024e-05 -5.90255005355413e-05 2.6852324661321e-05 0.0
3644 2 -3.03841597497168e-05 -6.50406586503478e-05 2.17144090095179e-05 0.0
3645 2 -2.19639353899283e-05 -6.98221313261337e-05 1.63540673614608e-05 0.0
3646 2 -2.45489095656458e-05 -6.7577945140863e-05 2.13441413431472e-05 0.0
3647 2 -1.37248496682487e-20 -7.47146016729311e-05 6.53669640411665e-06 0.0
3648 2 -1.57599730217176e-05 -7.17011439007132e-05 1.53482641912352e-05 0.0
3649 2 -5.94077088269121e-06 -7.41228092637673e-05 9.77324859842065e-06 0.0
3650 2 -1.05111812127891e-05 -7.28361263924008e-05 1.44711354655439e-05 0.0
3651 2 3.20543719487142e-05 -5.12835301426791e-05 -4.43566993257885e-05 0.0
3652 2 3.7482706384392e-05 -4.2670841293167e-05 -4.89820990305112e-05 0.0
3653 2 3.68110359726365e-05 -4.74617451501786e-05 -4.49147011336017e-05 0.0
3654 2 3.17777841320835e-05 -5.50012315852344e-05 -3.98752675196307e-05 0.0
3655 2 3.17252875771529e-05 -5.76516524637306e-05 -3.59832335449189e-05 0.0
3656 2 2.82462932801548e-05 -6.13999579100429e-05 -3.25144903785441e-05 0.0
3657 2 2.66311055595298e-05 -6.4823055970415e-05 -2.6716205406712e-05 0.0
3658 2 2.43317441067588e-05 -6.75517200397693e-05 -2.1673286515705e-05 0.0
3659 2 2.17222995947787e-05 -6.9899130347251e-05 -1.63478829520122e-05 0.0
3660 2 1.87259260109612e-05 -7.17855539960687e-05 -1.10079031840539e-05 0.0
3661 2 1.59030449604208e-05 -7.3088037255849e-05 -5.49836076248774e-06 0.0
3662 2 1.64544544850855e-05 2.10686723042897e-05 -7.00739750187807e-05 0.0
3663 2 -4.24608850743642e-05 3.80754399689043e-05 -4.87066125888056e-05 0.0
3664 2 -4.68612294507536e-05 3.77179146764239e-05 -4.47926789422762e-05 0.0
3665 2 1.10201845317624e-05 2.45302918643357e-05 -7.00130010350678e-05 0.0
3666 2 -2.22093684541427e-05 4.01838125369853e-05 -5.93043435412664e-05 0.0
3667 2 -1.68661616042919e-05 3.8462247616785e-05 -6.21384591135235e-05 0.0
3668 2 -1.1287836884794e-05 3.63854354639866e-05 -6.46040619818781e-05 0.0
3669 2 -5.75711108699191e-06 3.41143416360959e-05 -6.65437252238539e-05 0.0
3670 2 1.94084287853644e-21 3.16963695963233e-05 -6.7973083963667e-05 0.0
3671 2 5.57109901337804e-06 2.82087183443725e-05 -6.9269264938723e-05 0.0
3672 2 -2.74365610210757e-05 4.14610458793426e-05 -5.6153510967061e-05 0.0
3673 2 -3.26572742520939e-05 4.22471071227243e-05 -5.26657799542035e-05 0.0
3674 2 -3.79746525620535e-05 4.27507412268799e-05 -4.85314319523303e-05 0.0
3675 2 2.09420519473198e-05 1.67267812916159e-05 -7.00474499739869e-05 0.0
3676 2 -7.4179163841823e-05 1.00762272341709e-05 4.57398037308173e-06 0.0
3677 2 -7.41228185081559e-05 5.94092241769884e-06 9.77308637196363e-06 0.0
3678 2 -5.76747516981969e-05 -3.59768396686601e-05 3.16905352433003e-05 0.0
3679 2 -6.14596833855429e-05 -3.22411143998734e-05 2.84291726999414e-05 0.0
3680 2 -6.47815111498936e-05 -2.6652612117375e-05 2.67954115560288e-05 0.0
3681 2 -7.38605809915868e-05 9.04531240945105e-21 1.3023614543831e-05 0.0
3682 2 -7.30901902180981e-05 -5.26884575042639e-06 1.59707031260508e-05 0.0
3683 2 -7.17570255436835e-05 -1.07748863555163e-05 1.89692147741771e-05 0.0
3684 2 -6.98487364384711e-05 -1.63642822644489e-05 2.18715405017214e-05 0.0
3685 2 -6.75494283566832e-05 -2.16475238112026e-05 2.43610229984035e-05 0.0
3686 2 -5.12707798705672e-05 3.68346011664318e-05 -4.04909778638864e-05 0.0
3687 2 -5.49674543607078e-05 3.61671661546417e-05 -3.5993264001005e-05 0.0
3688 2 -5.76026913484147e-05 3.59090155272812e-05 -3.18978455899572e-05 0.0
3689 2 -6.10562321934829e-05 3.25509767915295e-05 -2.89408089080593e-05 0.0
3690 2 -6.4682606491946e-05 3.0783761554367e-05 -2.22153199835595e-05 0.0
3691 2 -6.73046427863316e-05 2.84206003935122e-05 -1.69515348177265e-05 0.0
3692 2 -6.95409732408321e-05 2.56383999534137e-05 -1.14771724979048e-05 0.0
3693 2 -7.11976358795785e-05 2.29042666307767e-05 -5.59385513445201e-06 0.0
3694 2 -7.24444366139343e-05 1.94114283560235e-05 0 0.0
3695 2 -7.30302851569647e-05 1.63037691041898e-05 5.07588050388186e-06 0.0
3696 2 -5.52815205417622e-05 -3.97441141984649e-05 3.14540756209763e-05 0.0
3697 2 -5.21051434927242e-05 -4.37376851769617e-05 3.15763980999036e-05 0.0
3698 2 2.45416229681757e-05 1.12893581240986e-05 -6.99661284853875e-05 0.0
3699 2 2.83194719630732e-05 5.69020516083255e-06 -6.9214370422336e-05 0.0
3700 2 3.16963695963233e-05 0 -6.79730839636669e-05 0.0
3701 2 3.41716140216771e-05 -5.64226369256379e-06 -6.65241734678237e-05 0.0
3702 2 3.64114051579065e-05 -1.12458011195135e-05 -6.45967609993499e-05 0.0
3703 2 3.8422952282817e-05 -1.68629441575596e-05 -6.21636377009212e-05 0.0
3704 2 4.0064809857417e-05 -2.22363030925067e-05 -5.93747238803449e-05 0.0
3705 2 4.13958709295422e-05 -2.77025002506048e-05 -5.60709670850247e-05 0.0
3706 2 4.18303889387957e-05 -3.34411751643525e-05 -5.25062507217586e-05 0.0
3707 2 4.27106091936464e-05 -3.8792826858675e-05 -4.79157640721764e-05 0.0
3708 2 1.3023614543831e-05 -7.38605809915867e-05 0 0.0
3709 2 -4.81577814699662e-05 -4.79451905692451e-05 3.1734630692191e-05 0.0
3710 2 -4.39507010578537e-05 -5.1813262534102e-05 3.17603794387818e-05 0.0
3711 2 -3.93042569986081e-05 -5.54682962910165e-05 3.16771761424431e-05 0.0
3712 2 9.83188008702007e-06 -7.41136089035563e-05 5.95878420864123e-06 0.0
3713 2 4.5969201610395e-06 -7.42130159964109e-05 9.81308217378623e-06 0.0
3714 2 -3.22680742315213e-05 -6.20702217994192e-05 2.70381018409196e-05 0.0
3715 2 -3.42696890916787e-05 -5.87996246670922e-05 3.15149575371561e-05 0.0
3716 2 -2.66567689078914e-05 -6.4825250965271e-05 2.66852676336756e-05 0.0
3717 2 -2.17725163666653e-05 -6.6899361741211e-05 2.59890925136273e-05 0.0
3718 2 -1.802956542525e-05 -6.94429263368439e-05 2.18543989245255e-05 0.0
3719 2 -1.35679686141766e-20 -7.38605809915867e-05 1.3023614543831e-05 0.0
3720 2 -1.09677690432145e-05 -7.15821621684837e-05 1.95115889024858e-05 0.0
3721 2 -5.82388726161664e-06 -7.29336404311113e-05 1.64853398699978e-05 0.0
3722 2 3.61888405931973e-05 -5.1680662806299e-05 -4.05521504783875e-05 0.0
3723 2 4.12716042616368e-05 -4.36971455593023e-05 -4.48577100579152e-05 0.0
3724 2 4.07579994813576e-05 -4.7775581263509e-05 -4.10034061171935e-05 0.0
3725 2 4.49541735704237e-05 -4.12969871592077e-05 -4.35738583346994e-05 0.0
3726 2 3.56828487923084e-05 -5.53085449260975e-05 -3.59541257747021e-05 0.0
3727 2 3.39341546248598e-05 -5.87621313745388e-05 -3.19450319489203e-05 0.0
3728 2 3.21637665765171e-05 -6.20715407224968e-05 -2.71590859924767e-05 0.0
3729 2 3.00387387861358e-05 -6.50707539668267e-05 -2.21013834482597e-05 0.0
3730 2 2.77296315983166e-05 -6.7637594571005e-05 -1.67697147283426e-05 0.0
3731 2 2.49420084224115e-05 -6.98266379684247e-05 -1.12754975891486e-05 0.0
3732 2 2.24893143046144e-05 -7.13269922378014e-05 -5.62946892849498e-06 0.0
3733 2 1.94114283560235e-05 -7.24444366139343e-05 0 0.0
3734 2 2.27650077756831e-05 2.3065958617474e-05 -6.7636646679371e-05 0.0
3735 2 1.68145663146847e-05 2.68223057480104e-05 -6.79914279450676e-05 0.0
3736 2 -4.77116401332534e-05 4.11901260306193e-05 -4.06444696530366e-05 0.0
3737 2 -4.30476072999264e-05 4.28868515147089e-05 -4.39615908823444e-05 0.0
3738 2 1.11712892021272e-05 3.0537582142507e-05 -6.75844536446961e-05 0.0
3739 2 -2.22186383626488e-05 4.51209690878413e-05 -5.56365909980464e-05 0.0
3740 2 -1.68274291971043e-05 4.38292953502603e-05 -5.848786622639e-05 0.0
3741 2 -1.12543688706385e-05 4.20228277083236e-05 -6.10935441165444e-05 0.0
3742 2 -5.74265587706629e-06 3.99049533176091e-05 -6.32425221207775e-05 0.0
3743 2 2.29621273690565e-21 3.7499999812262e-05 -6.49519049682874e-05 0.0
3744 2 5.64496535835011e-06 3.41896435070558e-05 -6.65146799057431e-05 0.0
3745 2 -2.76699985756486e-05 4.59553109558435e-05 -5.24164151175501e-05 0.0
3746 2 -3.25432017219726e-05 4.64896302168181e-05 -4.90372746386513e-05 0.0
3747 2 -3.75668585714811e-05 4.68006132375696e-05 -4.4982593718657e-05 0.0
3748 2 2.65946745958877e-05 1.70021979701791e-05 -6.80341719088406e-05 0.0
3749 2 2.91497567187627e-05 2.19735176153581e-05 -6.55168391090756e-05 0.0
3750 2 2.66377562810029e-05 2.68771098802101e-05 -6.47537713558137e-05 0.0
3751 2 -7.32274109939951e-05 1.31267663108278e-05 9.50969428201752e-06 0.0
3752 2 -5.51621470117571e-05 -3.6219669006292e-05 3.56408910400392e-05 0.0
3753 2 -7.28359935656302e-05 1.0511840291929e-05 1.44713252670392e-05 0.0
3754 2 -7.29335045882253e-05 5.8242951389737e-06 1.6485796753977e-05 0.0
3755 2 -5.86193622887455e-05 -3.19337501486029e-05 3.41907292450367e-05 0.0
3756 2 -6.20081242595038e-05 -2.70550135129341e-05 3.23731180091273e-05 0.0
3757 2 -6.50175609410721e-05 -2.19595159426889e-05 3.02571715273712e-05 0.0
3758 2 -7.24444366139343e-05 8.8718847415288e-21 1.94114283560235e-05 0.0
3759 2 -7.14152278386933e-05 -5.4371648986223e-06 2.22553919447111e-05 0.0
3760 2 -6.97295741659739e-05 -1.10444379679101e-05 2.5314163557284e-05 0.0
3761 2 -6.76797848991157e-05 -1.64463460605628e-05 2.78202159816497e-05 0.0
3762 2 -5.16176188523768e-05 4.04310892524014e-05 -3.6413575021894e-05 0.0
3763 2 -5.50445687451888e-05 3.98709374458035e-05 -3.17081030471551e-05 0.0
3764 2 -5.84731384666e-05 3.81709595427319e-05 -2.73654878533701e-05 0.0
3765 2 -6.17475215304495e-05 3.61473810687607e-05 -2.24857827685957e-05 0.0
3766 2 -6.45815745217362e-05 3.41855748272574e-05 -1.68987190645746e-05 0.0
3767 2 -6.70993028143042e-05 3.15079637923027e-05 -1.13987621914509e-05 0.0
3768 2 -6.90954986184337e-05 2.86202926273629e-05 -5.62946894423745e-06 0.0
3769 2 -7.04769464894341e-05 2.56515107296522e-05 0 0.0
3770 2 -7.13269922378014e-05 2.24893143046144e-05 5.62946892849497e-06 0.0
3771 2 -7.17188033915508e-05 1.9082778298628e-05 1.08287031767189e-05 0.0
3772 2 -5.16354709101362e-05 -4.0430190477014e-05 3.63892544837188e-05 0.0
3773 2 -4.86902910652989e-05 -4.4199495552156e-05 3.60646662110079e-05 0.0
3774 2 3.05794966262121e-05 1.14842768184143e-05 -6.75130044661435e-05 0.0
3775 2 3.41264066733159e-05 5.79008994214366e-06 -6.65346768687527e-05 0.0
3776 2 3.7499999812262e-05 0 -6.49519049682874e-05 0.0
3777 2 3.98917444074843e-05 -5.66245389505676e-06 -6.32580852066698e-05 0.0
3778 2 4.2006072591747e-05 -1.12472101489527e-05 -6.11063837031956e-05 0.0
3779 2 4.38163384450851e-05 -1.6826507141137e-05 -5.84978387865314e-05 0.0
3780 2 4.50744149223984e-05 -2.23307325357068e-05 -5.56294481711098e-05 0.0
3781 2 4.59719450219443e-05 -2.78836224809053e-05 -5.22884678322255e-05 0.0
3782 2 4.64988019555129e-05 -3.31587229514304e-05 -4.86144063928818e-05 0.0
3783 2 4.76558109129856e-05 -3.70592042644056e-05 -4.4503247808613e-05 0.0
3784 2 1.66470512209051e-05 -7.29100060518727e-05 5.65744670009744e-06 0.0
3785 2 -4.47187422469156e-05 -4.80696097348035e-05 3.62566781682713e-05 0.0
3786 2 1.45145814821413e-05 -7.2842653271501e-05 1.04055172272292e-05 0.0
3787 2 -4.03441638964173e-05 -5.18014864302412e-05 3.62485095295869e-05 0.0
3788 2 -3.58674555879388e-05 -5.52484698029786e-05 3.58626855391031e-05 0.0
3789 2 9.84336058665314e-06 -7.32373196922258e-05 1.28219833356556e-05 0.0
3790 2 5.25332190388609e-06 -7.30896131773803e-05 1.5978455950281e-05 0.0
3791 2 -3.1836549333612e-05 -5.77110152979036e-05 3.57892838684098e-05 0.0
3792 2 -2.82983995017266e-05 -6.14623408594619e-05 3.23509078963172e-05 0.0
3793 2 -2.19536416286446e-05 -6.47971834687588e-05 3.07304837865766e-05 0.0
3794 2 -1.6986313706975e-05 -6.74104391199025e-05 2.81477857798823e-05 0.0
3795 2 -1.13386226805914e-05 -6.96383339332401e-05 2.54349775449029e-05 0.0
3796 2 -1.33078271122932e-20 -7.24444366139343e-05 1.94114283560235e-05 0.0
3797 2 -5.7768162631093e-06 -7.12719157736205e-05 2.26261445195645e-05 0.0
3798 2 4.00568908101795e-05 -5.1882718282658e-05 -3.64503640890418e-05 0.0
3799 2 4.44724686622245e-05 -4.46281517099107e-05 -4.06881752606904e-05 0.0
3800 2 4.42839109238698e-05 -4.80729979816557e-05 -3.67820893689102e-05 0.0
3801 2 4.81050505287864e-05 -4.08508815605073e-05 -4.05229513899508e-05 0.0
3802 2 5.13542364734618e-05 -3.67180039061625e-05 -4.04911173638713e-05 0.0
3803 2 3.88159912450242e-05 -5.55732093079751e-05 -3.20926351501117e-05 0.0
3804 2 3.75325316861124e-05 -5.89373205154024e-05 -2.72525469579577e-05 0.0
3805 2 3.58568222772804e-05 -6.20582235951174e-05 -2.20921972740137e-05 0.0
3806 2 3.37652820699897e-05 -6.48489653381705e-05 -1.67187745155795e-05 0.0
3807 2 3.13377083058192e-05 -6.7208828519506e-05 -1.12214708115745e-05 0.0
3808 2 2.86202926273629e-05 -6.90954986184337e-05 -5.62946894423747e-06 0.0
3809 2 2.56515107296522e-05 -7.04769464894341e-05 0 0.0
3810 2 2.27964793537725e-05 -7.1234154507404e-05 5.56917953457445e-06 0.0
3811 2 2.21629359589887e-05 2.92667904274989e-05 -6.54007587704502e-05 0.0
3812 2 1.68729824375907e-05 3.27291603924379e-05 -6.53383847647524e-05 0.0
3813 2 -4.51339964741532e-05 4.50529801342613e-05 -3.94734257861284e-05 0.0
3814 2 -4.8155871667749e-05 4.44746343486812e-05 -3.64419939557428e-05 0.0
3815 2 -4.13048181975559e-05 4.75800230032623e-05 -4.06823475806877e-05 0.0
3816 2 1.12531143111879e-05 3.64364212353624e-05 -6.45813798695767e-05 0.0
3817 2 -2.22917631735531e-05 4.97962901464337e-05 -5.14626736797303e-05 0.0
3818 2 -1.68580243794374e-05 4.87918033317562e-05 -5.44074162376557e-05 0.0
3819 2 -1.12408831212708e-05 4.72612201980647e-05 -5.71403501218182e-05 0.0
3820 2 -5.70355631267218e-06 4.5318418679006e-05 -5.94870605579272e-05 0.0
3821 2 2.6341070348378e-21 4.30182324678719e-05 -6.14364029493204e-05 0.0
3822 2 5.65807484985059e-06 3.98969550893039e-05 -6.32551908035661e-05 0.0
3823 2 -2.74378527311491e-05 5.06535496912655e-05 -4.80248075600337e-05 0.0
3824 2 -3.23390542155196e-05 5.10119921089743e-05 -4.4463043457681e-05 0.0
3825 2 -3.64542362233126e-05 5.15221922843515e-05 -4.05160753724892e-05 0.0
3826 2 3.26658288148245e-05 1.68208390811456e-05 -6.53835070980961e-05 0.0
3827 2 3.47797486713134e-05 2.21430263056704e-05 -6.26502631150633e-05 0.0
3828 2 3.10496485495109e-05 2.70857597983639e-05 -6.26680216785019e-05 0.0
3829 2 2.69763323653751e-05 3.09670646640228e-05 -6.2756022804246e-05 0.0
3830 2 -5.13203489798207e-05 -3.67476928591765e-05 4.05071456673639e-05 0.0
3831 2 -7.16976615032403e-05 1.57737953456327e-05 1.53503327443043e-05 0.0
3832 2 -5.5262233640357e-05 -3.20058226361296e-05 3.9328270372128e-05 0.0
3833 2 -7.15820000227621e-05 1.09693515775892e-05 1.95112941320797e-05 0.0
3834 2 -7.12680891376563e-05 5.79665782079407e-06 2.26331223823781e-05 0.0
3835 2 -5.8713164864047e-05 -2.71366396320936e-05 3.79653402608895e-05 0.0
3836 2 -6.19787248972219e-05 -2.19294864634765e-05 3.60934243812177e-05 0.0
3837 2 -6.48227053192104e-05 -1.65707554170989e-05 3.38884484744506e-05 0.0
3838 2 -7.04769464894341e-05 8.63093669319647e-21 2.56515107296522e-05 0.0
3839 2 -6.91236030009223e-05 -5.57855150007648e-06 2.85623400885131e-05 0.0
3840 2 -6.72374990965325e-05 -1.10213018183612e-05 3.13472426454446e-05 0.0
3841 2 -5.16387970301594e-05 4.40042714047028e-05 -3.19696534141247e-05 0.0
3842 2 -5.49852441653907e-05 4.30224968714623e-05 -2.73986803882482e-05 0.0
3843 2 -5.84082465405187e-05 4.14647533960261e-05 -2.22295065592721e-05 0.0
3844 2 -6.16163035804542e-05 3.93452198425713e-05 -1.67446949396228e-05 0.0
3845 2 -6.42214470156348e-05 3.70791094038906e-05 -1.1213625151231e-05 0.0
3846 2 -6.63379868920845e-05 3.45333701710327e-05 -5.63185934981039e-06 0.0
3847 2 -6.7973083963667e-05 3.16963695963233e-05 0 0.0
3848 2 -6.90954986184337e-05 2.86202926273629e-05 5.62946894423745e-06 0.0
3849 2 -6.97088804941024e-05 2.53571791201017e-05 1.10763462987589e-05 0.0
3850 2 -6.98202435707766e-05 2.19569910876164e-05 1.6371442517254e-05 0.0
3851 2 -4.76707440257281e-05 -4.11584883370406e-05 4.0724427581529e-05 0.0
3852 2 -4.52495387956771e-05 -4.49478039081942e-05 3.94610461418477e-05 0.0
3853 2 3.64088544779551e-05 1.13781729526241e-05 -6.45750144859702e-05 0.0
3854 2 3.99000213666978e-05 5.79541921191605e-06 -6.32408207655088e-05 0.0
3855 2 4.30182324678719e-05 0 -6.14364029493204e-05 0.0
3856 2 4.53019880680491e-05 -5.67761775808733e-06 -5.95020548693521e-05 0.0
3857 2 4.72433001460394e-05 -1.12510093946945e-05 -5.71531747054503e-05 0.0
3858 2 4.87430746770442e-05 -1.69353938864146e-05 -5.44270622479303e-05 0.0
3859 2 4.97736565659028e-05 -2.23873732363433e-05 -5.14430620359658e-05 0.0
3860 2 5.04911153888205e-05 -2.77859221363801e-05 -4.79957268704604e-05 0.0
3861 2 5.10856577571122e-05 -3.26277865389704e-05 -4.41665384322859e-05 0.0
3862 2 1.95315465997294e-05 -7.15859865108999e-05 1.09071179824849e-05 0.0
3863 2 -4.13669508603831e-05 -4.76182734626012e-05 4.05743195747702e-05 0.0
3864 2 1.53461373158966e-05 -7.17267530840494e-05 1.56450938476399e-05 0.0
3865 2 -3.67094155321516e-05 -5.14978801238299e-05 4.03160905103592e-05 0.0
3866 2 -3.17544233362855e-05 -5.51391069137653e-05 3.97030916596217e-05 0.0
3867 2 1.0767993835366e-05 -7.17575948254692e-05 1.89709750309602e-05 0.0
3868 2 5.40085016231697e-06 -7.14149213012608e-05 2.2265215764931e-05 0.0
3869 2 -2.76390461406217e-05 -5.85292915530667e-05 3.78867411996955e-05 0.0
3870 2 -2.23340901588432e-05 -6.1792602562335e-05 3.61643842108499e-05 0.0
3871 2 -1.70056325362075e-05 -6.4675450314248e-05 3.39543014755527e-05 0.0
3872 2 -1.14055690869589e-05 -6.71003991726984e-05 3.15031653118721e-05 0.0
3873 2 -5.71821378770183e-06 -6.90710458690328e-05 2.86616931397309e-05 0.0
3874 2 -1.29464050397947e-20 -7.04769464894341e-05 2.56515107296522e-05 0.0
3875 2 4.34977133484392e-05 -5.18487729958504e-05 -3.23211025845621e-05 0.0
3876 2 5.45938273715897e-05 -3.2465281133015e-05 -3.98813181060425e-05 0.0
3877 2 4.82193983274812e-05 -4.45099039574787e-05 -3.63147087917792e-05 0.0
3878 2 4.78706078439892e-05 -4.79137880097948e-05 -3.2212944963158e-05 0.0
3879 2 5.18352335535807e-05 -4.02819000550098e-05 -3.6269506343538e-05 0.0
3880 2 5.42738406555963e-05 -3.61018165128045e-05 -3.70945961693443e-05 0.0
3881 2 4.25256363505888e-05 -5.54082043316675e-05 -2.73221731514471e-05 0.0
3882 2 4.11125594540041e-05 -5.86965146495611e-05 -2.21241185843604e-05 0.0
3883 2 3.9296426574685e-05 -6.16588031577727e-05 -1.67027797570173e-05 0.0
3884 2 3.70791094038906e-05 -6.42214470156348e-05 -1.1213625151231e-05 0.0
3885 2 3.45333701710327e-05 -6.63379868920846e-05 -5.63185934981038e-06 0.0
3886 2 3.16963695963233e-05 -6.7973083963667e-05 0 0.0
3887 2 2.86202926273629e-05 -6.90954986184337e-05 5.62946894423747e-06 0.0
3888 2 2.53582222020777e-05 -6.96691755397111e-05 1.13210664854053e-05 0.0
3889 2 2.22280438619122e-05 3.46921106112527e-05 -6.26687444218369e-05 0.0
3890 2 1.68591930341267e-05 3.84661504398961e-05 -6.21379343120878e-05 0.0
3891 2 -4.45191493466225e-05 4.82164742083805e-05 -3.63072576266191e-05 0.0
3892 2 -4.77594138692996e-05 4.80565512115478e-05 -3.21652960893077e-05 0.0
3893 2 -4.01602392283749e-05 5.18956845039786e-05 -3.63179448067096e-05 0.0
3894 2 1.12467138200216e-05 4.2016941124642e-05 -6.10990023386544e-05 0.0
3895 2 -2.22168650868748e-05 5.42356351924478e-05 -4.6796439832356e-05 0.0
3896 2 -1.69236150864098e-05 5.33281578454175e-05 -4.99469602000089e-05 0.0
3897 2 -1.12256416373348e-05 5.20467473319241e-05 -5.28215965491104e-05 0.0
3898 2 -5.66163364242438e-06 5.03492830592117e-05 -5.52982422860107e-05 0.0
3899 2 2.95195419927817e-21 4.8209070588082e-05 -5.7453333060146e-05 0.0
3900 2 5.67201988561114e-06 4.5302915394497e-05 -5.95018827195937e-05 0.0
3901 2 -2.72159664599156e-05 5.47483093302053e-05 -4.34386210086934e-05 0.0
3902 2 -3.17367462688792e-05 5.50327974757223e-05 -3.98643968756697e-05 0.0
3903 2 -3.57822155782473e-05 5.53853366541519e-05 -3.5736501395885e-05 0.0
3904 2 3.84439008329306e-05 1.67640302999506e-05 -6.21774378440454e-05 0.0
3905 2 4.00647941238906e-05 2.22541986431732e-05 -5.93680293976518e-05 0.0
3906 2 3.62866661556913e-05 2.7417466455442e-05 -5.96369046184501e-05 0.0
3907 2 3.20731006997278e-05 3.19336047710291e-05 -5.98043568465778e-05 0.0
3908 2 2.74580227765682e-05 3.61759612876335e-05 -5.96854824066716e-05 0.0
3909 2 -4.68032045646543e-05 -3.76843542112335e-05 4.48815049899333e-05 0.0
3910 2 -5.1001696585828e-05 -3.2669691481164e-05 4.42325468845362e-05 0.0
3911 2 -6.94473194807587e-05 1.8077447471367e-05 2.18008190180413e-05 0.0
3912 2 -5.48998093510404e-05 -2.75518573245294e-05 4.30337784907182e-05 0.0
3913 2 -6.96428951860661e-05 1.13715644624595e-05 2.54077679416894e-05 0.0
3914 2 -6.90771587847591e-05 5.73069743734353e-06 2.86444626604655e-05 0.0
3915 2 -5.83816487032709e-05 -2.22666058137024e-05 4.14823017710573e-05 0.0
3916 2 -6.14713097345019e-05 -1.68706935023754e-05 3.95178159856265e-05 0.0
3917 2 -6.41291040853115e-05 -1.13157360601347e-05 3.7207689079445e-05 0.0
3918 2 -6.7973083963667e-05 8.3243019704279e-21 3.16963695963233e-05 0.0
3919 2 -6.63232349365628e-05 -5.64681461073466e-06 3.45592533527778e-05 0.0
3920 2 -5.13307300693267e-05 4.73916658570007e-05 -2.72797756194642e-05 0.0
3921 2 -5.47117022426851e-05 4.62983725366972e-05 -2.20927666479544e-05 0.0
3922 2 -5.80062976524374e-05 4.45189996126149e-05 -1.66831683486328e-05 0.0
3923 2 -6.07445951023705e-05 4.25395207538023e-05 -1.1201934649242e-05 0.0
3924 2 -6.30758222546695e-05 4.01837305326825e-05 -5.63102542829438e-06 0.0
3925 2 -6.49519049682874e-05 3.7499999812262e-05 0 0.0
3926 2 -6.63379868920845e-05 3.45333701710327e-05 5.63185934981039e-06 0.0
3927 2 -6.7208828519506e-05 3.13377083058192e-05 1.12214708115745e-05 0.0
3928 2 -6.76389209506348e-05 2.79723908390844e-05 1.63560913233964e-05 0.0
3929 2 -6.75625125891549e-05 2.45728639286584e-05 2.13654218536383e-05 0.0
3930 2 -4.30617150550806e-05 -4.29523598485947e-05 4.38837496113524e-05 0.0
3931 2 4.207102053033e-05 1.12731433697595e-05 -6.10569035417076e-05 0.0
3932 2 4.53454226179861e-05 5.74167180028672e-06 -5.94628106679631e-05 0.0
3933 2 4.82090705880821e-05 0 -5.7453333060146e-05 0.0
3934 2 5.03262817815294e-05 -5.69079388385399e-06 -5.53161841328339e-05 0.0
3935 2 5.1985021897701e-05 -1.12857146583311e-05 -5.28695578092561e-05 0.0
3936 2 5.331993898842e-05 -1.69205054011328e-05 -4.99567873590906e-05 0.0
3937 2 5.4157438698485e-05 -2.24719251587352e-05 -4.67652051559709e-05 0.0
3938 2 5.45559947528904e-05 -2.77080871587365e-05 -4.33694056049476e-05 0.0
3939 2 2.16891529954221e-05 -6.94777935860002e-05 1.80946633227124e-05 0.0
3940 2 -3.8008324718783e-05 -4.68421976377654e-05 4.45665319778875e-05 0.0
3941 2 1.62905188743973e-05 -6.98720545297729e-05 2.1852116387008e-05 0.0
3942 2 -3.25909246675561e-05 -5.10444758139194e-05 4.42413055661322e-05 0.0
3943 2 -2.77252292215042e-05 -5.49176260780113e-05 4.28994872996261e-05 0.0
3944 2 1.09663166353619e-05 -6.97639358130438e-05 2.52533791664895e-05 0.0
3945 2 5.50842567190507e-06 -6.91547743197156e-05 2.85004286881144e-05 0.0
3946 2 -2.24204665397368e-05 -5.83090897711058e-05 4.15014786508344e-05 0.0
3947 2 -1.70578095123591e-05 -6.13885641035432e-05 3.95660881557077e-05 0.0
3948 2 -1.14935231832791e-05 -6.40997702835242e-05 3.72037414037197e-05 0.0
3949 2 -5.76847596784729e-06 -6.62660556414912e-05 3.46487309252036e-05 0.0
3950 2 -1.24864529556419e-20 -6.7973083963667e-05 3.16963695963233e-05 0.0
3951 2 4.7124995276103e-05 -5.15322358760585e-05 -2.7361715696234e-05 0.0
3952 2 5.7670826067667e-05 -3.27266110248998e-05 -3.50434694557746e-05 0.0
3953 2 5.82079223696146e-05 -2.76832115725162e-05 -3.83468065221111e-05 0.0
3954 2 5.21782164288699e-05 -4.35077062696278e-05 -3.17728378565371e-05 0.0
3955 2 5.15944197553498e-05 -4.71500150804454e-05 -2.72009545424888e-05 0.0
3956 2 5.59878907867752e-05 -3.82179523133236e-05 -3.2089627704675e-05 0.0
3957 2 4.60823570186586e-05 -5.49086149029977e-05 -2.20558468674223e-05 0.0
3958 2 4.45189996126149e-05 -5.80062976524374e-05 -1.66831683486328e-05 0.0
3959 2 4.25395207538024e-05 -6.07445951023704e-05 -1.1201934649242e-05 0.0
3960 2 4.01837305326825e-05 -6.30758222546695e-05 -5.63102542829438e-06 0.0
3961 2 3.7499999812262e-05 -6.49519049682874e-05 0 0.0
3962 2 3.45333701710327e-05 -6.63379868920846e-05 5.63185934981038e-06 0.0
3963 2 3.13999715719764e-05 -6.71542488637207e-05 1.13731545680404e-05 0.0
3964 2 2.81287090858613e-05 -6.7462302218542e-05 1.68111125312123e-05 0.0
3965 2 2.59454061077357e-05 -6.69020329252064e-05 2.18163675340161e-05 0.0
3966 2 2.22826791933523e-05 4.00983466774972e-05 -5.93346846431107e-05 0.0
3967 2 1.68501056588002e-05 4.38336659972499e-05 -5.84780613950976e-05 0.0
3968 2 -4.34567263585015e-05 5.2082094868654e-05 -3.19995051257803e-05 0.0
3969 2 -4.71744328362616e-05 5.15776037411475e-05 -2.71905071467637e-05 0.0
3970 2 -3.8665443242815e-05 5.56722067662001e-05 -3.21027863684465e-05 0.0
3971 2 1.1252682556574e-05 4.72460487016545e-05 -5.71505732023912e-05 0.0
3972 2 -2.21106013211521e-05 5.83569707880448e-05 -4.16003037207705e-05 0.0
3973 2 -1.68467231794679e-05 5.76432693379069e-05 -4.49270677671256e-05 0.0
3974 2 -1.1300544098633e-05 5.64832640425002e-05 -4.80306005186283e-05 0.0
3975 2 -5.66872957466373e-06 5.4958194874849e-05 -5.07194471687877e-05 0.0
3976 2 3.2473352108831e-21 5.3033008588991e-05 -5.3033008588991e-05 0.0
3977 2 5.68579893199049e-06 5.03437655822512e-05 -5.53007862286271e-05 0.0
3978 2 -2.71094593227659e-05 5.85584493549726e-05 -3.8222836424949e-05 0.0
3979 2 -3.17352673633449e-05 5.7808012026759e-05 -3.57226335939989e-05 0.0
3980 2 -3.3816178169669e-05 5.88110108258959e-05 -3.19801672858906e-05 0.0
3981 2 4.38530705982291e-05 1.6825670874643e-05 -5.84705481308746e-05 0.0
3982 2 4.13087048064308e-05 2.75887466682034e-05 -5.61912089609474e-05 0.0
3983 2 4.52436556865197e-05 2.22064171892873e-05 -5.55417559655344e-05 0.0
3984 2 2.77748613101384e-05 4.14036759533093e-05 -5.60293913652106e-05 0.0
3985 2 3.73661322355132e-05 3.26491188987474e-05 -5.62388406432209e-05 0.0
3986 2 3.28275101075342e-05 3.70947297431449e-05 -5.63146127166189e-05 0.0
3987 2 4.22802409192012e-05 3.28361255855629e-05 -5.25278029651293e-05 0.0
3988 2 -4.28662661356956e-05 -3.81392890130906e-05 4.82998743389635e-05 0.0
3989 2 -6.69024591270294e-05 2.17626839328212e-05 2.59893545667506e-05 0.0
3990 2 -4.65854515042154e-05 -3.31000025900657e-05 4.85714477515961e-05 0.0
3991 2 -5.05916921615405e-05 -2.79061411861555e-05 4.78197445448036e-05 0.0
3992 2 -6.74360002738016e-05 1.6974105370817e-05 2.80938714657169e-05 0.0
3993 2 -5.4375189121749e-05 -2.24762875800247e-05 4.65097334392926e-05 0.0
3994 2 -6.71303228136812e-05 1.13798914876996e-05 3.14486538449443e-05 0.0
3995 2 -6.62762672923981e-05 5.75989895316802e-06 3.46306216784495e-05 0.0
3996 2 -5.76567268352336e-05 -1.69240954663838e-05 4.48806956640823e-05 0.0
3997 2 -6.05839274950185e-05 -1.13048259940319e-05 4.2740948030232e-05 0.0
3998 2 -6.29964955714076e-05 -5.67180907374695e-06 4.0302259583708e-05 0.0
3999 2 -6.49519049682874e-05 7.95431425179362e-21 3.7499999812262e-05 0.0
4000 2 -5.06438439245602e-05 5.0755782425294e-05 -2.20011732173766e-05 0.0
4001 2 -5.39107482333439e-05 4.94000992280504e-05 -1.66811696586232e-05 0.0
4002 2 -5.68095271878695e-05 4.76688533182184e-05 -1.11963406529495e-05 0.0
4003 2 -5.93338740110944e-05 4.55284828347905e-05 -5.6257128968472e-06 0.0
4004 2 -6.42214470156348e-05 3.70791094038906e-05 1.1213625151231e-05 0.0
4005 2 -6.14364029493204e-05 4.30182324678719e-05 0 0.0
4006 2 -6.30758222546695e-05 4.01837305326825e-05 5.63102542829438e-06 0.0
4007 2 -6.48489653381705e-05 3.37652820699897e-05 1.67187745155795e-05 0.0
4008 2 -6.50703686148154e-05 3.03299764921505e-05 2.17011440785421e-05 0.0
4009 2 -6.48183681212661e-05 2.66468195717643e-05 2.67119104671657e-05 0.0
4010 2 -3.82705712080859e-05 -4.26404665494661e-05 4.83958055191841e-05 0.0
4011 2 4.72762140953459e-05 1.12493458821841e-05 -5.71262793995374e-05 0.0
4012 2 5.03619617115607e-05 5.67740790701983e-06 -5.52850780231032e-05 0.0
4013 2 5.30330085889911e-05 0 -5.3033008588991e-05 0.0
4014 2 5.49385640160855e-05 -5.73168608220002e-06 -5.07336373474797e-05 0.0
4015 2 5.64655647494018e-05 -1.12971515750745e-05 -4.805220456775e-05 0.0
4016 2 5.75346406579399e-05 -1.69598625768634e-05 -4.50236402985769e-05 0.0
4017 2 5.81201580705574e-05 -2.24953054570884e-05 -4.17253934462661e-05 0.0
4018 2 2.16474051665676e-05 -6.75495134088826e-05 2.43608925899207e-05 0.0
4019 2 -3.30387160199955e-05 -4.66273345366069e-05 4.8572985473012e-05 0.0
4020 2 1.64645203428422e-05 -6.76692804105458e-05 2.78350149739327e-05 0.0
4021 2 -2.7962372880588e-05 -5.05807931151825e-05 4.77984212158316e-05 0.0
4022 2 -2.25788182829631e-05 -5.43201080208157e-05 4.65244326085965e-05 0.0
4023 2 1.1025675777232e-05 -6.72355491338848e-05 3.13498868629589e-05 0.0
4024 2 5.63642049503581e-06 -6.63350663528708e-05 3.45382358548227e-05 0.0
4025 2 -1.69804384986556e-05 -5.76210086404107e-05 4.49052788840587e-05 0.0
4026 2 -1.14172799664643e-05 -6.05818032969681e-05 4.27140588969819e-05 0.0
4027 2 -5.71922526975155e-06 -6.29992719060898e-05 4.02912174253446e-05 0.0
4028 2 -1.19314713776904e-20 -6.49519049682874e-05 3.7499999812262e-05 0.0
4029 2 5.06687377350894e-05 -5.07074383066666e-05 -2.20552650564061e-05 0.0
4030 2 6.03132852078162e-05 -3.29215796975498e-05 -3.00578977584676e-05 0.0
4031 2 6.12049461227082e-05 -2.78831749266959e-05 -3.31885993395874e-05 0.0
4032 2 6.15064673799243e-05 -2.23255404002219e-05 -3.66541227733028e-05 0.0
4033 2 5.552693577552e-05 -4.24725172727126e-05 -2.71632965580468e-05 0.0
4034 2 5.49184092896604e-05 -4.61321535494952e-05 -2.19269863405607e-05 0.0
4035 2 5.93412253685173e-05 -3.75634050903867e-05 -2.63174765085551e-05 0.0
4036 2 6.21304968751241e-05 -3.35538046136495e-05 -2.5277332810232e-05 0.0
4037 2 4.94000992280504e-05 -5.3910748233344e-05 -1.66811696586232e-05 0.0
4038 2 4.76688533182184e-05 -5.68095271878696e-05 -1.11963406529495e-05 0.0
4039 2 3.70791094038906e-05 -6.42214470156348e-05 1.1213625151231e-05 0.0
4040 2 4.55284828347905e-05 -5.93338740110945e-05 -5.6257128968472e-06 0.0
4041 2 4.30182324678719e-05 -6.14364029493204e-05 0 0.0
4042 2 4.01837305326825e-05 -6.30758222546695e-05 5.63102542829438e-06 0.0
4043 2 3.40387466646719e-05 -6.46741774625395e-05 1.68408579069544e-05 0.0
4044 2 3.08385818664141e-05 -6.4752643662085e-05 2.19334677431435e-05 0.0
4045 2 2.66515829754663e-05 -6.47817614351477e-05 2.67958300909199e-05 0.0
4046 2 2.23224106721093e-05 4.5167727392816e-05 -5.55570552131226e-05 0.0
4047 2 1.69149957494278e-05 4.87645788523846e-05 -5.44141412515755e-05 0.0
4048 2 -4.24559045073545e-05 5.54599536453609e-05 -2.73256237644598e-05 0.0
4049 2 -4.59850337893415e-05 5.49750271438337e-05 -2.20935071441332e-05 0.0
4050 2 -3.74576660677769e-05 5.89773975129946e-05 -2.72688436745882e-05 0.0
4051 2 1.12942884671677e-05 5.20485734360052e-05 -5.28051612183618e-05 0.0
4052 2 -2.23113875012228e-05 6.18462656268279e-05 -3.60865822125915e-05 0.0
4053 2 -1.67305713324182e-05 6.14612003061592e-05 -3.95930402951963e-05 0.0
4054 2 -1.12511578905325e-05 6.05504767527044e-05 -4.28024673487698e-05 0.0
4055 2 -5.67324782493969e-06 5.92015073296996e-05 -4.56945925576358e-05 0.0
4056 2 3.51800202162273e-21 5.7453333060146e-05 -4.8209070588082e-05 0.0
4057 2 5.71857388861133e-06 5.49725946761192e-05 -5.06982420529115e-05 0.0
4058 2 -2.83889215013213e-05 6.14303297365775e-05 -3.2332394350669e-05 0.0
4059 2 -3.21908020438649e-05 6.20390759732132e-05 -2.72012006382547e-05 0.0
4060 2 4.88347317902826e-05 1.68305720818859e-05 -5.43773924932743e-05 0.0
4061 2 2.78592198598492e-05 4.61407539564186e-05 -5.21526096483562e-05 0.0
4062 2 4.62515941964559e-05 2.75790643758716e-05 -5.22033068151615e-05 0.0
4063 2 4.98539626350684e-05 2.23047988430447e-05 -5.14011513310015e-05 0.0
4064 2 3.34270906395287e-05 4.2171458562514e-05 -5.22417236898525e-05 0.0
4065 2 3.81213082839881e-05 3.78767364017973e-05 -5.23174798156974e-05 0.0
4066 2 4.69875798832788e-05 3.25324593657804e-05 -4.85675449691081e-05 0.0
4067 2 4.29890507941291e-05 3.74973228558928e-05 -4.86918092748741e-05 0.0
4068 2 -3.8197879903316e-05 -3.80160147124474e-05 5.21603738126447e-05 0.0
4069 2 -4.25836156351552e-05 -3.30543982739071e-05 5.21444381903506e-05 0.0
4070 2 -6.47877385270814e-05 2.19094342349018e-05 3.07819042304573e-05 0.0
4071 2 -4.62835205281115e-05 -2.78620739685041e-05 5.20244227425685e-05 0.0
4072 2 -4.99430440947643e-05 -2.2416805439563e-05 5.12657700657388e-05 0.0
4073 2 -6.47049317971005e-05 1.69213465166573e-05 3.39402391446464e-05 0.0
4074 2 -5.35707254200776e-05 -1.68711290141046e-05 4.97045509360671e-05 0.0
4075 2 -6.40736237905567e-05 1.14869775637995e-05 3.72507728885585e-05 0.0
4076 2 -6.30060137118641e-05 5.74825058224852e-06 4.02765421974636e-05 0.0
4077 2 -5.65871974585488e-05 -1.12628014270068e-05 4.79169947701546e-05 0.0
4078 2 -5.92446764445128e-05 -5.64805564217662e-06 4.56417328817374e-05 0.0
4079 2 -6.14364029493204e-05 7.52378942230122e-21 4.30182324678719e-05 0.0
4080 2 -4.94000992280504e-05 5.39107482333439e-05 -1.66811696586232e-05 0.0
4081 2 -5.24387354731478e-05 5.24387354731478e-05 -1.11963406501614e-05 0.0
4082 2 -5.51400219702389e-05 5.05265210711732e-05 -5.62571289401238e-06 0.0
4083 2 -6.16588031577727e-05 3.9296426574685e-05 1.67027797570173e-05 0.0
4084 2 -5.7453333060146e-05 4.82090705880821e-05 0 0.0
4085 2 -6.07445951023705e-05 4.25395207538023e-05 1.1201934649242e-05 0.0
4086 2 -5.93338740110944e-05 4.55284828347905e-05 5.6257128968472e-06 0.0
4087 2 -6.20582235951174e-05 3.58568222772805e-05 2.20921972740137e-05 0.0
4088 2 -6.20629712217419e-05 3.22665150023161e-05 2.70566001695436e-05 0.0
4089 2 -6.14215005451853e-05 2.82464173997364e-05 3.24736689466662e-05 0.0
4090 2 -3.30410981253995e-05 -4.22124376171599e-05 5.24537505340191e-05 0.0
4091 2 5.20760142436255e-05 1.12231335304989e-05 -5.27932762220181e-05 0.0
4092 2 5.49816997674424e-05 5.66077080679454e-06 -5.06948554052161e-05 0.0
4093 2 5.7453333060146e-05 0 -4.8209070588082e-05 0.0
4094 2 5.91424531336085e-05 -5.70557527266279e-06 -4.57669820738369e-05 0.0
4095 2 6.03681656000665e-05 -1.14078283026025e-05 -4.30179734006762e-05 0.0
4096 2 6.11597563460664e-05 -1.70526800491831e-05 -3.99210509234161e-05 0.0
4097 2 2.19599827795178e-05 -6.50173193311617e-05 3.02573518886408e-05 0.0
4098 2 -2.78758544370025e-05 -4.60968946716092e-05 5.21824974588378e-05 0.0
4099 2 1.65411740551084e-05 -6.48307295411854e-05 3.38875503398559e-05 0.0
4100 2 -2.2510852265922e-05 -4.9959826539334e-05 5.12081757380742e-05 0.0
4101 2 -1.70123072972864e-05 -5.34361389512116e-05 4.9801209366937e-05 0.0
4102 2 1.12679268866767e-05 -6.41392857445452e-05 3.7204648202289e-05 0.0
4103 2 5.69145536499407e-06 -6.29983023821915e-05 4.02966652812642e-05 0.0
4104 2 -1.13879691003237e-05 -5.65197164264108e-05 4.7967028413778e-05 0.0
4105 2 -5.76412575856633e-06 -5.92552102153408e-05 4.56135387420797e-05 0.0
4106 2 -1.12856841334518e-20 -6.14364029493204e-05 4.30182324678719e-05 0.0
4107 2 5.39107482333439e-05 -4.94000992280505e-05 -1.66811696586232e-05 0.0
4108 2 6.39867903894983e-05 -2.8023361818287e-05 -2.73016821469261e-05 0.0
4109 2 6.457048746518e-05 -1.69893262907428e-05 -3.41616003825305e-05 0.0
4110 2 6.45914549608908e-05 -2.21111553228882e-05 -3.10490057219604e-05 0.0
4111 2 5.87634086330049e-05 -4.12751238671604e-05 -2.16385294227923e-05 0.0
4112 2 5.80062976524374e-05 -4.45189996126149e-05 -1.66831683486329e-05 0.0
4113 2 6.20849077750667e-05 -3.63391851520756e-05 -2.12115027530966e-05 0.0
4114 2 6.47274471424749e-05 -3.10316669507097e-05 -2.17346090988162e-05 0.0
4115 2 6.64510289687009e-05 -2.6599688588171e-05 -2.2399047212174e-05 0.0
4116 2 5.24387354731478e-05 -5.24387354731478e-05 -1.11963406501614e-05 0.0
4117 2 5.05265210711732e-05 -5.51400219702389e-05 -5.62571289401238e-06 0.0
4118 2 3.93316263776341e-05 -6.16362904510031e-05 1.6703019665012e-05 0.0
4119 2 4.25395207538024e-05 -6.07445951023704e-05 1.1201934649242e-05 0.0
4120 2 4.8209070588082e-05 -5.7453333060146e-05 0 0.0
4121 2 4.55284828347905e-05 -5.93338740110945e-05 5.6257128968472e-06 0.0
4122 2 3.60679314684953e-05 -6.19099530967138e-05 2.21644315773408e-05 0.0
4123 2 3.22409620513907e-05 -6.14588821409333e-05 2.84310775734521e-05 0.0
4124 2 2.70533486762239e-05 -6.20067201592575e-05 3.23771984658059e-05 0.0
4125 2 2.2389228244728e-05 4.98784767697921e-05 -5.13406273211652e-05 0.0
4126 2 1.69071808075714e-05 5.34189268824196e-05 -4.98554459198872e-05 0.0
4127 2 -4.11273159177852e-05 5.87053731386965e-05 -2.20731295933563e-05 0.0
4128 2 -4.45189996126149e-05 5.80062976524374e-05 -1.66831683486328e-05 0.0
4129 2 -3.57730128200812e-05 6.20941901043092e-05 -2.2126976952675e-05 0.0
4130 2 -2.21309342248409e-05 6.47365034389046e-05 -3.07312035696694e-05 0.0
4131 2 1.13182227894429e-05 5.65020234167428e-05 -4.80043662878949e-05 0.0
4132 2 -1.66653040225536e-05 6.46149774073541e-05 -3.42370024459352e-05 0.0
4133 2 -1.12630603045502e-05 6.40291214601746e-05 -3.73953884538492e-05 0.0
4134 2 -5.64518970761242e-06 6.29900124572487e-05 -4.03161278373894e-05 0.0
4135 2 3.76189471115061e-21 6.14364029493204e-05 -4.30182324678719e-05 0.0
4136 2 5.7295275045965e-06 5.92144168136787e-05 -4.56708370406104e-05 0.0
4137 2 -2.66940149805949e-05 6.47739447539009e-05 -2.67724792507973e-05 0.0
4138 2 -3.02078417821928e-05 6.50117260570294e-05 -2.20445405928037e-05 0.0
4139 2 5.33640502151118e-05 1.69095306280663e-05 -4.99133841627425e-05 0.0
4140 2 3.29097554485743e-05 4.69463422449114e-05 -4.83527553107233e-05 0.0
4141 2 2.77330599229396e-05 5.07564251867288e-05 -4.7745813319857e-05 0.0
4142 2 5.07114025756562e-05 2.73628599747357e-05 -4.80065364592441e-05 0.0
4143 2 5.4328662651077e-05 2.2168127655321e-05 -4.67115674196753e-05 0.0
4144 2 5.13914058055888e-05 3.19571157486837e-05 -4.43019882437631e-05 0.0
4145 2 3.88745002339689e-05 4.30544525579501e-05 -4.75403759608017e-05 0.0
4146 2 3.72482676087195e-05 4.809613329988e-05 -4.38671690646819e-05 0.0
4147 2 4.76323889830492e-05 3.67899943789673e-05 -4.47509981270032e-05 0.0
4148 2 4.42347826258546e-05 4.14889674916011e-05 -4.41242516369881e-05 0.0
4149 2 -3.76792794543841e-05 -3.29162889721315e-05 5.5872979337973e-05 0.0
4150 2 -3.29013488193527e-05 -3.7454104676011e-05 5.6032948242848e-05 0.0
4151 2 -4.17634330568631e-05 -2.77635201332746e-05 5.57673973672267e-05 0.0
4152 2 -6.1795745601675e-05 2.22211078547148e-05 3.62285549151798e-05 0.0
4153 2 -4.53746791113943e-05 -2.23280975043327e-05 5.53858696544074e-05 0.0
4154 2 -4.88687289562387e-05 -1.69251322111365e-05 5.43174670786224e-05 0.0
4155 2 -6.13883612273089e-05 1.70502171146107e-05 3.9569675285123e-05 0.0
4156 2 -5.21679299241086e-05 -1.13004790564943e-05 5.26859208947422e-05 0.0
4157 2 -6.05901636065309e-05 1.1386641029396e-05 4.27103790688106e-05 0.0
4158 2 -5.92733839775952e-05 5.68784986050782e-06 4.55994990741004e-05 0.0
4159 2 -5.50240374043831e-05 -5.6429689268347e-06 5.06508855738162e-05 0.0
4160 2 -5.7453333060146e-05 7.03600404324546e-21 4.82090705880821e-05 0.0
4161 2 -4.76688533182184e-05 5.68095271878695e-05 -1.11963406529495e-05 0.0
4162 2 -5.05265210711732e-05 5.51400219702389e-05 -5.62571289401238e-06 0.0
4163 2 -5.3033008588991e-05 5.3033008588991e-05 0 0.0
4164 2 -5.87182675226079e-05 4.11385362451091e-05 2.2017853999727e-05 0.0
4165 2 -5.80062976524374e-05 4.45189996126149e-05 1.66831683486328e-05 0.0
4166 2 -5.51400219702389e-05 5.05265210711732e-05 5.62571289401238e-06 0.0
4167 2 -5.68095271878695e-05 4.76688533182184e-05 1.11963406529495e-05 0.0
4168 2 -5.89920388800894e-05 3.76087740531654e-05 2.7028123556547e-05 0.0
4169 2 -5.87545474728582e-05 3.426851937898e-05 3.16001856138871e-05 0.0
4170 2 -5.76818512529739e-05 3.17419380180776e-05 3.59200975344765e-05 0.0
4171 2 -5.84994542426772e-05 2.76257788641608e-05 3.79424590064666e-05 0.0
4172 2 -2.76912899962828e-05 -4.14276162779092e-05 5.60530558299195e-05 0.0
4173 2 5.64801298687502e-05 1.12778301388869e-05 -4.80396240344107e-05 0.0
4174 2 5.92000467153581e-05 5.68859536431848e-06 -4.56945768300842e-05 0.0
4175 2 6.14364029493204e-05 0 -4.30182324678719e-05 0.0
4176 2 6.29541934709367e-05 -5.79680167346064e-06 -4.03505466478762e-05 0.0
4177 2 6.39920280965988e-05 -1.14204975098877e-05 -3.7411129048864e-05 0.0
4178 2 2.19106560615514e-05 -6.19887493590881e-05 3.60876447534133e-05 0.0
4179 2 -2.22904137641367e-05 -4.52541015412097e-05 5.54995833130435e-05 0.0
4180 2 1.68232863111845e-05 -6.1475357693606e-05 3.95317269308476e-05 0.0
4181 2 -1.69235723122661e-05 -4.89087576472678e-05 5.42819134297265e-05 0.0
4182 2 -1.12939710654176e-05 -5.21476692863334e-05 5.27073695566067e-05 0.0
4183 2 1.12910598320031e-05 -6.05824654809073e-05 4.27466588650482e-05 0.0
4184 2 5.67665271701902e-06 -5.92638845435353e-05 4.56132393361936e-05 0.0
4185 2 -5.66023979823384e-06 -5.50395593729458e-05 5.06320905104506e-05 0.0
4186 2 -1.05540060648682e-20 -5.7453333060146e-05 4.8209070588082e-05 0.0
4187 2 5.68095271878695e-05 -4.76688533182184e-05 -1.11963406529495e-05 0.0
4188 2 6.69152276938947e-05 -2.22691543536508e-05 -2.55232652113224e-05 0.0
4189 2 6.71277273111155e-05 -1.13247735218762e-05 -3.1474080299871e-05 0.0
4190 2 6.74904447851312e-05 -1.68421821881328e-05 -2.80424813782037e-05 0.0
4191 2 6.1667176512102e-05 -3.94056883653975e-05 -1.64119183971415e-05 0.0
4192 2 6.07445951023705e-05 -4.25395207538023e-05 -1.1201934649242e-05 0.0
4193 2 6.48291622030901e-05 -3.39541315030845e-05 -1.64102614822762e-05 0.0
4194 2 6.81873918689256e-05 -2.3524097902145e-05 -2.05449849842699e-05 0.0
4195 2 6.75368530274083e-05 -2.77802573739182e-05 -1.7088908197808e-05 0.0
4196 2 5.51400219702389e-05 -5.05265210711733e-05 -5.62571289401238e-06 0.0
4197 2 4.13534889022499e-05 -5.85348747894563e-05 2.21033343410934e-05 0.0
4198 2 5.3033008588991e-05 -5.3033008588991e-05 0 0.0
4199 2 4.45189996126149e-05 -5.80062976524374e-05 1.66831683486328e-05 0.0
4200 2 4.76688533182184e-05 -5.68095271878696e-05 1.11963406529495e-05 0.0
4201 2 5.05265210711732e-05 -5.51400219702389e-05 5.62571289401238e-06 0.0
4202 2 3.80638064873547e-05 -5.86170625299177e-05 2.72063708725903e-05 0.0
4203 2 3.59742446829034e-05 -5.76755088284357e-05 3.16921031311528e-05 0.0
4204 2 3.19319647799887e-05 -5.86195829590101e-05 3.419201835226e-05 0.0
4205 2 2.71504913640834e-05 -5.87096998260991e-05 3.79607951051893e-05 0.0
4206 2 2.23116927778983e-05 5.43494752597553e-05 -4.66189114456132e-05 0.0
4207 2 1.69101448075036e-05 5.7619303275819e-05 -4.49339837160968e-05 0.0
4208 2 -3.9296426574685e-05 6.16588031577727e-05 -1.67027797570173e-05 0.0
4209 2 -4.25395207538023e-05 6.07445951023705e-05 -1.1201934649242e-05 0.0
4210 2 -3.3765756783332e-05 6.4849820953639e-05 -1.67144964366213e-05 0.0
4211 2 -2.1927322079573e-05 6.67767627860764e-05 -2.61735839775669e-05 0.0
4212 2 -1.67541466302194e-05 6.72968186724115e-05 -2.85558534676459e-05 0.0
4213 2 1.12989817419002e-05 6.0538480944256e-05 -4.28068374977428e-05 0.0
4214 2 -1.12327957814118e-05 6.70949355150521e-05 -3.15767941242314e-05 0.0
4215 2 -5.58733213232925e-06 6.6236457084331e-05 -3.47349028004776e-05 0.0
4216 2 3.97715712589681e-21 6.49519049682874e-05 -3.74999998122619e-05 0.0
4217 2 5.6871942775008e-06 6.2999496897552e-05 -4.02953993888298e-05 0.0
4218 2 -2.44577643994991e-05 6.74963711161786e-05 -2.170386248403e-05 0.0
4219 2 -2.78937242406627e-05 6.75921091037126e-05 -1.66807354423502e-05 0.0
4220 2 5.76699384926661e-05 1.67674121879667e-05 -4.49225119819778e-05 0.0
4221 2 3.25336033162358e-05 5.13313505610959e-05 -4.39506212110328e-05 0.0
4222 2 2.75404707760321e-05 5.49641555478874e-05 -4.29588649098432e-05 0.0
4223 2 5.48968663743296e-05 2.713846531868e-05 -4.32993967905535e-05 0.0
4224 2 5.84178685131136e-05 2.1947756539716e-05 -4.16010651457138e-05 0.0
4225 2 5.51282225121029e-05 3.15440586417707e-05 -3.98854791504453e-05 0.0
4226 2 3.6614440243422e-05 5.16501880688072e-05 -4.02074724164268e-05 0.0
4227 2 5.17319909263431e-05 3.61393818814736e-05 -4.0530805469689e-05 0.0
4228 2 4.16997965006925e-05 4.57874408766567e-05 -4.23041041716698e-05 0.0
4229 2 3.98829043007604e-05 4.91219462734925e-05 -4.02664666793661e-05 0.0
4230 2 4.82287390411226e-05 4.05087751472955e-05 -4.07188883267845e-05 0.0
4231 2 4.53295673162736e-05 4.39590999763328e-05 -4.04700859424612e-05 0.0
4232 2 -3.25235567627375e-05 -3.22616625067368e-05 5.93835279164383e-05 0.0
4233 2 -3.66907703611374e-05 -2.74203524239895e-05 5.93878071934845e-05 0.0
4234 2 -2.76765553748518e-05 -3.6376731131617e-05 5.9462103181445e-05 0.0
4235 2 -2.73654041507854e-05 -3.1240138989084e-05 6.2451488145655e-05 0.0
4236 2 -4.03411233719582e-05 -2.23501367708095e-05 5.91444431152628e-05 0.0
4237 2 -5.82991019946708e-05 2.24128191365293e-05 4.15196368597823e-05 0.0
4238 2 -4.38941667115549e-05 -1.69013445959826e-05 5.84178626752646e-05 0.0
4239 2 -4.72783310277185e-05 -1.13100998254589e-05 5.71125297738738e-05 0.0
4240 2 -5.76492405448729e-05 1.69540274253791e-05 4.48790153485888e-05 0.0
4241 2 -5.03831175296474e-05 -5.69358245058141e-06 5.52641347247214e-05 0.0
4242 2 -5.65845768951086e-05 1.12749655533454e-05 4.79172287321837e-05 0.0
4243 2 -5.50107940304682e-05 5.71963471727678e-06 5.06566710200969e-05 0.0
4244 2 -5.3033008588991e-05 6.4946704217662e-21 5.30330085889911e-05 0.0
4245 2 -4.55284828347905e-05 5.93338740110945e-05 -5.6257128968472e-06 0.0
4246 2 -4.8209070588082e-05 5.7453333060146e-05 0 0.0
4247 2 -5.05265210711732e-05 5.51400219702389e-05 5.62571289401238e-06 0.0
4248 2 -5.53017054388749e-05 4.27771939067242e-05 2.71446690349767e-05 0.0
4249 2 -5.4831810497678e-05 4.6165495346724e-05 2.20730513735263e-05 0.0
4250 2 -5.39107482333439e-05 4.94000992280504e-05 1.66811696586232e-05 0.0
4251 2 -5.24387354731478e-05 5.24387354731478e-05 1.11963406501614e-05 0.0
4252 2 -5.54217911321155e-05 3.92569910734755e-05 3.18168779041129e-05 0.0
4253 2 -5.52173167355343e-05 3.57666915071923e-05 3.60109943094747e-05 0.0
4254 2 -5.50760029971691e-05 3.16492035460756e-05 3.9874325182439e-05 0.0
4255 2 -5.50201831436518e-05 2.77230016560046e-05 4.27693187462716e-05 0.0
4256 2 -2.2354735802952e-05 -4.02288936918426e-05 5.92191007995785e-05 0.0
4257 2 6.05464461053282e-05 1.12580926135e-05 -4.28063454959711e-05 0.0
4258 2 6.30257277624081e-05 5.62619028163901e-06 -4.02629311269512e-05 0.0
4259 2 6.49519049682874e-05 0 -3.74999998122619e-05 0.0
4260 2 6.62952551390592e-05 -5.80633903332115e-06 -3.45864940847895e-05 0.0
4261 2 2.2237035011874e-05 -5.8363903379808e-05 4.15231147212383e-05 0.0
4262 2 -1.68250036785327e-05 -4.38556412616644e-05 5.84688120346699e-05 0.0
4263 2 1.68702427776848e-05 -5.76721120513161e-05 4.48812031942372e-05 0.0
4264 2 -1.13618550586379e-05 -4.73631657091816e-05 5.70319102225334e-05 0.0
4265 2 -5.77158008455885e-06 -5.03785417540469e-05 5.52602152915031e-05 0.0
4266 2 1.1281395140318e-05 -5.65851496249206e-05 4.79150390338289e-05 0.0
4267 2 5.70232871384496e-06 -5.5022066511794e-05 5.06463783898807e-05 0.0
4268 2 -9.7420056326493e-21 -5.30330085889911e-05 5.30330085889911e-05 0.0
4269 2 5.93338740110944e-05 -4.55284828347905e-05 -5.62571289684723e-06 0.0
4270 2 6.96936502250198e-05 -1.77102325169744e-05 -2.13106260468174e-05 0.0
4271 2 6.90374972972947e-05 -5.88471173389855e-06 -2.87087814916436e-05 0.0
4272 2 6.95984270814267e-05 -1.18275408292937e-05 -2.53212998426763e-05 0.0
4273 2 6.42214470156348e-05 -3.70791094038906e-05 -1.1213625151231e-05 0.0
4274 2 6.30758222546695e-05 -4.01837305326825e-05 -5.63102542829437e-06 0.0
4275 2 6.71776037335806e-05 -3.13580750538931e-05 -1.1350801096329e-05 0.0
4276 2 6.98889303011915e-05 -2.19093540614998e-05 -1.61405584154651e-05 0.0
4277 2 6.96110245451776e-05 -2.55476190846095e-05 -1.12527517025114e-05 0.0
4278 2 7.16982123936351e-05 -1.58929209950375e-05 -1.52243686832224e-05 0.0
4279 2 5.7453333060146e-05 -4.8209070588082e-05 0 0.0
4280 2 4.28606748352191e-05 -5.52458222351416e-05 2.71267705087198e-05 0.0
4281 2 4.62037916925954e-05 -5.48393600584097e-05 2.19739441523671e-05 0.0
4282 2 5.51400219702389e-05 -5.05265210711733e-05 5.62571289401238e-06 0.0
4283 2 4.94000992280504e-05 -5.3910748233344e-05 1.66811696586232e-05 0.0
4284 2 5.24387354731478e-05 -5.24387354731478e-05 1.11963406501614e-05 0.0
4285 2 3.97427385360955e-05 -5.52812850065024e-05 3.14562277090149e-05 0.0
4286 2 3.62166987037028e-05 -5.51640462661466e-05 3.56409698879203e-05 0.0
4287 2 3.20314950303451e-05 -5.52758162672474e-05 3.92882611235274e-05 0.0
4288 2 2.75778135489743e-05 -5.48863900222068e-05 4.30342699506824e-05 0.0
4289 2 2.22555483730582e-05 5.83205963341188e-05 -4.15740136364921e-05 0.0
4290 2 1.69736742705477e-05 6.13864295796035e-05 -3.96055633115567e-05 0.0
4291 2 -3.70791094038906e-05 6.42214470156348e-05 -1.1213625151231e-05 0.0
4292 2 -4.01837305326825e-05 6.30758222546695e-05 -5.63102542829438e-06 0.0
4293 2 -3.13377083058192e-05 6.7208828519506e-05 -1.12214708115746e-05 0.0
4294 2 -1.80832436016779e-05 6.93942937178904e-05 -2.19642505047982e-05 0.0
4295 2 -1.14003635610232e-05 6.95030321544455e-05 -2.57751863623642e-05 0.0
4296 2 1.12922231522674e-05 6.40530244260916e-05 -3.73456256896293e-05 0.0
4297 2 -5.31001413805134e-06 6.89897900010192e-05 -2.89346267553076e-05 0.0
4298 2 4.16215098521395e-21 6.7973083963667e-05 -3.16963695963233e-05 0.0
4299 2 5.71129451984207e-06 6.6275992458822e-05 -3.46391965626484e-05 0.0
4300 2 -2.18152672342039e-05 6.98800920249055e-05 -1.63054240696467e-05 0.0
4301 2 -2.50171842314161e-05 6.98163076821324e-05 -1.11724516004862e-05 0.0
4302 2 -1.56336654286709e-05 7.16984377812327e-05 -1.54894326879678e-05 0.0
4303 2 6.14138957691043e-05 1.67460270088136e-05 -3.96598535786716e-05 0.0
4304 2 3.21251166316414e-05 5.52272391124988e-05 -3.92801341827434e-05 0.0
4305 2 2.71692835449928e-05 5.87091266947128e-05 -3.79482341406809e-05 0.0
4306 2 5.86170604341745e-05 2.67611596943488e-05 -3.83781260338477e-05 0.0
4307 2 6.18477922074513e-05 2.22952528743343e-05 -3.609393714093e-05 0.0
4308 2 5.7831308455914e-05 3.15978227789201e-05 -3.58066663892198e-05 0.0
4309 2 3.61451567834108e-05 5.50548284159351e-05 -3.5881659788736e-05 0.0
4310 2 5.54286618714886e-05 3.55735741478138e-05 -3.58773503130621e-05 0.0
4311 2 4.01587269934924e-05 5.18455772320522e-05 -3.63911083609368e-05 0.0
4312 2 5.20999464650137e-05 3.99472535412696e-05 -3.62603435291535e-05 0.0
4313 2 4.39375527533154e-05 4.76933477084519e-05 -3.76807118087003e-05 0.0
4314 2 4.82756355194835e-05 4.42006564035586e-05 -3.66164578937468e-05 0.0
4315 2 -3.15409740296162e-05 -2.70195775812003e-05 6.24508557555184e-05 0.0
4316 2 -3.48849623178881e-05 -2.24886239883065e-05 6.24684015738524e-05 0.0
4317 2 -2.69993830113338e-05 -2.67358278571652e-05 6.46624220533018e-05 0.0
4318 2 -2.23844859076755e-05 -3.48556769282522e-05 6.2522128694746e-05 0.0
4319 2 -2.24289593625693e-05 -2.92511567668378e-05 6.53170085790377e-05 0.0
4320 2 -3.86248817371612e-05 -1.69242223927767e-05 6.20216833630799e-05 0.0
4321 2 -5.44470657187837e-05 2.24595989928778e-05 4.64336456429341e-05 0.0
4322 2 -4.21018848292999e-05 -1.13596800099304e-05 6.10195785292913e-05 0.0
4323 2 -4.53112449814098e-05 -5.70221834666584e-06 5.94926531948409e-05 0.0
4324 2 -5.35283439151639e-05 1.69047564384709e-05 4.97387736826704e-05 0.0
4325 2 -4.8209070588082e-05 5.90390839855635e-21 5.7453333060146e-05 0.0
4326 2 -5.215467029353e-05 1.13715801832659e-05 5.26837501579826e-05 0.0
4327 2 -5.03807481864634e-05 5.74549275243379e-06 5.52609222254198e-05 0.0
4328 2 -4.30182324678719e-05 6.14364029493204e-05 0 0.0
4329 2 -4.55284828347905e-05 5.93338740110945e-05 5.6257128968472e-06 0.0
4330 2 -4.76688533182184e-05 5.68095271878695e-05 1.11963406529495e-05 0.0
4331 2 -5.17366171518024e-05 4.38033730503003e-05 3.20871774250097e-05 0.0
4332 2 -5.14664451525742e-05 4.73491006470388e-05 2.70973742505368e-05 0.0
4333 2 -5.06000400401093e-05 5.08273336827993e-05 2.19366838568802e-05 0.0
4334 2 -4.94000992280504e-05 5.39107482333439e-05 1.66811696586232e-05 0.0
4335 2 -5.17736207755983e-05 4.02708568752183e-05 3.63696340141088e-05 0.0
4336 2 -4.80585919796679e-05 4.4560012538539e-05 3.64661078194129e-05 0.0
4337 2 -5.1633745379613e-05 3.64830641927138e-05 4.03477677843968e-05 0.0
4338 2 -5.12918619826764e-05 3.2220867739412e-05 4.42262430743263e-05 0.0
4339 2 -5.07834891009721e-05 2.78792076953446e-05 4.76317857424145e-05 0.0
4340 2 -1.69165924854483e-05 -3.85977857364583e-05 6.20406305168132e-05 0.0
4341 2 6.4140346272137e-05 1.12030038347457e-05 -3.72224218068764e-05 0.0
4342 2 6.6294774503008e-05 5.7832626975099e-06 -3.45912813605814e-05 0.0
4343 2 6.7973083963667e-05 0 -3.16963695963233e-05 0.0
4344 2 2.24034958689978e-05 -5.43801927304363e-05 4.65389945255416e-05 0.0
4345 2 -1.14526185522366e-05 -4.20966065991388e-05 6.10058459586809e-05 0.0
4346 2 1.68417609827186e-05 -5.35147496827208e-05 4.97747591997863e-05 0.0
4347 2 -5.77171151279557e-06 -4.53585853042931e-05 5.94498619460653e-05 0.0
4348 2 -8.85586259783452e-21 -4.8209070588082e-05 5.7453333060146e-05 0.0
4349 2 1.1320317633419e-05 -5.21358412422845e-05 5.27134182788197e-05 0.0
4350 2 5.67875636398048e-06 -5.03994230502326e-05 5.52507907849492e-05 0.0
4351 2 6.14364029493204e-05 -4.30182324678719e-05 0 0.0
4352 2 7.04769464894341e-05 0 -2.56515107296521e-05 0.0
4353 2 7.1581820492257e-05 -1.128845604761e-05 -1.9329090384068e-05 0.0
4354 2 7.12377541680151e-05 -5.78067839620316e-06 -2.27324908089085e-05 0.0
4355 2 6.63379868920846e-05 -3.45333701710326e-05 -5.63185934981041e-06 0.0
4356 2 6.49519049682874e-05 -3.74999998122619e-05 0 0.0
4357 2 6.90954986184338e-05 -2.86202926273628e-05 -5.62946894423748e-06 0.0
4358 2 7.16026804243623e-05 -1.9540248002077e-05 -1.07812273913487e-05 0.0
4359 2 7.12521452879529e-05 -2.27770872978929e-05 -5.41627972769244e-06 0.0
4360 2 7.2734263803517e-05 -1.49980211322943e-05 -1.04778924920831e-05 0.0
4361 2 7.31336944059879e-05 -1.03225290816661e-05 -1.30348815065471e-05 0.0
4362 2 5.93338740110944e-05 -4.55284828347905e-05 5.62571289684722e-06 0.0
4363 2 4.38670740859348e-05 -5.20477923316323e-05 3.14913817502882e-05 0.0
4364 2 4.73514035781481e-05 -5.14786884142846e-05 2.70700797620609e-05 0.0
4365 2 5.06150042786575e-05 -5.07928356887062e-05 2.19820195744518e-05 0.0
4366 2 5.68095271878695e-05 -4.76688533182184e-05 1.11963406529495e-05 0.0
4367 2 5.39107482333439e-05 -4.94000992280505e-05 1.66811696586232e-05 0.0
4368 2 4.04354053911982e-05 -5.17685527453399e-05 3.61938522058985e-05 0.0
4369 2 4.44164683926946e-05 -4.85327146174279e-05 3.60104560840883e-05 0.0
4370 2 3.68566773652737e-05 -5.13346245404484e-05 4.03898707212998e-05 0.0
4371 2 3.27415113264607e-05 -5.10145279689819e-05 4.4164594101624e-05 0.0
4372 2 2.78616144806943e-05 -5.07139486270717e-05 4.77160963740738e-05 0.0
4373 2 2.21789861028269e-05 6.17857576241376e-05 -3.62713761837337e-05 0.0
4374 2 1.68461635930013e-05 6.46834378110843e-05 -3.40185191496842e-05 0.0
4375 2 -3.45333701710327e-05 6.63379868920845e-05 -5.63185934981039e-06 0.0
4376 2 -3.74999998122619e-05 6.49519049682874e-05 0 0.0
4377 2 -2.86202926273629e-05 6.90954986184338e-05 -5.62946894423747e-06 0.0
4378 2 -1.08179936426246e-05 7.15192254103986e-05 -1.98235065072939e-05 0.0
4379 2 -5.31610229185546e-06 7.11560029827279e-05 -2.30989674216089e-05 0.0
4380 2 1.12526418202914e-05 6.71145751436931e-05 -3.15279535546759e-05 0.0
4381 2 4.31546834659824e-21 7.04769464894341e-05 -2.56515107296522e-05 0.0
4382 2 5.66781051622666e-06 6.90424229421779e-05 -2.87405594626406e-05 0.0
4383 2 -1.87392345764653e-05 7.17959210793001e-05 -1.09172708981281e-05 0.0
4384 2 -2.24893143046143e-05 7.13269922378014e-05 -5.62946892849495e-06 0.0
4385 2 -1.03075973702275e-05 7.28217395488346e-05 -1.46883520360511e-05 0.0
4386 2 -1.25047993967117e-05 7.32169195882935e-05 -1.03881027165387e-05 0.0
4387 2 6.46375405981295e-05 1.68535261807404e-05 -3.41020087487564e-05 0.0
4388 2 3.18089034514641e-05 5.85764529218879e-05 -3.43801225173105e-05 0.0
4389 2 2.72444239377383e-05 6.18263143021431e-05 -3.25614530405724e-05 0.0
4390 2 3.59098950839316e-05 5.76576308522819e-05 -3.1797437625743e-05 0.0
4391 2 6.47258919785656e-05 2.21442350863044e-05 -3.07439711166522e-05 0.0
4392 2 6.1402967901103e-05 2.82867169223386e-05 -3.24736382115031e-05 0.0
4393 2 5.88287477094241e-05 3.37522545427983e-05 -3.20150551493992e-05 0.0
4394 2 3.97123868628551e-05 5.51903134023319e-05 -3.16536828221822e-05 0.0
4395 2 5.57050908202326e-05 3.86193193366265e-05 -3.21012621353943e-05 0.0
4396 2 4.4069217131931e-05 5.14408937868457e-05 -3.21984246165735e-05 0.0
4397 2 5.21064429644722e-05 4.33064688944048e-05 -3.21631521074685e-05 0.0
4398 2 4.7811220770832e-05 4.78857749530251e-05 -3.2342537401246e-05 0.0
4399 2 -2.93602478415212e-05 -2.22335189917318e-05 6.53348795049685e-05 0.0
4400 2 -3.31098110228746e-05 -1.69042844741802e-05 6.51382036937274e-05 0.0
4401 2 -2.34744225923022e-05 -2.32977278788584e-05 6.73139462492037e-05 0.0
4402 2 -1.70374385598709e-05 -3.28756488884027e-05 6.52220621989607e-05 0.0
4403 2 -1.75762246004454e-05 -2.68324390800339e-05 6.77945170482906e-05 0.0
4404 2 -1.72775712349021e-05 -2.13890720662728e-05 6.9778170858562e-05 0.0
4405 2 -3.65234154387141e-05 -1.13513010960602e-05 6.45150221895465e-05 0.0
4406 2 -5.0075065070877e-05 2.24500060545154e-05 5.1122256271605e-05 0.0
4407 2 -3.99820413581786e-05 -5.66706897134006e-06 6.32006384311659e-05 0.0
4408 2 -4.30182324678718e-05 5.2682140696756e-21 6.14364029493204e-05 0.0
4409 2 -4.88875727914994e-05 1.69306037817566e-05 5.42988018481165e-05 0.0
4410 2 -4.53693747788481e-05 5.70975852626542e-06 5.94476113039721e-05 0.0
4411 2 -4.7332272304042e-05 1.1397928051153e-05 5.70503570074434e-05 0.0
4412 2 -4.01837305326825e-05 6.30758222546695e-05 5.63102542829438e-06 0.0
4413 2 -4.25395207538023e-05 6.07445951023705e-05 1.1201934649242e-05 0.0
4414 2 -4.45189996126149e-05 5.80062976524374e-05 1.66831683486328e-05 0.0
4415 2 -4.78077470244283e-05 4.81653604759422e-05 3.19298821587366e-05 0.0
4416 2 -4.70575785462579e-05 5.17924470646235e-05 2.69838234581562e-05 0.0
4417 2 -4.59675536195895e-05 5.50809145378534e-05 2.18649689664508e-05 0.0
4418 2 -4.43666453232566e-05 4.84452558375596e-05 3.6189196863066e-05 0.0
4419 2 -4.77173916140562e-05 4.101151711203e-05 4.08179617536258e-05 0.0
4420 2 -4.43829366422733e-05 4.48065203711337e-05 4.05897852573665e-05 0.0
4421 2 -4.73654875952275e-05 3.72433158980334e-05 4.46592208371982e-05 0.0
4422 2 -4.62454686224389e-05 2.78851680870934e-05 5.20458839164593e-05 0.0
4423 2 -4.67667427903895e-05 3.29950793823186e-05 4.84685104509314e-05 0.0
4424 2 -1.1433125195971e-05 -3.65590791015322e-05 6.44803643251274e-05 0.0
4425 2 6.72478954634195e-05 1.14251494474003e-05 -3.11799056420249e-05 0.0
4426 2 6.90587653156255e-05 6.09736872465907e-06 -2.86130918936929e-05 0.0
4427 2 2.23494166906688e-05 -5.00742047009775e-05 5.11671534986211e-05 0.0
4428 2 -5.84485471643673e-06 -3.99864203793371e-05 6.31816734393026e-05 0.0
4429 2 1.69092727642102e-05 -4.88625370789643e-05 5.43279758944908e-05 0.0
4430 2 -7.9023211045134e-21 -4.30182324678719e-05 6.14364029493204e-05 0.0
4431 2 5.68048849405223e-06 -4.5357249114072e-05 5.94596670296173e-05 0.0
4432 2 1.12919091245926e-05 -4.72933119305987e-05 5.71037252283687e-05 0.0
4433 2 6.30758222546695e-05 -4.01837305326825e-05 5.63102542829436e-06 0.0
4434 2 7.12498298720519e-05 5.1947782829839e-06 -2.28358494870303e-05 0.0
4435 2 7.24444366139343e-05 0 -1.94114283560235e-05 0.0
4436 2 7.29923080543677e-05 -5.61054806788305e-06 -1.62986108387878e-05 0.0
4437 2 6.7973083963667e-05 -3.16963695963233e-05 0 0.0
4438 2 6.63379868920845e-05 -3.45333701710327e-05 5.6318593498104e-06 0.0
4439 2 7.04769464894341e-05 -2.56515107296522e-05 0 0.0
4440 2 7.28486835717765e-05 -1.69059410898583e-05 -5.67965295818492e-06 0.0
4441 2 7.24444366139343e-05 -1.94114283560235e-05 0 0.0
4442 2 7.40706434437641e-05 -1.0110185200043e-05 -6.02693413333825e-06 0.0
4443 2 7.41914263183605e-05 -4.72255888685164e-06 -9.91613323869254e-06 0.0
4444 2 6.07445951023705e-05 -4.25395207538023e-05 1.1201934649242e-05 0.0
4445 2 4.80018292476297e-05 -4.80012155534812e-05 3.18858541405061e-05 0.0
4446 2 5.13983740949593e-05 -4.74700891279254e-05 2.70147696377635e-05 0.0
4447 2 5.48527002540565e-05 -4.61788423596376e-05 2.19930851215186e-05 0.0
4448 2 5.80062976524374e-05 -4.45189996126149e-05 1.66831683486328e-05 0.0
4449 2 4.80324685854057e-05 -4.45978761565823e-05 3.64542371188064e-05 0.0
4450 2 4.12113986526926e-05 -4.77450304754983e-05 4.05836504763011e-05 0.0
4451 2 4.50130974020242e-05 -4.51984266090824e-05 3.94451935518038e-05 0.0
4452 2 3.77411198616015e-05 -4.68869180548196e-05 4.47462265103199e-05 0.0
4453 2 3.30666556477976e-05 -4.6660126379738e-05 4.85224575892117e-05 0.0
4454 2 2.7837914248344e-05 -4.62989353401308e-05 5.20236399790732e-05 0.0
4455 2 2.20716624298271e-05 6.48662508182582e-05 -3.04993642944664e-05 0.0
4456 2 1.66205010405834e-05 6.75248645232636e-05 -2.80918425218933e-05 0.0
4457 2 -3.16963695963233e-05 6.7973083963667e-05 0 0.0
4458 2 -3.45333701710327e-05 6.63379868920845e-05 5.63185934981039e-06 0.0
4459 2 -2.56515107296522e-05 7.04769464894341e-05 0 0.0
4460 2 -5.25535389846058e-06 7.28944300549551e-05 -1.68458695936182e-05 0.0
4461 2 4.4359423707644e-21 7.24444366139343e-05 -1.94114283560235e-05 0.0
4462 2 1.1216241093068e-05 6.96145905517004e-05 -2.5553956994197e-05 0.0
4463 2 5.54102765035191e-06 7.13106261223194e-05 -2.25630586273407e-05 0.0
4464 2 -1.59445496593994e-05 7.30805762000788e-05 -5.47729115744433e-06 0.0
4465 2 -1.94114283560235e-05 7.24444366139343e-05 0 0.0
4466 2 -5.98113522975657e-06 7.41084261805618e-05 -9.8573419542791e-06 0.0
4467 2 -9.80766201284753e-06 7.42105546682928e-05 -4.64793950757439e-06 0.0
4468 2 2.68102265562552e-05 6.46235931777228e-05 -2.70185668902414e-05 0.0
4469 2 6.7305929969765e-05 1.72229258938177e-05 -2.82538955643492e-05 0.0
4470 2 3.25763347872644e-05 6.1140726003887e-05 -2.87331522034336e-05 0.0
4471 2 3.81418691310149e-05 5.84990894563335e-05 -2.73505822967706e-05 0.0
4472 2 6.67867607371914e-05 2.20040084401582e-05 -2.60835619269798e-05 0.0
4473 2 6.47646537641632e-05 2.66996668543108e-05 -2.67893152707732e-05 0.0
4474 2 6.21273881359106e-05 3.20805365573937e-05 -2.71298141829176e-05 0.0
4475 2 5.8979383686541e-05 3.74394123747687e-05 -2.72896079302691e-05 0.0
4476 2 4.30762620325777e-05 5.49838778925031e-05 -2.73168230437401e-05 0.0
4477 2 5.54478927929399e-05 4.24144411607393e-05 -2.74143459860859e-05 0.0
4478 2 4.75372949353007e-05 5.11635355702132e-05 -2.73404136433551e-05 0.0
4479 2 5.14945740615017e-05 4.71512211933371e-05 -2.73874274476724e-05 0.0
4480 2 -2.714228418671e-05 -1.72016875866724e-05 6.77672365771129e-05 0.0
4481 2 -3.07983627204734e-05 -1.15396086797071e-05 6.74039930957906e-05 0.0
4482 2 -2.19176185441942e-05 -1.67462499833958e-05 6.9743681497644e-05 0.0
4483 2 -1.17838306256705e-05 -3.04000536679303e-05 6.75424168413632e-05 0.0
4484 2 -1.14673467493783e-05 -2.48223685868216e-05 6.98380267209025e-05 0.0
4485 2 -1.67552952684378e-05 -1.6296987595281e-05 7.12647758418331e-05 0.0
4486 2 -1.12906046442097e-05 -1.88152877122634e-05 7.1718248689388e-05 0.0
4487 2 -3.41729963287965e-05 -5.84253579597171e-06 6.65061733780019e-05 0.0
4488 2 -4.5276889095976e-05 2.23569879324815e-05 5.54542009623939e-05 0.0
4489 2 -3.74999998122619e-05 4.59242547381129e-21 6.49519049682874e-05 0.0
4490 2 -3.99571611401903e-05 5.8293285284886e-06 6.32016155056483e-05 0.0
4491 2 -4.39255451164392e-05 1.69504196238547e-05 5.83800459129564e-05 0.0
4492 2 -4.21502973214793e-05 1.14110430213752e-05 6.09765572402642e-05 0.0
4493 2 -3.70791094038906e-05 6.42214470156348e-05 1.1213625151231e-05 0.0
4494 2 -3.92095716220859e-05 6.18167088305866e-05 1.63188235656553e-05 0.0
4495 2 -4.10313779375195e-05 5.89504697196655e-05 2.15932430259845e-05 0.0
4496 2 -4.33541554748452e-05 5.2323108303199e-05 3.17444410969016e-05 0.0
4497 2 -4.23360357880054e-05 5.5773058973315e-05 2.68705408675719e-05 0.0
4498 2 -4.01280275151865e-05 5.20321332375325e-05 3.61579661830155e-05 0.0
4499 2 -4.07785014664155e-05 4.84702038409938e-05 4.01590980696287e-05 0.0
4500 2 -4.14289544521287e-05 2.780993402861e-05 5.59932969410429e-05 0.0
4501 2 -4.36987118341166e-05 4.14913660739185e-05 4.46529856264833e-05 0.0
4502 2 -4.11831603964271e-05 4.5302381575861e-05 4.33202207210126e-05 0.0
4503 2 -4.2688514223359e-05 3.81185477320431e-05 4.84733645644907e-05 0.0
4504 2 -4.22606157321385e-05 3.29873356199394e-05 5.2448794520351e-05 0.0
4505 2 -5.85140780406713e-06 -3.41007673778067e-05 6.65424578066907e-05 0.0
4506 2 6.99967643206562e-05 1.21184729908341e-05 -2.40540141558314e-05 0.0
4507 2 7.19878765567476e-05 9.1798432459783e-06 -1.89334652620626e-05 0.0
4508 2 2.23635696870763e-05 -4.53553578601047e-05 5.53873836196757e-05 0.0
4509 2 -6.88863821071694e-21 -3.74999998122619e-05 6.49519049682874e-05 0.0
4510 2 1.68873173558429e-05 -4.39204338752334e-05 5.84021746233331e-05 0.0
4511 2 5.75742498846874e-06 -4.00031797789955e-05 6.31790919930915e-05 0.0
4512 2 1.1305481381483e-05 -4.21186384088409e-05 6.1018082478215e-05 0.0
4513 2 6.42214470156348e-05 -3.70791094038906e-05 1.1213625151231e-05 0.0
4514 2 7.30114442523984e-05 4.50634291871435e-06 -1.65536063043035e-05 0.0
4515 2 7.38605809915867e-05 0 -1.3023614543831e-05 0.0
4516 2 6.90954986184338e-05 -2.86202926273628e-05 5.62946894423748e-06 0.0
4517 2 6.72088285195061e-05 -3.13377083058192e-05 1.12214708115746e-05 0.0
4518 2 7.13269922378014e-05 -2.24893143046143e-05 5.62946892849497e-06 0.0
4519 2 7.38605809915867e-05 -1.3023614543831e-05 0 0.0
4520 2 7.30317358101859e-05 -1.63004793261881e-05 5.06556396541698e-06 0.0
4521 2 7.47146016729311e-05 0 -6.53669640411664e-06 0.0
4522 2 7.47146016729311e-05 -6.53669640411665e-06 0 0.0
4523 2 7.47143337710998e-05 -4.25620585030992e-06 -4.96518286677194e-06 0.0
4524 2 6.16588031577727e-05 -3.9296426574685e-05 1.67027797570173e-05 0.0
4525 2 5.17552747465301e-05 -4.39658101402422e-05 3.18339296132815e-05 0.0
4526 2 5.53505712065848e-05 -4.2837403206422e-05 2.69494184285154e-05 0.0
4527 2 5.86969431545185e-05 -4.1229871659072e-05 2.19035738474723e-05 0.0
4528 2 5.17222377794915e-05 -4.03544326047806e-05 3.63501016261022e-05 0.0
4529 2 4.75519266545129e-05 -4.13565778928175e-05 4.06626085788793e-05 0.0
4530 2 4.29158348800414e-05 -4.31335948622645e-05 4.38488781020342e-05 0.0
4531 2 3.81463000113835e-05 -4.29325979617407e-05 4.82353794190225e-05 0.0
4532 2 3.30609238763312e-05 -4.26045929437777e-05 5.21231615746631e-05 0.0
4533 2 2.77717262402008e-05 -4.17524415402865e-05 5.57715415518013e-05 0.0
4534 2 2.1523850856729e-05 6.75052331545662e-05 -2.45920178319091e-05 0.0
4535 2 1.65682959566482e-05 6.96890091885415e-05 -2.2224616248932e-05 0.0
4536 2 -2.86202926273629e-05 6.90954986184338e-05 5.62946894423747e-06 0.0
4537 2 -3.12217060692759e-05 6.72653741135564e-05 1.12060035466276e-05 0.0
4538 2 -2.25804064782965e-05 7.13047545517878e-05 5.54591936329787e-06 0.0
4539 2 4.52265620472553e-21 7.38605809915867e-05 -1.3023614543831e-05 0.0
4540 2 5.345027716768e-06 7.29968675094082e-05 -1.63672848243344e-05 0.0
4541 2 1.09252490167788e-05 7.16586096538428e-05 -1.92531191343003e-05 0.0
4542 2 -1.3023614543831e-05 7.38605809915867e-05 0 0.0
4543 2 -1.65795064347587e-05 7.29409980967972e-05 5.45259232134721e-06 0.0
4544 2 -6.53669640411665e-06 7.47146016729311e-05 0 0.0
4545 2 4.57494988941623e-21 7.47146016729311e-05 -6.53669640411665e-06 0.0
4546 2 -4.69683672624009e-06 7.47370782989463e-05 -4.16039085954777e-06 0.0
4547 2 2.61215634927738e-05 6.68169532710638e-05 -2.18668396496946e-05 0.0
4548 2 3.08145670711145e-05 6.4704729038929e-05 -2.21079283565547e-05 0.0
4549 2 6.90234341054319e-05 1.88309114591752e-05 -2.24980514247302e-05 0.0
4550 2 3.61916104488681e-05 6.17486397543763e-05 -2.24114439874284e-05 0.0
4551 2 4.1381035222671e-05 5.84503009339605e-05 -2.22749241217455e-05 0.0
4552 2 6.73786045714512e-05 2.45275396154113e-05 -2.19891665694368e-05 0.0
4553 2 6.50352983629071e-05 3.0136947887007e-05 -2.20720261621691e-05 0.0
4554 2 6.21228073529467e-05 3.57652152123735e-05 -2.20591520100224e-05 0.0
4555 2 5.87171512306749e-05 4.10884656015327e-05 -2.21141164387304e-05 0.0
4556 2 4.63807324355762e-05 5.45707837539183e-05 -2.22678516975161e-05 0.0
4557 2 5.49369200856413e-05 4.60239721418216e-05 -2.21072114883964e-05 0.0
4558 2 5.07784843560029e-05 5.05470435532858e-05 -2.21707445641636e-05 0.0
4559 2 -2.52440148932891e-05 -1.11457402177131e-05 6.97388857601457e-05 0.0
4560 2 -2.84745147146213e-05 -5.58238473199906e-06 6.9159518451698e-05 0.0
4561 2 -1.90958210119587e-05 -1.08026426148717e-05 7.17192619343966e-05 0.0
4562 2 -5.71606727165386e-06 -2.82168151514687e-05 6.92541545154785e-05 0.0
4563 2 -5.4864892618646e-06 -2.26014748089434e-05 7.13026771730216e-05 0.0
4564 2 -5.06168471401949e-06 -1.73543913802387e-05 7.27887659441851e-05 0.0
4565 2 -1.37342124490957e-05 -1.3241629231572e-05 7.25329626011283e-05 0.0
4566 2 -9.09227493166546e-06 -1.39952711120781e-05 7.3119511233777e-05 0.0
4567 2 -1.44796949997793e-05 -8.77227027821075e-06 7.30642573826586e-05 0.0
4568 2 -3.16963695963233e-05 3.88168575707288e-21 6.7973083963667e-05 0.0
4569 2 -4.02162650702105e-05 2.2265535924944e-05 5.92612684118185e-05 0.0
4570 2 -3.41854035299087e-05 5.83588667867489e-06 6.65003805415501e-05 0.0
4571 2 -3.66016750642464e-05 1.15067959112685e-05 6.44430836502082e-05 0.0
4572 2 -3.86133497096777e-05 1.69157344484321e-05 6.20311788721467e-05 0.0
4573 2 -3.36114873019084e-05 6.50250521463191e-05 1.63404563804726e-05 0.0
4574 2 -3.60044022999314e-05 6.22245942944872e-05 2.13724794984382e-05 0.0
4575 2 -3.73553679804124e-05 5.95837909034412e-05 2.60643117043779e-05 0.0
4576 2 -3.81080705898812e-05 5.60983412931675e-05 3.20273486269458e-05 0.0
4577 2 -3.59574137853218e-05 5.44792080264019e-05 3.69334575512119e-05 0.0
4578 2 -3.65374407352028e-05 5.16354751571244e-05 4.02963165788082e-05 0.0
4579 2 -3.71843886259628e-05 4.77979693078531e-05 4.4245625462399e-05 0.0
4580 2 -3.64408619188338e-05 2.76015218787712e-05 5.94577124735572e-05 0.0
4581 2 -3.73515596106242e-05 3.2956274053444e-05 5.60691090991134e-05 0.0
4582 2 -3.86905886856592e-05 4.30520483748097e-05 4.76923419207968e-05 0.0
4583 2 -3.80706591455634e-05 3.81770097952679e-05 5.2135792267063e-05 0.0
4584 2 -5.82252863560932e-21 -3.16963695963233e-05 6.7973083963667e-05 0.0
4585 2 7.28900046467374e-05 9.72320418642789e-06 -1.47481023507306e-05 0.0
4586 2 7.14658604083485e-05 1.50470100286685e-05 -1.70651189650583e-05 0.0
4587 2 2.22939429692188e-05 -4.03905778407099e-05 5.91318977251599e-05 0.0
4588 2 5.84255197161767e-06 -3.41729976997165e-05 6.65061712525546e-05 0.0
4589 2 1.6875766549401e-05 -3.86151148258446e-05 6.20409655820809e-05 0.0
4590 2 1.13650523585064e-05 -3.65571886218616e-05 6.44934690100791e-05 0.0
4591 2 6.4849820953639e-05 -3.3765756783332e-05 1.67144964366213e-05 0.0
4592 2 7.41148457979442e-05 6.03135440098488e-06 -9.77815915378096e-06 0.0
4593 2 6.97093980180469e-05 -2.53448642883323e-05 1.1101246874452e-05 0.0
4594 2 6.76422001034109e-05 -2.79484322013063e-05 1.63834643057903e-05 0.0
4595 2 7.17229289135602e-05 -1.90778331261665e-05 1.08100763767205e-05 0.0
4596 2 7.47351168146832e-05 4.70682140742135e-06 -4.18427376426198e-06 0.0
4597 2 7.4179069071184e-05 -1.00767854843296e-05 4.57428748935933e-06 0.0
4598 2 7.32273826261434e-05 -1.31278857463391e-05 9.50836734436892e-06 0.0
4599 2 7.4738814121809e-05 -4.69112545500268e-06 4.13557802865667e-06 0.0
4600 2 7.5e-05 0 0 0.0
4601 2 6.20332971742514e-05 -3.59885399969384e-05 2.19475518128965e-05 0.0
4602 2 5.54268681207727e-05 -3.93822778151395e-05 3.16527800424171e-05 0.0
4603 2 5.90198568101131e-05 -3.76701863284353e-05 2.68814725060722e-05 0.0
4604 2 5.52604592030519e-05 -3.59102456995059e-05 3.58013393949018e-05 0.0
4605 2 5.14164347592909e-05 -3.67408688015955e-05 4.03913208046918e-05 0.0
4606 2 4.67667937710765e-05 -3.81458649868574e-05 4.45281931452203e-05 0.0
4607 2 4.2655741223104e-05 -3.83308628646317e-05 4.83345910581686e-05 0.0
4608 2 3.80393844536293e-05 -3.81700064538064e-05 5.21637406414203e-05 0.0
4609 2 3.29212117224018e-05 -3.76135473266662e-05 5.59143530431448e-05 0.0
4610 2 2.74454987334948e-05 -3.66514874681657e-05 5.94004466787972e-05 0.0
4611 2 1.54311721685111e-05 7.16431278249875e-05 -1.59418054485138e-05 0.0
4612 2 2.21830272234849e-05 6.92876329768184e-05 -1.82246322232257e-05 0.0
4613 2 -2.53423013813447e-05 6.97334510783683e-05 1.09550701229114e-05 0.0
4614 2 -2.75368516487993e-05 6.76863359857056e-05 1.68902848437258e-05 0.0
4615 2 -1.94702283072103e-05 7.16643722863592e-05 1.0494186698702e-05 0.0
4616 2 4.68788583093758e-06 7.4172368155627e-05 -1.00739033458846e-05 0.0
4617 2 9.91583960792183e-06 7.32119522705344e-05 -1.29106998108919e-05 0.0
4618 2 -1.47833507779468e-05 7.28142189582198e-05 1.02245810320328e-05 0.0
4619 2 -9.76586268079364e-06 7.41354461414066e-05 5.79340586481534e-06 0.0
4620 2 4.28165235468462e-06 7.47108121221311e-05 -4.99619907181942e-06 0.0
4621 2 -4.15605284087318e-06 7.47389368183998e-05 4.6710328664131e-06 0.0
4622 2 4.59242549680257e-21 7.5e-05 0 0.0
4623 2 2.84376983111839e-05 6.7303885211356e-05 -1.69258485819384e-05 0.0
4624 2 3.41860036707166e-05 6.45628463947671e-05 -1.69692668796109e-05 0.0
4625 2 6.97380139409369e-05 2.18408749500506e-05 -1.68696648748557e-05 0.0
4626 2 3.94544895992883e-05 6.15470755369303e-05 -1.67421845441699e-05 0.0
4627 2 4.45212499038109e-05 5.80040107042543e-05 -1.66851146002407e-05 0.0
4628 2 6.75932383138479e-05 2.78348644072171e-05 -1.67742200319181e-05 0.0
4629 2 6.4849820953639e-05 3.3765756783332e-05 -1.67144964366213e-05 0.0
4630 2 6.16588031577727e-05 3.9296426574685e-05 -1.67027797570173e-05 0.0
4631 2 5.80062976524374e-05 4.45189996126149e-05 -1.66831683486328e-05 0.0
4632 2 4.94000992280504e-05 5.39107482333439e-05 -1.66811696586232e-05 0.0
4633 2 5.39107482333439e-05 4.94000992280504e-05 -1.66811696586232e-05 0.0
4634 2 -2.28371156921473e-05 -5.06320398173155e-06 7.12588949697008e-05 0.0
4635 2 -2.56515107296522e-05 3.14140405083625e-21 7.04769464894341e-05 0.0
4636 2 -1.76216626218712e-05 -4.77366493105712e-06 7.27439972064152e-05 0.0
4637 2 -4.71210607625438e-21 -2.56515107296522e-05 7.04769464894341e-05 0.0
4638 2 -3.56582154046235e-21 -1.94114283560235e-05 7.24444366139343e-05 0.0
4639 2 -2.39239917966473e-21 -1.3023614543831e-05 7.38605809915867e-05 0.0
4640 2 -4.9873874846333e-06 -1.14087239709671e-05 7.39592251408328e-05 0.0
4641 2 -9.72132180497135e-06 -9.46238794518029e-06 7.37628572978236e-05 0.0
4642 2 -1.15222568689354e-05 -4.73323485043159e-06 7.39583266745329e-05 0.0
4643 2 -2.83391623644097e-05 5.80333321845149e-06 6.91969161165383e-05 0.0
4644 2 -3.49229368364049e-05 2.22180900583714e-05 6.25439442062824e-05 0.0
4645 2 -3.06613003172576e-05 1.17144530263118e-05 6.74363125708195e-05 0.0
4646 2 -3.29447953803314e-05 1.69813744816815e-05 6.5201789684494e-05 0.0
4647 2 -3.10423211438133e-05 6.48108543946264e-05 2.14692210068948e-05 0.0
4648 2 -3.33350010547467e-05 6.23305184614188e-05 2.50735751940318e-05 0.0
4649 2 -3.29004233701375e-05 6.05205515862435e-05 2.96618438024771e-05 0.0
4650 2 -3.28189913989056e-05 5.77068283965371e-05 3.48975036352341e-05 0.0
4651 2 -3.22081182698275e-05 5.48255106100517e-05 3.97718556753883e-05 0.0
4652 2 -3.12590784998373e-05 2.72869703669062e-05 6.24763255924722e-05 0.0
4653 2 -3.25477755951631e-05 5.13052524442394e-05 4.39705967146202e-05 0.0
4654 2 -3.30476536895806e-05 4.67809541495086e-05 4.84189520175222e-05 0.0
4655 2 -3.23196338498372e-05 3.25050248324893e-05 5.93621481118373e-05 0.0
4656 2 -3.29444916722987e-05 3.7579992472342e-05 5.59232030040533e-05 0.0
4657 2 -3.34137560763163e-05 4.24452836280061e-05 5.20280578400785e-05 0.0
4658 2 5.58238038206402e-06 -2.84745109126077e-05 6.91595203681874e-05 0.0
4659 2 7.3095310145952e-05 1.29384693779826e-05 -1.07084847117643e-05 0.0
4660 2 7.1628562015924e-05 1.91156711651346e-05 -1.13551846941106e-05 0.0
4661 2 2.22953959210209e-05 -3.50275422426331e-05 6.24578786476572e-05 0.0
4662 2 1.15396238607955e-05 -3.07985534872652e-05 6.74039033309156e-05 0.0
4663 2 1.69072655353539e-05 -3.31583120522532e-05 6.51127538502438e-05 0.0
4664 2 6.505171646908e-05 -3.03582041945942e-05 2.17175878611265e-05 0.0
4665 2 7.42194079272215e-05 9.75213260785364e-06 -4.62335338596696e-06 0.0
4666 2 6.98216265321268e-05 -2.19653264501993e-05 1.63543542319584e-05 0.0
4667 2 6.7576302589928e-05 -2.45489844623234e-05 2.13492550254825e-05 0.0
4668 2 7.17012575537357e-05 -1.57600073548677e-05 1.53476979833255e-05 0.0
4669 2 7.47146016729311e-05 6.53669640411665e-06 0 0.0
4670 2 7.28361889124166e-05 -1.05111538449715e-05 1.44708406653554e-05 0.0
4671 2 7.41228373169123e-05 -5.94052119353315e-06 9.77318760894968e-06 0.0
4672 2 7.47146016729311e-05 0 6.53669640411665e-06 0.0
4673 2 7.47498993088977e-05 4.10197058615385e-06 4.54162863078566e-06 0.0
4674 2 6.20553092254397e-05 -3.22943656218207e-05 2.70409420327626e-05 0.0
4675 2 5.88276514863906e-05 -3.4276891714695e-05 3.14547629934616e-05 0.0
4676 2 5.77615474349867e-05 -3.18374256994931e-05 3.57068895697319e-05 0.0
4677 2 5.51822095274623e-05 -3.17283393907343e-05 3.96640420428078e-05 0.0
4678 2 5.09823190171008e-05 -3.26498553559512e-05 4.42695165195423e-05 0.0
4679 2 4.6671261672683e-05 -3.30242750621062e-05 4.85406076445516e-05 0.0
4680 2 4.22782047486014e-05 -3.3027061021746e-05 5.24096044967066e-05 0.0
4681 2 3.74490813918492e-05 -3.28683926453624e-05 5.60556426046204e-05 0.0
4682 2 3.2231091592138e-05 -3.2491582209517e-05 5.94176221360415e-05 0.0
4683 2 2.70190034294927e-05 -3.15392100057511e-05 6.24519950513207e-05 0.0
4684 2 1.46049460909391e-05 7.28146673796569e-05 -1.04747202383019e-05 0.0
4685 2 1.97119909571659e-05 7.15092967902998e-05 -1.10841276184204e-05 0.0
4686 2 2.5650383719973e-05 6.95449163850732e-05 -1.14263913818548e-05 0.0
4687 2 -2.63839727985158e-05 6.65800655571183e-05 2.22706275119719e-05 0.0
4688 2 -2.16046202046489e-05 7.00128521275022e-05 1.60137729091362e-05 0.0
4689 2 -2.32258563162038e-05 6.83223794366671e-05 2.04355588739613e-05 0.0
4690 2 -1.57215742521843e-05 7.17548333287085e-05 1.51352567537625e-05 0.0
4691 2 1.01300415707928e-05 7.40614050393528e-05 -6.106598183189e-06 0.0
4692 2 -1.00914585718081e-05 7.32018551521568e-05 1.28316353663952e-05 0.0
4693 2 -4.67798314865919e-06 7.4196746266384e-05 9.89743992872323e-06 0.0
4694 2 6.53669640411664e-06 7.47146016729311e-05 0 0.0
4695 2 4.57494988941623e-21 7.47146016729311e-05 6.53669640411665e-06 0.0
4696 2 4.68862964192624e-06 7.47384674911661e-05 4.14466273088202e-06 0.0
4697 2 3.15557639363105e-05 6.70752394169436e-05 -1.14081558349953e-05 0.0
4698 2 3.70782351214752e-05 6.42212552465905e-05 -1.121761359777e-05 0.0
4699 2 6.96950398121174e-05 2.52635217727195e-05 -1.13734732261826e-05 0.0
4700 2 4.25397785063117e-05 6.0743824610767e-05 -1.12051334793623e-05 0.0
4701 2 4.76688533182184e-05 5.68095271878695e-05 -1.11963406529495e-05 0.0
4702 2 6.7208828519506e-05 3.13377083058192e-05 -1.12214708115746e-05 0.0
4703 2 6.42214470156348e-05 3.70791094038906e-05 -1.1213625151231e-05 0.0
4704 2 6.07445951023705e-05 4.25395207538023e-05 -1.1201934649242e-05 0.0
4705 2 5.68095271878695e-05 4.76688533182184e-05 -1.11963406529495e-05 0.0
4706 2 5.24387354731478e-05 5.24387354731478e-05 -1.11963406501614e-05 0.0
4707 2 -1.94114283560235e-05 2.37721436030824e-21 7.24444366139343e-05 0.0
4708 2 -2.22693189022096e-05 5.80830025957219e-06 7.13816578942121e-05 0.0
4709 2 -1.3023614543831e-05 1.59493278644315e-21 7.38605809915867e-05 0.0
4710 2 5.06320785907347e-06 -2.28371294140853e-05 7.12588902965808e-05 0.0
4711 2 4.77366716268165e-06 -1.76216678068453e-05 7.27439958039502e-05 0.0
4712 2 4.73323912823602e-06 -1.15222587287131e-05 7.39583261110169e-05 0.0
4713 2 -1.20077164924492e-21 -6.53669640411665e-06 7.47146016729311e-05 0.0
4714 2 -4.62214231158034e-06 -4.62214231158033e-06 7.47146009887157e-05 0.0
4715 2 -6.53669640411665e-06 8.00514432829947e-22 7.47146016729311e-05 0.0
4716 2 -2.47296822237931e-05 1.1384614656743e-05 6.98844286392018e-05 0.0
4717 2 -2.90809081759521e-05 2.23775707222077e-05 6.5410588655312e-05 0.0
4718 2 -2.670038947614e-05 1.73311168231287e-05 6.79096575715524e-05 0.0
4719 2 -2.79941669269484e-05 6.40399883550011e-05 2.72067364738491e-05 0.0
4720 2 -2.78508875272117e-05 6.13435196457911e-05 3.2959075554588e-05 0.0
4721 2 -2.75100286826371e-05 5.84180509597657e-05 3.81514042198016e-05 0.0
4722 2 -2.66576114055666e-05 2.69962392019533e-05 6.46960186031623e-05 0.0
4723 2 -2.76634751205784e-05 5.4688241105609e-05 4.32311048786393e-05 0.0
4724 2 -2.69904947049933e-05 3.15335739869083e-05 6.24671666332955e-05 0.0
4725 2 -2.76472228522606e-05 5.08103312806588e-05 4.77382582810385e-05 0.0
4726 2 -2.78354247502215e-05 4.61631863481665e-05 5.21454634187789e-05 0.0
4727 2 -2.74234349399539e-05 3.66670623799398e-05 5.94010248440186e-05 0.0
4728 2 -2.78575041783057e-05 4.17669787742065e-05 5.57178512240975e-05 0.0
4729 2 1.11457252444444e-05 -2.52440045391657e-05 6.97388919011618e-05 0.0
4730 2 7.30155951270557e-05 1.61994639311487e-05 -5.59466143616226e-06 0.0
4731 2 7.13269922378014e-05 2.24893143046143e-05 -5.62946892849495e-06 0.0
4732 2 2.22338224142645e-05 -2.93597370114975e-05 6.53350058044434e-05 0.0
4733 2 1.72019072120824e-05 -2.71422463114375e-05 6.77671959980356e-05 0.0
4734 2 6.48402919539126e-05 -2.6672305613109e-05 2.66331495060628e-05 0.0
4735 2 6.68906558998736e-05 -2.18154995326336e-05 2.59754525162963e-05 0.0
4736 2 7.38605809915867e-05 1.3023614543831e-05 0 0.0
4737 2 6.94419137250421e-05 -1.80438208364409e-05 2.18458496705031e-05 0.0
4738 2 7.1582204182148e-05 -1.09680251300543e-05 1.95112908125468e-05 0.0
4739 2 7.41136186034256e-05 9.83191452535286e-06 5.95860673917272e-06 0.0
4740 2 7.29336483183994e-05 -5.82384999075076e-06 1.64853181423128e-05 0.0
4741 2 7.38605809915867e-05 0 1.3023614543831e-05 0.0
4742 2 7.42129920226951e-05 4.59703964952957e-06 9.8132075031581e-06 0.0
4743 2 6.14698557224759e-05 -2.83352851510374e-05 3.23043101283311e-05 0.0
4744 2 5.8587313354042e-05 -2.76482134449195e-05 3.77902501613771e-05 0.0
4745 2 5.49713085568965e-05 -2.76481922075216e-05 4.28804466301182e-05 0.0
4746 2 2.67351042184997e-05 -2.69990428897929e-05 6.46628632637087e-05 0.0
4747 2 5.0559460980847e-05 -2.7902012582396e-05 4.78562284261727e-05 0.0
4748 2 4.61713974699606e-05 -2.78695049561366e-05 5.21199841631863e-05 0.0
4749 2 4.14866204524397e-05 -2.77023735968056e-05 5.60039179034665e-05 0.0
4750 2 3.63549202501477e-05 -2.77259391865244e-05 5.94524353565987e-05 0.0
4751 2 3.12343482085682e-05 -2.73644548778853e-05 6.24548004657936e-05 0.0
4752 2 1.68164420640358e-05 7.28649089608766e-05 -5.73692586932132e-06 0.0
4753 2 2.28674342985402e-05 7.12102985689339e-05 -5.58335260620735e-06 0.0
4754 2 2.86202926273629e-05 6.90954986184337e-05 -5.62946894423745e-06 0.0
4755 2 -2.20052768034703e-05 6.69820514148597e-05 2.5576797709247e-05 0.0
4756 2 -1.75307095139846e-05 6.97828052740287e-05 2.116682101836e-05 0.0
4757 2 -1.12849038511538e-05 7.16449565700166e-05 1.9095840990924e-05 0.0
4758 2 1.3023614543831e-05 7.38605809915867e-05 0 0.0
4759 2 -5.57699316017148e-06 7.30254772784753e-05 1.61609657985619e-05 0.0
4760 2 4.52265620472553e-21 7.38605809915867e-05 1.3023614543831e-05 0.0
4761 2 1.00702860174975e-05 7.4182028795473e-05 4.5404783132851e-06 0.0
4762 2 6.12442858333488e-06 7.40810783753288e-05 9.97422685104015e-06 0.0
4763 2 3.45333701710327e-05 6.63379868920846e-05 -5.63185934981039e-06 0.0
4764 2 4.01836998622061e-05 6.30757741116651e-05 -5.6317835184183e-06 0.0
4765 2 6.90954986184338e-05 2.86202926273629e-05 -5.62946894423748e-06 0.0
4766 2 4.55284828347905e-05 5.93338740110945e-05 -5.6257128968472e-06 0.0
4767 2 5.05265210711733e-05 5.51400219702389e-05 -5.62571289401238e-06 0.0
4768 2 6.63379868920846e-05 3.45333701710327e-05 -5.63185934981039e-06 0.0
4769 2 6.30758222546695e-05 4.01837305326825e-05 -5.63102542829438e-06 0.0
4770 2 5.93338740110945e-05 4.55284828347905e-05 -5.6257128968472e-06 0.0
4771 2 5.51400219702389e-05 5.05265210711732e-05 -5.62571289401238e-06 0.0
4772 2 -1.55927339634888e-05 5.97505989395758e-06 7.31174760697296e-05 0.0
4773 2 -1.83226151490423e-05 1.13721481652467e-05 7.18328338589517e-05 0.0
4774 2 -9.59186769246919e-06 5.28279074923876e-06 7.41962815515031e-05 0.0
4775 2 -4.62214231158031e-06 4.62214231158031e-06 7.47146009887157e-05 0.0
4776 2 8.77226432111569e-06 -1.44796981938993e-05 7.30642574648786e-05 0.0
4777 2 1.08026424759793e-05 -1.90958082406267e-05 7.17192653557841e-05 0.0
4778 2 9.46238368436545e-06 -9.72131585247787e-06 7.37628586288941e-05 0.0
4779 2 4.62214231158031e-06 -4.62214231158031e-06 7.47146009887157e-05 0.0
4780 2 4.59242549680257e-21 0 7.5e-05 0.0
4781 2 -2.09891653225054e-05 1.67811805285357e-05 7.00203321838252e-05 0.0
4782 2 -2.29562060030133e-05 2.33306685551785e-05 6.74810529757473e-05 0.0
4783 2 -2.1979739940071e-05 6.47150672690671e-05 3.08844799296825e-05 0.0
4784 2 -2.20687631225863e-05 6.17219515254538e-05 3.64468159669498e-05 0.0
4785 2 -2.23763416093923e-05 5.82256391807275e-05 4.16422174982974e-05 0.0
4786 2 -2.22135805653472e-05 2.93387850484252e-05 6.53513009078559e-05 0.0
4787 2 -2.23311188600939e-05 5.43994213338353e-05 4.65513059859788e-05 0.0
4788 2 -2.22446407522798e-05 3.50156347178856e-05 6.24826478560697e-05 0.0
4789 2 -2.24159031130555e-05 5.00014638003099e-05 5.12091877054538e-05 0.0
4790 2 -2.24885340506067e-05 4.521755094895e-05 5.54494267096948e-05 0.0
4791 2 -2.23417141404085e-05 4.04946988189917e-05 5.90425878229217e-05 0.0
4792 2 1.67462523514346e-05 -2.19176318868074e-05 6.97436767360058e-05 0.0
4793 2 7.24444366139343e-05 1.94114283560235e-05 0 0.0
4794 2 7.04769464894341e-05 2.56515107296522e-05 0 0.0
4795 2 2.32959373603408e-05 -2.34739831706621e-05 6.73147191675531e-05 0.0
4796 2 6.4766471438949e-05 -2.2024523852765e-05 3.0744504003265e-05 0.0
4797 2 6.738883316633e-05 -1.70536782509017e-05 2.81587858863847e-05 0.0
4798 2 7.29233949896986e-05 1.66085921853761e-05 5.59760027121068e-06 0.0
4799 2 7.28323230221195e-05 1.45694704842617e-05 1.04011178730875e-05 0.0
4800 2 6.96326016806557e-05 -1.13321387792006e-05 2.5453554051882e-05 0.0
4801 2 7.12728174389001e-05 -5.77503017162685e-06 2.2623760095042e-05 0.0
4802 2 7.32184914739175e-05 1.00181798876e-05 1.27940837117612e-05 0.0
4803 2 7.24444366139343e-05 0 1.94114283560235e-05 0.0
4804 2 7.3100357864227e-05 5.28900246208291e-06 1.5917416030186e-05 0.0
4805 2 6.18486736664419e-05 -2.23343523621401e-05 3.60682446241252e-05 0.0
4806 2 5.83662839621746e-05 -2.23285886739825e-05 4.1470604339398e-05 0.0
4807 2 5.4338555006361e-05 -2.26013239737397e-05 4.6491951932079e-05 0.0
4808 2 2.92498324327182e-05 -2.24291819668373e-05 6.53175252053873e-05 0.0
4809 2 4.9941615342704e-05 -2.25356684076759e-05 5.12150242251301e-05 0.0
4810 2 4.52747043304025e-05 -2.23181709953907e-05 5.54716178889271e-05 0.0
4811 2 4.0219345725417e-05 -2.24069232176197e-05 5.92058613765485e-05 0.0
4812 2 3.48342698545786e-05 -2.24549445685838e-05 6.2508792246533e-05 0.0
4813 2 1.94114283560235e-05 7.24444366139343e-05 0 0.0
4814 2 2.56515107296522e-05 7.04769464894341e-05 0 0.0
4815 2 3.16963695963233e-05 6.7973083963667e-05 0 0.0
4816 2 -1.67341644753868e-05 6.75596971570793e-05 2.79402050700141e-05 0.0
4817 2 -1.16233426678092e-05 6.96450915647798e-05 2.52875290639502e-05 0.0
4818 2 -5.73232899815244e-06 7.13118610397974e-05 2.25113055884717e-05 0.0
4819 2 1.63416301919124e-05 7.29979988193229e-05 5.40770663450886e-06 0.0
4820 2 4.4359423707644e-21 7.24444366139343e-05 1.94114283560235e-05 0.0
4821 2 4.70687889316128e-06 7.30100890245531e-05 1.6503702363771e-05 0.0
4822 2 1.33155844792271e-05 7.30930883048263e-05 1.02516170451024e-05 0.0
4823 2 9.77197075369593e-06 7.28913550375577e-05 1.4709145059371e-05 0.0
4824 2 3.7499999812262e-05 6.49519049682874e-05 0 0.0
4825 2 4.30182324678719e-05 6.14364029493204e-05 0 0.0
4826 2 6.7973083963667e-05 3.16963695963233e-05 0 0.0
4827 2 4.8209070588082e-05 5.7453333060146e-05 0 0.0
4828 2 5.3033008588991e-05 5.3033008588991e-05 0 0.0
4829 2 6.49519049682874e-05 3.74999998122619e-05 0 0.0
4830 2 6.14364029493204e-05 4.30182324678719e-05 0 0.0
4831 2 5.7453333060146e-05 4.8209070588082e-05 0 0.0
4832 2 -1.58954186347062e-05 1.60910506437938e-05 7.15081376880023e-05 0.0
4833 2 -1.18937886448135e-05 1.20347441950458e-05 7.30664267898213e-05 0.0
4834 2 -5.29779114084459e-06 1.00108755543809e-05 7.41398393555225e-05 0.0
4835 2 4.00257216414973e-22 6.53669640411664e-06 7.47146016729311e-05 0.0
4836 2 1.32416187134986e-05 -1.37342003567951e-05 7.25329668110007e-05 0.0
4837 2 1.62969675780385e-05 -1.67552812599546e-05 7.12647837129965e-05 0.0
4838 2 1.39952617382501e-05 -9.09227097843131e-06 7.31195135195294e-05 0.0
4839 2 1.14087198676209e-05 -4.98738367898377e-06 7.39592260304335e-05 0.0
4840 2 6.53669640411664e-06 0 7.47146016729311e-05 0.0
4841 2 4.62214231158031e-06 4.62214231158031e-06 7.47146009887157e-05 0.0
4842 2 -1.65130887915824e-05 2.11754379369622e-05 7.00279853111538e-05 0.0
4843 2 -1.69359740013413e-05 2.69839248079022e-05 6.78972796700087e-05 0.0
4844 2 -1.67607333184741e-05 6.47113605764934e-05 3.40076113681342e-05 0.0
4845 2 -1.69663480915893e-05 6.13102305075146e-05 3.97265486488626e-05 0.0
4846 2 -1.68390718892819e-05 5.76899587695435e-05 4.48699711953993e-05 0.0
4847 2 -1.68683045548617e-05 3.30351064572846e-05 6.51854434885604e-05 0.0
4848 2 -1.69138203280903e-05 5.3474863090804e-05 4.97931892865765e-05 0.0
4849 2 -1.67846438169655e-05 3.88305530009948e-05 6.19311221081496e-05 0.0
4850 2 -1.69483007342457e-05 4.88363148552272e-05 5.43393913619088e-05 0.0
4851 2 -1.68848051244437e-05 4.38924119087689e-05 5.8423963685636e-05 0.0
4852 2 2.13889117938771e-05 -1.72775328071099e-05 6.97782295015643e-05 0.0
4853 2 6.90954986184338e-05 2.86202926273629e-05 5.62946894423745e-06 0.0
4854 2 7.11908080902382e-05 2.29151590512825e-05 5.6359851945596e-06 0.0
4855 2 2.68314180627601e-05 -1.75768578477632e-05 6.77947569723568e-05 0.0
4856 2 6.46636720002235e-05 -1.69834372249956e-05 3.39878269895582e-05 0.0
4857 2 6.7117018441986e-05 -1.13380525162551e-05 3.14921323602697e-05 0.0
4858 2 7.1527900817672e-05 1.97798255220904e-05 1.08405676480956e-05 0.0
4859 2 7.17086999389312e-05 1.54457955722577e-05 1.56297713421644e-05 0.0
4860 2 6.90628032723034e-05 -5.72425009826379e-06 2.8680344575748e-05 0.0
4861 2 7.04769464894341e-05 0 2.56515107296522e-05 0.0
4862 2 7.17555042629677e-05 1.07588091499087e-05 1.89840889600493e-05 0.0
4863 2 7.14270724345913e-05 5.4256266063805e-06 2.22201687516495e-05 0.0
4864 2 6.14604722589789e-05 -1.69149884102425e-05 3.95157375837102e-05 0.0
4865 2 5.7593042548224e-05 -1.70816705968952e-05 4.49027613812072e-05 0.0
4866 2 5.34943616412666e-05 -1.69347501481222e-05 4.97651234301098e-05 0.0
4867 2 3.28724105815674e-05 -1.70430008953811e-05 6.5222241168461e-05 0.0
4868 2 4.88575458297689e-05 -1.68922226450652e-05 5.4337767985091e-05 0.0
4869 2 4.38851125989159e-05 -1.69045099540927e-05 5.84237488988207e-05 0.0
4870 2 3.85648515852788e-05 -1.69505699345273e-05 6.20518364039302e-05 0.0
4871 2 2.24893143046143e-05 7.13269922378014e-05 5.62946892849497e-06 0.0
4872 2 2.86202926273629e-05 6.90954986184337e-05 5.62946894423748e-06 0.0
4873 2 3.45333701710327e-05 6.63379868920846e-05 5.63185934981039e-06 0.0
4874 2 -1.12334226836605e-05 6.71951732973513e-05 3.13626991878752e-05 0.0
4875 2 -5.75012201564001e-06 6.91296112914626e-05 2.85137324722061e-05 0.0
4876 2 4.31546834659824e-21 7.04769464894341e-05 2.56515107296522e-05 0.0
4877 2 1.92138593426821e-05 7.16463487649419e-05 1.10737671012145e-05 0.0
4878 2 5.69135017930032e-06 7.13261357890056e-05 2.24764518228503e-05 0.0
4879 2 9.349809060487e-06 7.20382629686993e-05 1.86566272135389e-05 0.0
4880 2 1.49465541686055e-05 7.15066372684414e-05 1.69823833734987e-05 0.0
4881 2 4.01837305326825e-05 6.30758222546695e-05 5.63102542829438e-06 0.0
4882 2 4.55284828347905e-05 5.93338740110945e-05 5.6257128968472e-06 0.0
4883 2 6.63379868920846e-05 3.45333701710327e-05 5.63185934981039e-06 0.0
4884 2 5.05265210711733e-05 5.51400219702389e-05 5.62571289401238e-06 0.0
4885 2 5.51400219702389e-05 5.05265210711733e-05 5.62571289401237e-06 0.0
4886 2 6.30758222546695e-05 4.01837305326825e-05 5.63102542829438e-06 0.0
4887 2 5.93338740110945e-05 4.55284828347905e-05 5.6257128968472e-06 0.0
4888 2 -1.10657983409445e-05 1.85255082463028e-05 7.18286408843555e-05 0.0
4889 2 -6.10516811382601e-06 1.60571037985858e-05 7.30061390562695e-05 0.0
4890 2 7.97466393221577e-22 1.3023614543831e-05 7.38605809915867e-05 0.0
4891 2 5.28279063242486e-06 9.59186904546226e-06 7.41962813849095e-05 0.0
4892 2 1.88152743803003e-05 -1.12906063035682e-05 7.17182519257953e-05 0.0
4893 2 1.73543890536762e-05 -5.06168411967502e-06 7.27887665402174e-05 0.0
4894 2 1.3023614543831e-05 0 7.38605809915867e-05 0.0
4895 2 1.00108758298438e-05 5.29779130519282e-06 7.41398393065838e-05 0.0
4896 2 -1.12743122664929e-05 2.48609214315738e-05 6.98557404118711e-05 0.0
4897 2 -1.141044903677e-05 3.07261128458459e-05 6.74589330049299e-05 0.0
4898 2 -1.13711499073103e-05 6.40534078436533e-05 3.73210114198435e-05 0.0
4899 2 -1.12691752209563e-05 6.05651390294272e-05 4.27769753978181e-05 0.0
4900 2 -1.13116618301189e-05 5.65677484594423e-05 4.79284481375132e-05 0.0
4901 2 -1.13306448657439e-05 3.65967990471301e-05 6.44770562791941e-05 0.0
4902 2 -1.13050763273536e-05 5.21103006075787e-05 5.27419360643927e-05 0.0
4903 2 -1.12580067441462e-05 4.21182333104742e-05 6.10271391018227e-05 0.0
4904 2 -1.1253006779354e-05 4.72850987799587e-05 5.71182043817324e-05 0.0
4905 2 2.48223126333188e-05 -1.14673837089216e-05 6.98380405395665e-05 0.0
4906 2 6.71325682747504e-05 3.14698033053165e-05 1.13079510416636e-05 0.0
4907 2 6.96066604147681e-05 2.55304063528071e-05 1.13186208242743e-05 0.0
4908 2 3.03986291062311e-05 -1.178432619267e-05 6.75429715414309e-05 0.0
4909 2 6.41109879237339e-05 -1.13586466151521e-05 3.72258293999601e-05 0.0
4910 2 6.63092225302235e-05 -5.75973268409214e-06 3.45675062283223e-05 0.0
4911 2 6.95175446720652e-05 2.17346030025117e-05 1.7886252125323e-05 0.0
4912 2 6.98969610562748e-05 1.62682039672694e-05 2.17889966445665e-05 0.0
4913 2 6.7973083963667e-05 0 3.16963695963233e-05 0.0
4914 2 6.91807650988999e-05 5.50452431086994e-06 2.84380370708295e-05 0.0
4915 2 6.97626101915957e-05 1.10067226021674e-05 2.52394587266525e-05 0.0
4916 2 6.05547475450268e-05 -1.14495141971448e-05 4.27437852138466e-05 0.0
4917 2 5.65526491729444e-05 -1.13084443071603e-05 4.79470224192673e-05 0.0
4918 2 5.21885854170972e-05 -1.13299519956721e-05 5.26591277931766e-05 0.0
4919 2 3.65489989296011e-05 -1.14375550077014e-05 6.44852929953011e-05 0.0
4920 2 4.73173623612156e-05 -1.13601401979515e-05 5.70702587505988e-05 0.0
4921 2 4.20813725483984e-05 -1.13624365229898e-05 6.103321325888e-05 0.0
4922 2 2.53778020827939e-05 6.96747888324157e-05 1.12423735307461e-05 0.0
4923 2 3.13377083058192e-05 6.7208828519506e-05 1.12214708115746e-05 0.0
4924 2 3.70791094038906e-05 6.42214470156348e-05 1.1213625151231e-05 0.0
4925 2 -5.67042842840183e-06 6.63162081832942e-05 3.45688700079761e-05 0.0
4926 2 4.16215098521395e-21 6.7973083963667e-05 3.16963695963233e-05 0.0
4927 2 6.29672681001985e-06 6.91371414033513e-05 2.83796918597258e-05 0.0
4928 2 2.19126079797474e-05 6.97229526317694e-05 1.68388683655982e-05 0.0
4929 2 1.23348058356551e-05 6.99986803677785e-05 2.39381977551833e-05 0.0
4930 2 1.88918659972122e-05 6.90036282659902e-05 2.25077027986512e-05 0.0
4931 2 4.25395207538023e-05 6.07445951023705e-05 1.1201934649242e-05 0.0
4932 2 4.76688533182184e-05 5.68095271878695e-05 1.11963406529495e-05 0.0
4933 2 6.42214470156348e-05 3.70791094038906e-05 1.1213625151231e-05 0.0
4934 2 5.24387354731478e-05 5.24387354731478e-05 1.11963406501614e-05 0.0
4935 2 5.68095271878695e-05 4.76688533182184e-05 1.11963406529495e-05 0.0
4936 2 6.07445951023705e-05 4.25395207538023e-05 1.1201934649242e-05 0.0
4937 2 -5.80137374206758e-06 2.23681957772472e-05 7.13512990798036e-05 0.0
4938 2 1.18860718015412e-21 1.94114283560235e-05 7.24444366139343e-05 0.0
4939 2 5.97505910303801e-06 1.55927138444389e-05 7.31174804248659e-05 0.0
4940 2 1.20347469210225e-05 1.18937787656246e-05 7.30664279489651e-05 0.0
4941 2 2.26001558547035e-05 -5.48663751026237e-06 7.13030838335488e-05 0.0
4942 2 1.94114283560235e-05 0 7.24444366139343e-05 0.0
4943 2 1.60570990285433e-05 6.10516904236494e-06 7.30061400277518e-05 0.0
4944 2 -5.63734080860937e-06 2.83708998104978e-05 6.91976331426898e-05 0.0
4945 2 -5.70962675277514e-06 3.42190062197688e-05 6.64940581982737e-05 0.0
4946 2 -5.64344456784263e-06 6.30128561114257e-05 4.02806591069516e-05 0.0
4947 2 -5.6939206624312e-06 5.92277718455798e-05 4.56579709327723e-05 0.0
4948 2 -5.69562896292452e-06 5.50305564141758e-05 5.06379074554124e-05 0.0
4949 2 -5.71709691062333e-06 3.99342754458336e-05 6.32263271709723e-05 0.0
4950 2 -5.65208795017513e-06 5.03865549635404e-05 5.52652601614215e-05 0.0
4951 2 -5.63963310538908e-06 4.53552227062643e-05 5.94651016286172e-05 0.0
4952 2 2.82155662501805e-05 -5.71735650830557e-06 6.92545569312129e-05 0.0
4953 2 6.46666959608409e-05 3.40548543866012e-05 1.68370224866379e-05 0.0
4954 2 6.74257173011054e-05 2.82054568479655e-05 1.6829285499657e-05 0.0
4955 2 3.4097646997321e-05 -5.89291907375963e-06 6.65403935518584e-05 0.0
4956 2 6.68744270606135e-05 2.60980623603603e-05 2.17187049878539e-05 0.0
4957 2 6.30012283933913e-05 -5.79818154239618e-06 4.02768706794006e-05 0.0
4958 2 6.49519049682874e-05 0 3.74999998122619e-05 0.0
4959 2 6.75468930405338e-05 2.16717464383017e-05 2.43465120065409e-05 0.0
4960 2 6.76236937200533e-05 1.65889066364974e-05 2.78719253777344e-05 0.0
4961 2 6.63581289470168e-05 5.54850726513122e-06 3.4508155409698e-05 0.0
4962 2 6.72142051762516e-05 1.10985760878684e-05 3.13699255872013e-05 0.0
4963 2 5.92506215000169e-05 -5.74532841056914e-06 4.56218703399635e-05 0.0
4964 2 5.50274925750637e-05 -5.71562349544364e-06 5.06389840830129e-05 0.0
4965 2 5.03812432925662e-05 -5.76378043660442e-06 5.52585663890574e-05 0.0
4966 2 3.9996611165199e-05 -5.81378214571887e-06 6.31780898133363e-05 0.0
4967 2 4.53532862031817e-05 -5.77811731429347e-06 5.94532824230467e-05 0.0
4968 2 2.79549693355929e-05 6.75685797996134e-05 1.66735333180863e-05 0.0
4969 2 3.37652820699897e-05 6.48489653381705e-05 1.67187745155795e-05 0.0
4970 2 3.9296426574685e-05 6.16588031577727e-05 1.67027797570173e-05 0.0
4971 2 3.97715712589681e-21 6.49519049682874e-05 3.74999998122619e-05 0.0
4972 2 6.1909678172705e-06 6.63327122869716e-05 3.44476878489597e-05 0.0
4973 2 1.17777867851357e-05 6.73697540341316e-05 3.07831119256077e-05 0.0
4974 2 2.45989981146506e-05 6.73750639524512e-05 2.19200832379471e-05 0.0
4975 2 1.73212437502158e-05 6.73183287791011e-05 2.81641105901545e-05 0.0
4976 2 2.20071057142533e-05 6.67929556300354e-05 2.60650796332142e-05 0.0
4977 2 4.45189996126149e-05 5.80062976524374e-05 1.66831683486328e-05 0.0
4978 2 4.94000992280504e-05 5.39107482333439e-05 1.66811696586232e-05 0.0
4979 2 6.16227044990979e-05 3.93535604279226e-05 1.67014841215596e-05 0.0
4980 2 5.39107482333439e-05 4.94000992280504e-05 1.66811696586232e-05 0.0
4981 2 5.80062976524374e-05 4.45189996126149e-05 1.66831683486328e-05 0.0
4982 2 1.57070202541813e-21 2.56515107296522e-05 7.04769464894341e-05 0.0
4983 2 5.80829254731627e-06 2.2269301679834e-05 7.13816638947099e-05 0.0
4984 2 1.13721295517906e-05 1.83225913597114e-05 7.18328428737323e-05 0.0
4985 2 1.60910404806188e-05 1.58954186391763e-05 7.15081399739667e-05 0.0
4986 2 1.85255044309105e-05 1.10657944860587e-05 7.182864246227e-05 0.0
4987 2 2.56515107296522e-05 0 7.04769464894341e-05 0.0
4988 2 2.23681918488308e-05 5.80136865522004e-06 7.13513007249351e-05 0.0
4989 2 1.94084287853644e-21 3.16963695963233e-05 6.7973083963667e-05 0.0
4990 2 2.29621273690565e-21 3.7499999812262e-05 6.49519049682874e-05 0.0
4991 2 3.76189471115061e-21 6.14364029493204e-05 4.30182324678719e-05 0.0
4992 2 3.51800202162273e-21 5.7453333060146e-05 4.8209070588082e-05 0.0
4993 2 3.2473352108831e-21 5.3033008588991e-05 5.3033008588991e-05 0.0
4994 2 2.6341070348378e-21 4.30182324678719e-05 6.14364029493204e-05 0.0
4995 2 2.95195419927817e-21 4.8209070588082e-05 5.7453333060146e-05 0.0
4996 2 3.16963695963233e-05 0 6.7973083963667e-05 0.0
4997 2 6.19304036219412e-05 3.60748600234423e-05 2.20959177567372e-05 0.0
4998 2 6.4737912098306e-05 3.09428379510579e-05 2.18298766988404e-05 0.0
4999 2 3.7499999812262e-05 0 6.49519049682874e-05 0.0
5000 2 6.47289698311874e-05 2.68211300446587e-05 2.6754204299899e-05 0.0
5001 2 6.14364029493204e-05 0 4.30182324678719e-05 0.0
5002 2 6.29926939199409e-05 5.6814347109715e-06 4.03068457254299e-05 0.0
5003 2 6.4974312074058e-05 2.20407694749284e-05 3.02909764031465e-05 0.0
5004 2 6.47951847788965e-05 1.65369205903169e-05 3.39575365251694e-05 0.0
5005 2 6.4145219073125e-05 1.12158392282985e-05 3.72101574904723e-05 0.0
5006 2 5.7453333060146e-05 0 4.8209070588082e-05 0.0
5007 2 5.3033008588991e-05 0 5.3033008588991e-05 0.0
5008 2 4.82090705880821e-05 0 5.7453333060146e-05 0.0
5009 2 4.30182324678719e-05 0 6.14364029493204e-05 0.0
5010 2 3.03026705731986e-05 6.49994260625668e-05 2.19504616732567e-05 0.0
5011 2 3.58723664155712e-05 6.20677878068947e-05 2.20400327700595e-05 0.0
5012 2 4.12239116258229e-05 5.87017152923605e-05 2.19020029221301e-05 0.0
5013 2 5.93728726010943e-06 6.30167721825406e-05 4.02322637156389e-05 0.0
5014 2 1.1531215133728e-05 6.42876719106374e-05 3.68663304093304e-05 0.0
5015 2 1.69806555091146e-05 6.4670558418273e-05 3.39761123783978e-05 0.0
5016 2 2.66908418245371e-05 6.47627197898051e-05 2.68027813505376e-05 0.0
5017 2 2.21300430700834e-05 6.47298246560747e-05 3.07459101948547e-05 0.0
5018 2 4.62376523203476e-05 5.47894441799936e-05 2.20271721823301e-05 0.0
5019 2 5.05461702281502e-05 5.08277469464552e-05 2.20595742391818e-05 0.0
5020 2 5.8522679231524e-05 4.13618607479815e-05 2.21199568496127e-05 0.0
5021 2 5.47151179310577e-05 4.63053826357487e-05 2.20696037288247e-05 0.0
5022 2 5.86855553201593e-05 3.80027969697429e-05 2.71439315361836e-05 0.0
5023 2 5.8033818142226e-06 2.83370878097358e-05 6.91977616255155e-05 0.0
5024 2 1.13841914698072e-05 2.47288787481111e-05 6.98847818944868e-05 0.0
5025 2 1.67809468523353e-05 2.09890696343962e-05 7.00204168698071e-05 0.0
5026 2 2.11775826961796e-05 1.65134413562447e-05 7.00272535925859e-05 0.0
5027 2 2.48611855612798e-05 1.1274449208024e-05 6.98556243085931e-05 0.0
5028 2 2.83739186167733e-05 5.63795103447752e-06 6.91963456438384e-05 0.0
5029 2 5.84299648385616e-06 3.4180795381969e-05 6.65021249220325e-05 0.0
5030 2 5.83837238579383e-06 3.99613662299079e-05 6.3198121941431e-05 0.0
5031 2 5.7856983264381e-06 5.93117546007484e-05 4.55372535519661e-05 0.0
5032 2 5.70690957754782e-06 5.50554262730967e-05 5.06095961351333e-05 0.0
5033 2 5.73050243842612e-06 5.04022991529511e-05 5.52428238045414e-05 0.0
5034 2 5.73913175595845e-06 4.53853788386829e-05 5.94325647634105e-05 0.0
5035 2 3.42180979414279e-05 5.70908382524911e-06 6.64945722232058e-05 0.0
5036 2 6.15545001422723e-05 3.22038711392389e-05 2.82657778219935e-05 0.0
5037 2 3.99358826854733e-05 5.68379720616552e-06 6.32283142543852e-05 0.0
5038 2 6.19883299232951e-05 2.70798599744772e-05 3.23902475613172e-05 0.0
5039 2 5.92473972118416e-05 5.64536600579282e-06 4.5638533787611e-05 0.0
5040 2 6.0563410112987e-05 1.13046829217624e-05 4.27700537704193e-05 0.0
5041 2 6.19776983797225e-05 2.18844229728574e-05 3.61225266931483e-05 0.0
5042 2 6.14303575516111e-05 1.68094635422379e-05 3.96074880105188e-05 0.0
5043 2 5.50310973115813e-05 5.68837581748635e-06 5.06381349305275e-05 0.0
5044 2 5.03580833686485e-05 5.6830630108378e-06 5.52880297555546e-05 0.0
5045 2 4.53095780891114e-05 5.62259453533226e-06 5.95015005195497e-05 0.0
5046 2 3.22201857998054e-05 6.20367447040472e-05 2.71717120099357e-05 0.0
5047 2 3.76111767521132e-05 5.90095639545242e-05 2.69864919027688e-05 0.0
5048 2 4.26942163440927e-05 5.53464870956329e-05 2.71840073744978e-05 0.0
5049 2 1.14001272753082e-05 6.0694917523742e-05 4.25577734954841e-05 0.0
5050 2 1.68949181295149e-05 6.14494241774382e-05 3.95414973117896e-05 0.0
5051 2 2.23547256327792e-05 6.18216019413168e-05 3.61020189919142e-05 0.0
5052 2 2.82725099655943e-05 6.14065822022515e-05 3.24791755203776e-05 0.0
5053 2 5.77964795667834e-05 3.58830704881075e-05 3.15748666193841e-05 0.0
5054 2 4.71884834302544e-05 5.14863266967394e-05 2.73387123842588e-05 0.0
5055 2 5.12725968637013e-05 4.74428089685641e-05 2.73001957506664e-05 0.0
5056 2 5.51333794260029e-05 4.29200788463903e-05 2.72612784896094e-05 0.0
5057 2 5.53919322260476e-05 3.96569108664704e-05 3.136978267049e-05 0.0
5058 2 1.17214590582075e-05 3.06591829044845e-05 6.74360578709649e-05 0.0
5059 2 1.73288726150136e-05 2.66990157102333e-05 6.7910770382888e-05 0.0
5060 2 2.33297348581189e-05 2.29579961526258e-05 6.74807667717691e-05 0.0
5061 2 2.69850137038959e-05 1.69366427750928e-05 6.78966800875377e-05 0.0
5062 2 3.07266059874286e-05 1.1410028281352e-05 6.74587795554594e-05 0.0
5063 2 1.15177232449945e-05 3.66004055292054e-05 6.44418525986755e-05 0.0
5064 2 1.13933477782171e-05 4.21090198330758e-05 6.10083770895622e-05 0.0
5065 2 1.14532654569401e-05 5.66301289121516e-05 4.78210331315202e-05 0.0
5066 2 1.13787578729761e-05 5.21881764289774e-05 5.2649008635359e-05 0.0
5067 2 1.13504888585412e-05 4.73426940432745e-05 5.70511675901294e-05 0.0
5068 2 3.65640699958117e-05 1.13221634208344e-05 6.44971115695369e-05 0.0
5069 2 5.87455774888509e-05 3.17470815732279e-05 3.41479126314365e-05 0.0
5070 2 4.2066115896971e-05 1.13057243502928e-05 6.10542585759405e-05 0.0
5071 2 5.87499965734501e-05 2.69591826579116e-05 3.80347258835523e-05 0.0
5072 2 5.65997947453929e-05 1.12897132731957e-05 4.7895778613448e-05 0.0
5073 2 5.76833996726134e-05 1.68687685836423e-05 4.48672491766664e-05 0.0
5074 2 5.8410861492033e-05 2.22133053940425e-05 4.1469751907017e-05 0.0
5075 2 5.21073405483516e-05 1.13360922952659e-05 5.27382031591078e-05 0.0
5076 2 4.73096873829544e-05 1.12999864121133e-05 5.70885609103363e-05 0.0
5077 2 3.42262570136143e-05 5.88508452441627e-05 3.14665114826165e-05 0.0
5078 2 4.36924762595279e-05 5.18487808853934e-05 3.2057314906415e-05 0.0
5079 2 3.92240416065424e-05 5.54808859054222e-05 3.17544620360312e-05 0.0
5080 2 1.69102044233884e-05 5.77337290058322e-05 4.47868454062165e-05 0.0
5081 2 2.22703613763425e-05 5.84518647342387e-05 4.13812821606264e-05 0.0
5082 2 2.76338297890601e-05 5.85651433091798e-05 3.78351085681604e-05 0.0
5083 2 3.16945466291285e-05 5.77761900160455e-05 3.5810160306871e-05 0.0
5084 2 5.51798192046999e-05 3.61427799748439e-05 3.56915537379175e-05 0.0
5085 2 4.79460984511944e-05 4.77855442493787e-05 3.22910731332831e-05 0.0
5086 2 5.15010476478847e-05 4.40141549716444e-05 3.21775737634517e-05 0.0
5087 2 5.20291927025394e-05 4.01155989715155e-05 3.61759841038024e-05 0.0
5088 2 1.69809080387608e-05 3.29401038558061e-05 6.52042814556518e-05 0.0
5089 2 2.23741187547137e-05 2.90800069179081e-05 6.54121701795957e-05 0.0
5090 2 2.69910481420614e-05 2.66608976613621e-05 6.46968303403134e-05 0.0
5091 2 2.93401051940688e-05 2.22153739116683e-05 6.53500986163429e-05 0.0
5092 2 3.30357017957765e-05 1.68382590862012e-05 6.51929094135742e-05 0.0
5093 2 1.68970326069598e-05 3.85529011700097e-05 6.20738600415247e-05 0.0
5094 2 1.68453581932908e-05 4.3882304120734e-05 5.84429404838184e-05 0.0
5095 2 1.69092299189565e-05 5.35450315663032e-05 4.97192873853946e-05 0.0
5096 2 1.69084475089407e-05 4.88730147815185e-05 5.4318807323089e-05 0.0
5097 2 3.8648203791806e-05 1.69017149449217e-05 6.20132919267123e-05 0.0
5098 2 5.54285384088078e-05 3.18026846597496e-05 3.92589655785254e-05 0.0
5099 2 4.38505773982104e-05 1.68827283884384e-05 5.8455969276078e-05 0.0
5100 2 5.50561889085797e-05 2.73437215896009e-05 4.29666958526389e-05 0.0
5101 2 5.35149704307217e-05 1.68288211411263e-05 4.97788983284982e-05 0.0
5102 2 5.4404096394759e-05 2.24244976194756e-05 4.65009268938147e-05 0.0
5103 2 4.88564645643601e-05 1.69465727953809e-05 5.43218145937916e-05 0.0
5104 2 4.4213331773778e-05 4.82242504641916e-05 3.66688281872867e-05 0.0
5105 2 3.56887863926709e-05 5.53360557474294e-05 3.5905869438515e-05 0.0
5106 2 4.00892707547298e-05 5.19399525711348e-05 3.63330661692931e-05 0.0
5107 2 2.237620578542e-05 5.45521148295997e-05 4.63505359436835e-05 0.0
5108 2 2.76420345127399e-05 5.51544036652237e-05 4.26486774042297e-05 0.0
5109 2 3.15979606593887e-05 5.51970121447464e-05 3.97474368036536e-05 0.0
5110 2 5.18996826741819e-05 3.62959359853547e-05 4.01749669479174e-05 0.0
5111 2 4.7751582025937e-05 4.39221272361528e-05 3.76249007051369e-05 0.0
5112 2 4.9191349819131e-05 3.98429105489078e-05 4.02213075615849e-05 0.0
5113 2 2.22265357068382e-05 3.49049905110737e-05 6.25509612067992e-05 0.0
5114 2 2.72775173250682e-05 3.12625815846688e-05 6.2478700700659e-05 0.0
5115 2 3.1515187099511e-05 2.69980289033994e-05 6.24731895889271e-05 0.0
5116 2 3.48696446548036e-05 2.24420372516281e-05 6.24937024478808e-05 0.0
5117 2 2.23606525045647e-05 4.02411786922114e-05 5.92085192943686e-05 0.0
5118 2 2.23774859834083e-05 4.5277933885221e-05 5.54450793501815e-05 0.0
5119 2 2.24536992653119e-05 5.00363488199559e-05 5.11585299443858e-05 0.0
5120 2 4.03830433833484e-05 2.24140707779029e-05 5.90916173265021e-05 0.0
5121 2 5.14877954514074e-05 3.23682006105367e-05 4.3889708460983e-05 0.0
5122 2 4.52313983450579e-05 2.24984097132558e-05 5.54341245454924e-05 0.0
5123 2 5.07660862853798e-05 2.77020915260011e-05 4.77535193294738e-05 0.0
5124 2 5.00517671724652e-05 2.24207882360671e-05 5.11578816780637e-05 0.0
5125 2 4.40440546544496e-05 4.52961656003602e-05 4.04150792588681e-05 0.0
5126 2 4.06285942270322e-05 4.81305103972588e-05 4.0715737743955e-05 0.0
5127 2 3.62745462045607e-05 5.17216717834268e-05 4.042308703675e-05 0.0
5128 2 2.76929377488191e-05 5.09508555458432e-05 4.75616601685291e-05 0.0
5129 2 3.2101306611287e-05 5.13997234364763e-05 4.41879456922574e-05 0.0
5130 2 4.81187110089995e-05 3.72119249002565e-05 4.38732526267435e-05 0.0
5131 2 4.58769338676332e-05 4.16801602234721e-05 4.22264275383379e-05 0.0
5132 2 2.76048026727926e-05 3.64174988507053e-05 5.94705023255652e-05 0.0
5133 2 3.25196345045085e-05 3.23267565182267e-05 5.93502669303556e-05 0.0
5134 2 3.66893022177658e-05 2.74441969090503e-05 5.93776991705701e-05 0.0
5135 2 2.77239653299171e-05 4.1442391337326e-05 5.60259756419242e-05 0.0
5136 2 2.78409534529365e-05 4.61916982302765e-05 5.21172555439606e-05 0.0
5137 2 4.18034824140261e-05 2.789070417214e-05 5.56738491469952e-05 0.0
5138 2 4.70506570325869e-05 3.30332173663868e-05 4.81668166191924e-05 0.0
5139 2 4.62912313458216e-05 2.77534665686704e-05 5.20755892324736e-05 0.0
5140 2 4.1636786891576e-05 4.41837757315021e-05 4.40360300146801e-05 0.0
5141 2 3.70608771057076e-05 4.75742583956374e-05 4.45890269714507e-05 0.0
5142 2 3.27622423649356e-05 4.68248920172913e-05 4.85702065343583e-05 0.0
5143 2 4.32728773639544e-05 3.88433662005101e-05 4.73671931494492e-05 0.0
5144 2 3.29281391431175e-05 3.74437846417364e-05 5.60241077061898e-05 0.0
5145 2 3.75982615805826e-05 3.29791006029583e-05 5.58905148440953e-05 0.0
5146 2 3.30188012322687e-05 4.2324322890501e-05 5.23775758988953e-05 0.0
5147 2 4.25937247094238e-05 3.35115263532252e-05 5.18435359216066e-05 0.0
5148 2 3.79391793728586e-05 4.2933906193404e-05 4.83972971093432e-05 0.0
5149 2 3.82409386009319e-05 3.81070123053514e-05 5.20623302213755e-05 0.0
5150 3 -3.98499517672072e-05 -3.93612939571785e-05 -4.9740319318088e-05 0.0
5151 3 -4.17372397523086e-05 -4.05196326399563e-05 -4.72100846706937e-05 0.0
5152 3 -4.12725838211404e-05 -4.30172334548809e-05 -4.54049109195466e-05 0.0
5153 3 -3.91487164734724e-05 -3.43818973419504e-05 -5.38227505481459e-05 0.0
5154 3 -4.09200460929519e-05 -3.60308896983563e-05 -5.13785572992376e-05 0.0
5155 3 -4.45969632854012e-05 -3.85708362454893e-05 -4.62238848206155e-05 0.0
5156 3 -4.63529226995042e-05 -3.95980660251e-05 -4.35631469822171e-05 0.0
5157 3 -4.38531651388483e-05 -3.42509322048869e-05 -5.01552998276452e-05 0.0
5158 3 -4.5642794346196e-05 -3.5632540069242e-05 -4.75308619964174e-05 0.0
5159 3 -4.89734688911523e-05 -3.79452289783195e-05 -4.21429804827956e-05 0.0
5160 3 -3.51808636945743e-05 -3.05676577115876e-05 -5.86496578670519e-05 0.0
5161 3 -3.30822609484047e-05 -2.87465821460262e-05 -6.07698525895674e-05 0.0
5162 3 -4.54041876186988e-05 -4.21453467106351e-05 -4.21592528622188e-05 0.0
5163 3 -4.31835722734275e-05 -4.36157177459489e-05 -4.30148169494701e-05 0.0
5164 3 -4.22232327953257e-05 -4.58839819938573e-05 -4.15883431062485e-05 0.0
5165 3 -3.40794547825614e-05 -3.37477734846991e-05 -5.7543066507301e-05 0.0
5166 3 -3.60814889389063e-05 -3.57748210399082e-05 -5.50377495668053e-05 0.0
5167 3 -3.07669846497447e-05 -3.49314841448694e-05 -5.86921845626372e-05 0.0
5168 3 -3.47608169295629e-05 -3.89026005962886e-05 -5.37548556493789e-05 0.0
5169 3 -3.67579501383842e-05 -4.08400811571529e-05 -5.09016186495698e-05 0.0
5170 3 -3.90831085658004e-05 -4.51158780766941e-05 -4.52964284172384e-05 0.0
5171 3 -3.97433318872118e-05 -4.69121774910486e-05 -4.28546995816538e-05 0.0
5172 3 -3.5075157702211e-05 -4.37261167633543e-05 -4.96760931182518e-05 0.0
5173 3 -3.63180154045813e-05 -4.56212645832379e-05 -4.70209250369205e-05 0.0
5174 3 -3.82256371526768e-05 -4.90128316643749e-05 -4.18577304788439e-05 0.0
5175 3 -4.69309834365662e-05 -4.31622222395602e-05 -3.93570635788771e-05 0.0
5176 3 -4.93693666281543e-05 -4.17091939153689e-05 -3.79011778029078e-05 0.0
5177 3 -5.0463117001935e-05 -3.90394813396633e-05 -3.9283200586828e-05 0.0
5178 3 -5.2900400908834e-05 -3.74194370869355e-05 -3.762140820848e-05 0.0
5179 3 -3.39496804125889e-05 -2.55363974607377e-05 -6.17092248214471e-05 0.0
5180 3 -3.81997165677905e-05 -2.91283080583487e-05 -5.74849730927802e-05 0.0
5181 3 -4.01655351903437e-05 -3.09155001335024e-05 -5.51633827143699e-05 0.0
5182 3 -3.68845703833113e-05 -2.39430996753358e-05 -6.06489367314624e-05 0.0
5183 3 -3.90360037923433e-05 -2.57139347073854e-05 -5.8544879725311e-05 0.0
5184 3 -4.3067098637823e-05 -2.92741717832919e-05 -5.3844229518541e-05 0.0
5185 3 -4.4983398966848e-05 -3.09606114982704e-05 -5.12803398807245e-05 0.0
5186 3 -4.84998006871118e-05 -3.38677840765252e-05 -4.59723300234354e-05 0.0
5187 3 -5.00745158179652e-05 -3.5153243205992e-05 -4.32451863482121e-05 0.0
5188 3 -4.78909064222655e-05 -2.91488021328507e-05 -4.96817740659389e-05 0.0
5189 3 -4.96176789351816e-05 -3.06743668467503e-05 -4.69982020398777e-05 0.0
5190 3 -5.26434339847156e-05 -3.33962014468194e-05 -4.15570963910176e-05 0.0
5191 3 -5.39796709648017e-05 -3.45681429664191e-05 -3.87930981472532e-05 0.0
5192 3 -3.15545842778477e-05 -2.3832174070804e-05 -6.36303156856107e-05 0.0
5193 3 -2.88040884345935e-05 -3.29268823470695e-05 -6.08176932368244e-05 0.0
5194 3 -3.00179558212407e-05 -2.99220961213378e-05 -6.17887699040038e-05 0.0
5195 3 -2.88876169480928e-05 -2.54068117822641e-05 -6.43067000140346e-05 0.0
5196 3 -2.82184079556701e-05 -2.82865491475093e-05 -6.34045264643075e-05 0.0
5197 3 -4.57677353992922e-05 -4.57148012500288e-05 -3.78155571789312e-05 0.0
5198 3 -4.32806001033229e-05 -4.6966189969012e-05 -3.91912726190513e-05 0.0
5199 3 -4.68727180565145e-05 -4.68508903026053e-05 -3.49704541555637e-05 0.0
5200 3 -4.18567107766708e-05 -4.93837915927862e-05 -3.77365022931201e-05 0.0
5201 3 -3.92816487341386e-05 -5.04022377909577e-05 -3.91366036775074e-05 0.0
5202 3 -3.77204799884932e-05 -5.24387635217061e-05 -3.79989424300854e-05 0.0
5203 3 -2.55319844563026e-05 -3.38916180412859e-05 -6.17426545640459e-05 0.0
5204 3 -2.93334424954037e-05 -3.8052084696067e-05 -5.74714798559112e-05 0.0
5205 3 -3.13252406188772e-05 -3.9996153592277e-05 -5.50394678831486e-05 0.0
5206 3 -2.39571280987584e-05 -3.69318367142137e-05 -6.06114026999317e-05 0.0
5207 3 -2.57956899227084e-05 -3.90877015711948e-05 -5.84657366659843e-05 0.0
5208 3 -2.9667828951966e-05 -4.2961703309857e-05 -5.37094087392772e-05 0.0
5209 3 -3.14206128264784e-05 -4.47541859200699e-05 -5.11992709741896e-05 0.0
5210 3 -3.42459188045077e-05 -4.83898686272491e-05 -4.58090352553133e-05 0.0
5211 3 -3.54933172311919e-05 -4.99851362940317e-05 -4.30875695328212e-05 0.0
5212 3 -2.95192886426106e-05 -4.76340236189978e-05 -4.97030528731719e-05 0.0
5213 3 -3.11017369182695e-05 -4.93745585062934e-05 -4.69679852356269e-05 0.0
5214 3 -3.39418746880461e-05 -5.23031265318992e-05 -4.15601653224953e-05 0.0
5215 3 -3.51130258638857e-05 -5.33673476329908e-05 -3.9192665021096e-05 0.0
5216 3 -5.60253399926815e-05 -3.30071552615955e-05 -3.72599439355038e-05 0.0
5217 3 -4.93929265499843e-05 -4.52614318632414e-05 -3.35480122102691e-05 0.0
5218 3 -5.07263270843501e-05 -4.26723144864736e-05 -3.49372294576673e-05 0.0
5219 3 -5.31631984977221e-05 -4.08110814072713e-05 -3.35018097333245e-05 0.0
5220 3 -5.42435219484252e-05 -3.82279165834388e-05 -3.4803965700217e-05 0.0
5221 3 -5.65331200284803e-05 -3.61368808457107e-05 -3.33632613986497e-05 0.0
5222 3 -5.72356680167688e-05 -3.37674136443838e-05 -3.46475496951633e-05 0.0
5223 3 -2.94550678000611e-05 -1.87287554121838e-05 -6.62746261061854e-05 0.0
5224 3 -3.21287445648006e-05 -2.04376198797316e-05 -6.45107744511775e-05 0.0
5225 3 -3.52828001669758e-05 -1.86249345781806e-05 -6.34011667189002e-05 0.0
5226 3 -3.76435298507453e-05 -2.04261909838512e-05 -6.14604198633486e-05 0.0
5227 3 -4.20673217587634e-05 -2.40119499227629e-05 -5.71375105020543e-05 0.0
5228 3 -4.41325979816899e-05 -2.57849949235156e-05 -5.47584506736946e-05 0.0
5229 3 -4.07184333704959e-05 -1.87039535018542e-05 -6.00243170263582e-05 0.0
5230 3 -4.2990791869482e-05 -2.05188774087163e-05 -5.78054646712154e-05 0.0
5231 3 -4.7060618777388e-05 -2.40821128510483e-05 -5.30742650585475e-05 0.0
5232 3 -4.89026268889386e-05 -2.57594803454048e-05 -5.05614780886083e-05 0.0
5233 3 -5.22555996676883e-05 -2.88869733532502e-05 -4.52484399570868e-05 0.0
5234 3 -5.3706639586369e-05 -3.03233488238525e-05 -4.253447798345e-05 0.0
5235 3 -5.16371382218874e-05 -2.39600971539193e-05 -4.86978056816977e-05 0.0
5236 3 -5.3263338487721e-05 -2.5562025447865e-05 -4.60683395762374e-05 0.0
5237 3 -5.6102030617649e-05 -2.85384496281085e-05 -4.06362859006324e-05 0.0
5238 3 -5.70844940438754e-05 -3.00503145462518e-05 -3.81257500964506e-05 0.0
5239 3 -2.344259143735e-05 -1.89320644664569e-05 -6.85696131569821e-05 0.0
5240 3 -2.61165854536081e-05 -2.07809401566137e-05 -6.70531123812687e-05 0.0
5241 3 -2.61232948885927e-05 -2.40644423356216e-05 -6.59656450546847e-05 0.0
5242 3 -2.37726090757001e-05 -3.16065940474955e-05 -6.36325331719395e-05 0.0
5243 3 -2.38511716578693e-05 -2.63887011379065e-05 -6.59380469982775e-05 0.0
5244 3 -2.52451651884204e-05 -2.90063113794506e-05 -6.43233284050217e-05 0.0
5245 3 -3.3779696851267e-05 -5.54951381017847e-05 -3.73505977149722e-05 0.0
5246 3 -5.04642878556834e-05 -4.61965240231465e-05 -3.05282182858441e-05 0.0
5247 3 -4.52556228590431e-05 -4.94405668162459e-05 -3.34831387384485e-05 0.0
5248 3 -4.27267508751686e-05 -5.07220793874435e-05 -3.48734714358848e-05 0.0
5249 3 -4.88402476594073e-05 -4.89041948456354e-05 -2.89036901051738e-05 0.0
5250 3 -4.61517911562369e-05 -5.05587791993709e-05 -3.04361686124836e-05 0.0
5251 3 -3.57034809783156e-05 -5.59497420468084e-05 -3.47648727946152e-05 0.0
5252 3 -4.06572371557899e-05 -5.32887998001135e-05 -3.34687177936966e-05 0.0
5253 3 -3.82260283116466e-05 -5.39870377362045e-05 -3.51940874035099e-05 0.0
5254 3 -2.04134270924644e-05 -3.22190499662952e-05 -6.44775344505883e-05 0.0
5255 3 -1.86588209351262e-05 -3.52736909913518e-05 -6.3394452027431e-05 0.0
5256 3 -2.04431465608177e-05 -3.770145374548e-05 -6.1418198884668e-05 0.0
5257 3 -2.40966025310688e-05 -4.20451164245986e-05 -5.7121217515017e-05 0.0
5258 3 -2.59769434368529e-05 -4.39750492670508e-05 -5.47969015610725e-05 0.0
5259 3 -1.86549121884769e-05 -4.07501961854766e-05 -6.00205846505248e-05 0.0
5260 3 -2.04698063347781e-05 -4.2937994007614e-05 -5.78692693148213e-05 0.0
5261 3 -2.42028863562106e-05 -4.68507916017637e-05 -5.31961075289968e-05 0.0
5262 3 -2.59924476874558e-05 -4.87172833434979e-05 -5.06123966061839e-05 0.0
5263 3 -2.93444369906706e-05 -5.20500993640017e-05 -4.51913550187156e-05 0.0
5264 3 -3.09371763337631e-05 -5.3383399722825e-05 -4.25050008280761e-05 0.0
5265 3 -2.41637687287555e-05 -5.15040534639586e-05 -4.87294845102315e-05 0.0
5266 3 -2.59333097563114e-05 -5.30963345971668e-05 -4.60435105603083e-05 0.0
5267 3 -2.92989381495441e-05 -5.57732843488513e-05 -4.05388323933711e-05 0.0
5268 3 -3.09703074912085e-05 -5.68208016267194e-05 -3.77519295816666e-05 0.0
5269 3 -2.99920530092994e-05 -1.51280271413221e-05 -6.69477340226518e-05 0.0
5270 3 -2.72428876072368e-05 -1.32568781539183e-05 -6.85029579997356e-05 0.0
5271 3 -2.40319083817403e-05 -1.5008730734623e-05 -6.93463508589825e-05 0.0
5272 3 -5.91647629786871e-05 -2.89343319280798e-05 -3.5701751028381e-05 0.0
5273 3 -5.92711038597958e-05 -3.1285662577288e-05 -3.3501659781389e-05 0.0
5274 3 -5.29819026392906e-05 -4.43807347534747e-05 -2.89152441583125e-05 0.0
5275 3 -5.43474127469636e-05 -4.15844095143673e-05 -3.04996183583947e-05 0.0
5276 3 -5.66537842447554e-05 -3.96013005242682e-05 -2.88945762418823e-05 0.0
5277 3 -5.7759168075569e-05 -3.67369366794442e-05 -3.04560633152447e-05 0.0
5278 3 -5.99008891361119e-05 -3.45386168623445e-05 -2.88414479095288e-05 0.0
5279 3 -6.07102769320502e-05 -3.14568099615151e-05 -3.06027560791595e-05 0.0
5280 3 -3.32584356646808e-05 -1.32457152125941e-05 -6.57980719890039e-05 0.0
5281 3 -3.58755060576177e-05 -1.50337581819048e-05 -6.40153563402602e-05 0.0
5282 3 -3.89573002339038e-05 -1.31486438115189e-05 -6.26107166841231e-05 0.0
5283 3 -4.14394978630125e-05 -1.50175827257977e-05 -6.05604242257727e-05 0.0
5284 3 -4.59751775660983e-05 -1.86994602849559e-05 -5.61062817689682e-05 0.0
5285 3 -4.79797282510778e-05 -2.04896507265353e-05 -5.37541419846601e-05 0.0
5286 3 -4.43631453990883e-05 -1.31517335790931e-05 -5.89020222580836e-05 0.0
5287 3 -4.6626466603188e-05 -1.50186872313892e-05 -5.66667321564219e-05 0.0
5288 3 -5.06774248629954e-05 -1.86987462208913e-05 -5.18978605852432e-05 0.0
5289 3 -5.24928267222543e-05 -2.04918251539188e-05 -4.93543112522201e-05 0.0
5290 3 -5.57634488656369e-05 -2.38040164834092e-05 -4.39972370770283e-05 0.0
5291 3 -5.71511010768842e-05 -2.53440651930503e-05 -4.12791453750602e-05 0.0
5292 3 -5.50630081749239e-05 -1.86647144759745e-05 -4.72317855920844e-05 0.0
5293 3 -5.6707430052473e-05 -2.03749775115191e-05 -4.45041775223531e-05 0.0
5294 3 -5.94719313571329e-05 -2.37059980981205e-05 -3.89070364337119e-05 0.0
5295 3 -6.05031298327094e-05 -2.57843999150066e-05 -3.58401778912145e-05 0.0
5296 3 -6.26111779266885e-05 -2.41328896453973e-05 -3.32599233486804e-05 0.0
5297 3 -2.12573234509254e-05 -1.31223831127716e-05 -7.06194782429247e-05 0.0
5298 3 -1.83673047042224e-05 -1.47133910763318e-05 -7.11374169547317e-05 0.0
5299 3 -1.77562351182972e-05 -1.79527374234456e-05 -7.05470287999172e-05 0.0
5300 3 -2.00569369206099e-05 -2.02850631917192e-05 -6.92523523861098e-05 0.0
5301 3 -1.86985970385201e-05 -2.36520283793358e-05 -6.85619729457264e-05 0.0
5302 3 -1.86311360827909e-05 -2.96079351171697e-05 -6.62393170868932e-05 0.0
5303 3 -2.05963245354755e-05 -2.63778689568259e-05 -6.70090344015001e-05 0.0
5304 3 -1.4975053236837e-05 -3.0030769758198e-05 -6.69654146482433e-05 0.0
5305 3 -3.46620209977366e-05 -5.79746582894072e-05 -3.23805427107739e-05 0.0
5306 3 -2.94340271045279e-05 -5.90418986566588e-05 -3.5499660538347e-05 0.0
5307 3 -3.12019564840074e-05 -5.97411513743229e-05 -3.27139985878114e-05 0.0
5308 3 -5.39421576205001e-05 -4.52504371739407e-05 -2.5583475331107e-05 0.0
5309 3 -5.23658914749145e-05 -4.79727835115034e-05 -2.3835896006267e-05 0.0
5310 3 -4.9781596297429e-05 -4.98107519135263e-05 -2.55431366528022e-05 0.0
5311 3 -4.43453805789877e-05 -5.3094155391579e-05 -2.87630725498078e-05 0.0
5312 3 -4.13796985624152e-05 -5.4542663421124e-05 -3.04052890335845e-05 0.0
5313 3 -4.79908023585696e-05 -5.23917186646774e-05 -2.37431987886467e-05 0.0
5314 3 -4.52430431432987e-05 -5.40205377889947e-05 -2.54306561783425e-05 0.0
5315 3 -3.94235575331503e-05 -5.69438367420118e-05 -2.85292997151562e-05 0.0
5316 3 -3.6271591596077e-05 -5.85316285938607e-05 -2.94738726044282e-05 0.0
5317 3 -3.47194543972315e-05 -6.05867512457748e-05 -2.71919189272762e-05 0.0
5318 3 -1.31035671589801e-05 -3.32296454059166e-05 -6.58360799930452e-05 0.0
5319 3 -1.50050438475957e-05 -3.58614517899449e-05 -6.40269000085379e-05 0.0
5320 3 -1.31303779678806e-05 -3.89489769077506e-05 -6.26182606693172e-05 0.0
5321 3 -1.49959206830704e-05 -4.14099585491541e-05 -6.05881984540671e-05 0.0
5322 3 -1.87348641346715e-05 -4.58305313342082e-05 -5.62124800085264e-05 0.0
5323 3 -2.05876032503199e-05 -4.78133960859058e-05 -5.38636341766464e-05 0.0
5324 3 -1.31198512925222e-05 -4.43525030254947e-05 -5.89185169397657e-05 0.0
5325 3 -1.50439005978222e-05 -4.65852779884113e-05 -5.66941138299284e-05 0.0
5326 3 -1.88004731651217e-05 -5.06021481213798e-05 -5.19329191380428e-05 0.0
5327 3 -2.05870773123121e-05 -5.24263137576984e-05 -4.93824803944409e-05 0.0
5328 3 -2.41505075645705e-05 -5.56303652300403e-05 -4.39657765046113e-05 0.0
5329 3 -2.59233966147107e-05 -5.69740146229014e-05 -4.11474525283137e-05 0.0
5330 3 -1.87829567054836e-05 -5.50042433939073e-05 -4.7254572433789e-05 0.0
5331 3 -2.05768459301862e-05 -5.66160137330408e-05 -4.45238424938827e-05 0.0
5332 3 -2.4123775051704e-05 -5.92943682805189e-05 -3.89097602230383e-05 0.0
5333 3 -2.59630361998567e-05 -6.03147350364082e-05 -3.6048871044776e-05 0.0
5334 3 -3.37043494737614e-05 -9.54139854032408e-06 -6.62093801830466e-05 0.0
5335 3 -3.10073105297633e-05 -7.65055537458446e-06 -6.77552490850632e-05 0.0
5336 3 -2.781223131862e-05 -9.48372305945065e-06 -6.88991648681042e-05 0.0
5337 3 -2.49597614389614e-05 -7.56610694947722e-06 -7.02157270670622e-05 0.0
5338 3 -2.16158327967632e-05 -9.45291442209341e-06 -7.10926475826359e-05 0.0
5339 3 -6.36482443656266e-05 -2.55993741389954e-05 -3.00437069855331e-05 0.0
5340 3 -6.27335185201212e-05 -2.90331526277334e-05 -2.8843074922925e-05 0.0
5341 3 -5.63457935963709e-05 -4.32256648564597e-05 -2.38424582317266e-05 0.0
5342 3 -5.76919101129533e-05 -4.03728534458946e-05 -2.55691849424198e-05 0.0
5343 3 -5.98989169241525e-05 -3.81600592293125e-05 -2.38296856854405e-05 0.0
5344 3 -6.10025121164975e-05 -3.51901864905863e-05 -2.55404615791871e-05 0.0
5345 3 -6.3039704339239e-05 -3.27088807062133e-05 -2.38227664163471e-05 0.0
5346 3 -6.39613229469245e-05 -2.96336537441898e-05 -2.53640715904543e-05 0.0
5347 3 -5.72021584266767e-05 -4.3900263084989e-05 -2.02999493329537e-05 0.0
5348 3 -3.68109345585227e-05 -7.64944261312552e-06 -6.47850129409693e-05 0.0
5349 3 -3.94468149257282e-05 -9.46864491500967e-06 -6.29690650907896e-05 0.0
5350 3 -4.24212913927178e-05 -7.59490899361741e-06 -6.12673225240503e-05 0.0
5351 3 -4.48554242369693e-05 -9.40905874342198e-06 -5.92505721496947e-05 0.0
5352 3 -4.93481449397378e-05 -1.30868543252862e-05 -5.48103423407178e-05 0.0
5353 3 -5.13945525145656e-05 -1.49767228732089e-05 -5.23936105538472e-05 0.0
5354 3 -4.76159065825458e-05 -7.567412105557e-06 -5.732903994822e-05 0.0
5355 3 -4.98453060812145e-05 -9.37825403512511e-06 -5.51241002409047e-05 0.0
5356 3 -5.39351214413618e-05 -1.31039502892114e-05 -5.02967557385745e-05 0.0
5357 3 -5.57881752424613e-05 -1.49988629589494e-05 -4.76784801098349e-05 0.0
5358 3 -5.90750648872518e-05 -1.85515018771394e-05 -4.21597001485258e-05 0.0
5359 3 -6.04519139806644e-05 -2.03424737540996e-05 -3.92806507618527e-05 0.0
5360 3 -5.81694047340394e-05 -1.31188617198877e-05 -4.53298082298514e-05 0.0
5361 3 -5.98118725012809e-05 -1.49612376025331e-05 -4.25386363382737e-05 0.0
5362 3 -6.25562228749084e-05 -1.85805670719962e-05 -3.67789189965215e-05 0.0
5363 3 -6.36842883453561e-05 -2.02925811464077e-05 -3.38250501258466e-05 0.0
5364 3 -6.54934540025597e-05 -2.342118557434e-05 -2.78631627176649e-05 0.0
5365 3 -6.55915048393029e-05 -1.84259781282277e-05 -3.11380310281795e-05 0.0
5366 3 -6.63636040575685e-05 -2.00880980625618e-05 -2.83923599831452e-05 0.0
5367 3 -1.85762899075666e-05 -7.54432344982269e-06 -7.21659535744914e-05 0.0
5368 3 -1.5141695204613e-05 -9.56595501115884e-06 -7.27224509971112e-05 0.0
5369 3 -1.52912193471065e-05 -1.30655539469897e-05 -7.21670837170626e-05 0.0
5370 3 -1.28710336073284e-05 -1.54264306662514e-05 -7.21714752824099e-05 0.0
5371 3 -1.44512622530234e-05 -1.85215617105451e-05 -7.11506482321846e-05 0.0
5372 3 -1.28381884946047e-05 -2.13504217047742e-05 -7.06455329653128e-05 0.0
5373 3 -1.30264661287902e-05 -2.72972378238097e-05 -6.85246931097857e-05 0.0
5374 3 -1.47848214777887e-05 -2.41485626052912e-05 -6.93515340926619e-05 0.0
5375 3 -9.26117359773636e-06 -2.77575981374555e-05 -6.89556678942103e-05 0.0
5376 3 -7.46852017878565e-06 -3.09689356334996e-05 -6.77932509903049e-05 0.0
5377 3 -9.36232663198254e-06 -3.37074509675724e-05 -6.62329415506822e-05 0.0
5378 3 -2.965551080207e-05 -6.18165318498255e-05 -3.01804017487233e-05 0.0
[truncated: 1,188,080 more chars]
